# Supplementary material for: Bacterial taxonomic and functional changes following oral lyophilized donor fecal microbiota transplantation in patients with ulcerative colitis
Source: mSystems. 2025 Sep 15;10(10):e00991-25. doi: 10.1128/msystems.00991-25 (PMC12542657; doi:10.1128/msystems.00991-25)
Supplement: Supplemental Tables — Tables S1 to S13. [file msystems.00991-25-s0002.xlsx]

## Sheet: S1
Supplementary table 1: Patient metadata
ID	Type	Week	Induction Tx	Induction outcome	Maintenance outcome	Placebo outcome
MTG232	Donor		Donor
MTG233	Donor		Donor
MTG234	Donor		Donor
MTG235	Donor		Donor
MTG236	Donor		Donor
MTG237	Donor		Donor
MTG238	Donor		Donor
MTG239	Donor		Donor
MTG240	Donor		Donor
MTG246	Donor		Donor
MTG247	Donor		Donor
MTG248	Donor		Donor
MTG187	Patient	Post abx	Post Abx
MTG188	Patient	Week 1	FMT
MTG189	Patient	Week 2	FMT
MTG190	Patient	Week 4	FMT	Post_Y	FMT_i
MTG76	Patient	Week 32			FMT_m
MTG77	Patient	Week 44
MTG155	Patient	Baseline	Baseline	Pre_Y
MTG7	Patient	Post abx	Post Abx
MTG8	Patient	Week 1	FMT
MTG9	Patient	Week 2	FMT
MTG10	Patient	Week 4	FMT
MTG90	Patient	Week 8	FMT	Post_Y	FMT_i
MTG81	Patient	Week 20
MTG92	Patient	Week 20
MTG249	Patient	Week 32
MTG218	Patient	Week 56			FMT_m
MTG43	Patient	Baseline	Baseline	Pre_Y
MTG41	Patient	Post abx	Post Abx
MTG42	Patient	Week 1	FMT
MTG45	Patient	Week 3	FMT
MTG46	Patient	Week 8	FMT	Post_Y	Flare_i
MTG44	Patient	Week 20
MTG93	Patient	Week 44			Flare_m
MTG219	Patient	Week 56
MTG47	Patient	Baseline	Baseline	Pre_Y
MTG167	Patient	Post abx	Post Abx
MTG168	Patient	Week 1	FMT
MTG169	Patient	Week 2	FMT
MTG170	Patient	Week 3	FMT
MTG171	Patient	Week 4	FMT
MTG172	Patient	Week 8	FMT	Post_Y	Flare_i
MTG79	Patient	Week 32			Flare_m
MTG220	Donor		Donor
MTG221	Donor		Donor
MTG222	Donor		Donor
MTG223	Donor		Donor
MTG224	Donor		Donor
MTG225	Donor		Donor
MTG226	Donor		Donor
MTG227	Donor		Donor
MTG228	Donor		Donor
MTG229	Donor		Donor
MTG230	Donor		Donor
MTG231	Donor		Donor
MTG241	Donor		Donor
MTG242	Donor		Donor
MTG243	Donor		Donor
MTG244	Donor		Donor
MTG245	Donor		Donor
MTG215	Patient	Baseline	Baseline	Pre_Y
MTG183	Patient	Post abx	Post Abx
MTG184	Patient	Week 1	FMT
MTG185	Patient	Week 3
MTG186	Patient	Week 4	FMT	Post_Y	FMT_i
MTG87	Patient	Week 32			FMT_m
MTG214	Patient	Baseline	Baseline	Pre_N
MTG196	Patient	Post abx	Post Abx
MTG197	Patient	Week 1	FMT
MTG198	Patient	Week 2	FMT	Post_N
MTG206	Patient	Baseline	Baseline	Pre_N
MTG143	Patient	Post abx	Post Abx
MTG144	Patient	Week 1	FMT
MTG145	Patient	Week 2	FMT
MTG146	Patient	Week 3	FMT
MTG147	Patient	Week 4	FMT
MTG148	Patient	Week 8	FMT	Post_N
MTG106	Patient	Baseline	Baseline	Pre_N
MTG139	Patient	Post abx	Post Abx
MTG140	Patient	Week 1	FMT
MTG141	Patient	Week 2	FMT
MTG142	Patient	Week 3	FMT	Post_N
MTG128	Patient	Baseline	Baseline	Pre_N
MTG149	Patient	Post abx	Post Abx
MTG150	Patient	Week 1	FMT
MTG151	Patient	Week 2	FMT
MTG152	Patient	Week 3	FMT
MTG153	Patient	Week 4	FMT
MTG154	Patient	Week 8	FMT	Post_N
MTG173	Patient	Baseline	Baseline	Pre_Y
MTG174	Patient	Post abx	Post Abx
MTG175	Patient	Week 1	FMT
MTG176	Patient	Week 2	FMT
MTG82	Patient	Week 2	FMT
MTG83	Patient	Week 3	FMT
MTG84	Patient	Week 4	FMT
MTG85	Patient	Week 8	FMT	Post_Y	FMT_i
MTG75	Patient	Week 20
MTG250	Patient	Week 44			FMT_m
MTG217	Patient	Week 56
MTG86	Patient	Baseline	Baseline	Pre_Y
MTG11	Patient	Post abx	Post Abx
MTG12	Patient	Week 1	FMT
MTG13	Patient	Week 2	FMT
MTG14	Patient	Week 3	FMT
MTG15	Patient	Week 4	FMT
MTG16	Patient	Week 8	FMT	Post_Y	Flare_i
MTG96	Patient	Week 32			Flare_m
MTG88	Patient	Baseline	Baseline	Pre_N
MTG17	Patient	Post abx	Post Abx
MTG18	Patient	Week 1	FMT
MTG19	Patient	Week 2	FMT
MTG20	Patient	Week 3	FMT
MTG21	Patient	Week 4	FMT	Post_N
MTG60	Patient	Baseline	Baseline	Pre_N
MTG61	Patient	Post abx	Post Abx
MTG62	Patient	Week 1	FMT
MTG63	Patient	Week 2	FMT
MTG64	Patient	Week 4	FMT
MTG65	Patient	Week 8	FMT	Post_N
MTG56	Patient	Baseline	Baseline	Pre_Y
MTG48	Patient	Post abx	Post Abx
MTG49	Patient	Week 1	FMT
MTG50	Patient	Week 3	FMT
MTG51	Patient	Week 4	FMT
MTG52	Patient	Week 8	FMT	Post_Y
MTG54	Patient	Baseline	Baseline	Pre_N
MTG53	Patient	Week 1	FMT
MTG55	Patient	Week 2	FMT
MTG57	Patient	Week 3	FMT
MTG58	Patient	Week 4	FMT
MTG59	Patient	Week 8	FMT	Post_N	Flare_i
MTG97	Patient	Week 20
MTG98	Patient	Week 32			Flare_m
MTG216	Patient	Baseline	Baseline
MTG177	Patient	Post abx	Post Abx
MTG178	Patient	Week 1	Placebo
MTG179	Patient	Week 2	Placebo
MTG180	Patient	Week 3	Placebo
MTG181	Patient	Week 4	Placebo
MTG182	Patient	Week 8	Placebo			No
MTG205	Patient	Baseline	Baseline
MTG191	Patient	Post abx	Post Abx
MTG192	Patient	Week 1	Placebo
MTG193	Patient	Week 2	Placebo
MTG194	Patient	Week 3	Placebo
MTG195	Patient	Week 8	Placebo			No
MTG1	Patient	Week 32
MTG99	Patient	Baseline	Baseline
MTG100	Patient	Post abx	Post Abx
MTG101	Patient	Week 1	Placebo
MTG102	Patient	Week 2	Placebo
MTG103	Patient	Week 3	Placebo
MTG104	Patient	Week 4	Placebo
MTG105	Patient	Week 8	Placebo			Yes
MTG213	Patient	Baseline	Baseline
MTG199	Patient	Post abx	Post Abx
MTG200	Patient	Week 1	Placebo
MTG201	Patient	Week 2	Placebo
MTG202	Patient	Week 3	Placebo
MTG203	Patient	Week 4	Placebo
MTG204	Patient	Week 8	Placebo			No
MTG212	Patient	Baseline	Baseline
MTG107	Patient	Post abx	Post Abx
MTG108	Patient	Week 1	Placebo
MTG109	Patient	Week 2	Placebo
MTG110	Patient	Week 3	Placebo
MTG111	Patient	Week 4	Placebo
MTG112	Patient	Week 8	Placebo			No
MTG211	Patient	Baseline	Baseline
MTG113	Patient	Post abx	Post Abx
MTG114	Patient	Week 1	Placebo
MTG115	Patient	Week 2	Placebo
MTG116	Patient	Week 3	Placebo
MTG117	Patient	Week 4	Placebo			No
MTG95	Patient	Week 56
MTG210	Patient	Baseline	Baseline
MTG124	Patient	Post abx	Post Abx
MTG125	Patient	Week 1	Placebo
MTG126	Patient	Week 2	Placebo
MTG127	Patient	Week 3	Placebo			No
MTG209	Patient	Baseline	Baseline
MTG118	Patient	Post abx	Post Abx
MTG119	Patient	Week 1	Placebo
MTG120	Patient	Week 2	Placebo
MTG121	Patient	Week 3	Placebo
MTG122	Patient	Week 4	Placebo
MTG123	Patient	Week 8	Placebo			No
MTG208	Patient	Baseline	Baseline
MTG129	Patient	Post abx	Post Abx
MTG130	Patient	Week 1	Placebo
MTG131	Patient	Week 2	Placebo
MTG132	Patient	Week 8	Placebo			Yes
MTG94	Patient	Week 56
MTG207	Patient	Baseline	Baseline
MTG2	Patient	Post abx	Post Abx
MTG3	Patient	Week 1	Placebo
MTG4	Patient	Week 2	Placebo
MTG5	Patient	Week 3	Placebo
MTG6	Patient	Week 4	Placebo			No
MTG135	Patient	Post abx	Post Abx
MTG136	Patient	Week 1	Placebo
MTG137	Patient	Week 2	Placebo
MTG138	Patient	Week 3	Placebo			No
MTG134	Patient	Baseline	Baseline
MTG161	Patient	Post abx	Post Abx
MTG162	Patient	Week 1	Placebo
MTG163	Patient	Week 2	Placebo
MTG164	Patient	Week 3	Placebo
MTG165	Patient	Week 4	Placebo
MTG166	Patient	Week 8	Placebo			No
MTG133	Patient	Baseline	Baseline
MTG156	Patient	Post abx	Post Abx
MTG157	Patient	Week 1	Placebo
MTG158	Patient	Week 2	Placebo
MTG159	Patient	Week 3	Placebo
MTG160	Patient	Week 8	Placebo			Yes
MTG80	Patient	Week 32
MTG89	Patient	Baseline	Baseline
MTG22	Patient	Post abx	Post Abx
MTG23	Patient	Week 1	Placebo
MTG24	Patient	Week 2	Placebo
MTG25	Patient	Week 3	Placebo
MTG26	Patient	Week 4	Placebo			No
MTG91	Patient	Baseline	Baseline
MTG66	Patient	Post abx	Post Abx
MTG67	Patient	Week 1	Placebo
MTG68	Patient	Week 2	Placebo
MTG69	Patient	Week 4	Placebo
MTG70	Patient	Week 8	Placebo			No
MTG71	Patient	Baseline	Baseline
MTG72	Patient	Post abx	Post Abx
MTG73	Patient	Week 1	Placebo
MTG74	Patient	Week 8	Placebo			No
MTG30	Patient	Baseline	Baseline
MTG27	Patient	Post abx	Post Abx
MTG28	Patient	Week 1	Placebo
MTG29	Patient	Week 2	Placebo
MTG31	Patient	Week 3	Placebo
MTG32	Patient	Week 4	Placebo
MTG33	Patient	Week 8	Placebo			No
MTG78	Patient	Week 32
MTG38	Patient	Baseline	Baseline
MTG34	Patient	Post abx	Post Abx
MTG35	Patient	Week 1	Placebo
MTG36	Patient	Week 2	Placebo
MTG37	Patient	Week 3	Placebo
MTG39	Patient	Week 4	Placebo
MTG40	Patient	Week 8	Placebo			No

## Sheet: S2
Supplementary table 2: Relative abundances of taxa as estimated by MetaPhlAn4.
	MTG100	MTG101	MTG102	MTG103	MTG104	MTG105	MTG106	MTG107	MTG108	MTG109	MTG10	MTG110	MTG111	MTG112	MTG113	MTG114	MTG115	MTG116	MTG117	MTG118	MTG119	MTG11	MTG120	MTG121	MTG122	MTG123	MTG124	MTG125	MTG126	MTG127	MTG128	MTG129	MTG12	MTG130	MTG131	MTG132	MTG133	MTG134	MTG135	MTG136	MTG137	MTG138	MTG139	MTG13	MTG140	MTG141	MTG142	MTG143	MTG144
k__Bacteria	100	100	100	100	100	100	100	100	100	100	100	100	100	100	100	100	100	100	100	100	100	100	100	100	100	100	5.72715	100	100	100	100	100	100	100	99.9938	99.976	100	100	100	99.9994	100	100	100	99.9986	99.961	99.9665	99.9325	100	99.9878
k__Bacteria|p__Proteobacteria	99.1437	7.66758	15.3115	1.39395	1.51667	0.82781	7.68356	0	9.84788	4.30002	3.30287	1.27114	1.27664	1.87079	99.7986	22.5854	5.22548	3.70326	1.95024	27.0202	10.8022	0	98.9754	10.1448	13.312	8.15008	5.72715	25.8098	16.6355	0.59853	0.4866	11.1985	0.70719	5.8498	19.0041	17.0404	5.72697	3.93549	100	11.9888	2.95028	0.6975	8.19424	0.44706	1.70681	2.61576	1.9764	97.0537	3.04526
k__Bacteria|p__Bacteroidetes	0.42717	0	57.228	62.553	0.3091	16.3693	39.0314	75.6037	51.5584	57.574	88.0636	44.0339	50.5132	49.0307	0	0	0	0.02961	0.00127	48.3698	78.8931	0	0	76.2409	43.721	64.3173	0	0.17709	0	80.6944	50.9206	49.0209	0	50.5408	26.2255	35.1359	62.925	35.9651	0	0.1973	0.25567	0.02557	48.1595	8.52265	64.6221	49.9462	49.3498	0.14649	64.9082
k__Bacteria|p__Firmicutes	0.3776	84.1534	23.9257	30.8386	96.1237	81.9911	46.6886	11.7382	37.5217	34.6234	6.19579	53.0263	41.676	40.987	0.20137	77.4146	94.6095	96.0602	97.9492	24.61	10.3047	48.8655	0.93999	13.6097	41.7098	26.6576	0	66.746	82.8353	18.4628	48.4177	38.5331	95.05	36.2751	41.9025	40.9513	30.0475	56.7867	0	87.3475	96.7204	98.0353	43.4297	89.1409	32.7831	46.7058	48.1701	1.76447	31.4246
k__Bacteria|p__Actinobacteria	0.0515	8.17907	3.52647	5.21431	2.05056	0.79981	1.66944	12.6581	1.07205	3.50259	2.43764	1.34613	6.49549	2.78342	0	0	0.16096	0.20472	0.09934	0	0	51.1345	0.08464	0.00421	1.2487	0.86528	0	7.26714	0.52921	0.06859	0.17509	1.22336	4.24278	3.14885	0.5887	1.25325	0.34862	3.31278	0	0.46576	0.07365	1.24162	0.21651	1.88805	0.82904	0.65735	0.40725	1.03034	0.60732
k__Bacteria|p__Proteobacteria|c__Gammaproteobacteria	99.1356	7.66359	15.2802	1.37225	1.51667	0.82164	2.15353	0	1.46156	0.00992	0.40494	0.01747	0.01545	0.10886	99.7986	22.5854	5.21296	3.70326	1.95024	2.82748	3.9398	0	98.9754	1.71289	1.43684	0.18396	5.72715	25.6915	16.4202	0.5956	0.39577	7.30873	0.3774	1.38875	3.78049	3.74306	0.16391	0.49223	100	11.9806	2.95028	0.6975	5.83539	0.31624	0.29678	1.24003	0.10652	94.591	2.0458
k__Bacteria|p__Bacteroidetes|c__Bacteroidia	0.38994	0	57.228	62.553	0.3091	16.3693	37.2134	75.6037	51.5584	57.574	88.0636	38.1671	45.8936	45.7894	0	0	0	0.02961	0.00127	48.3698	78.8931	0	0	76.2409	43.721	64.3173	0	0.17709	0	80.6944	50.9206	38.029	0	48.9515	25.5678	32.4682	61.4542	35.9651	0	0.1973	0.25567	0.02557	48.1595	8.52265	64.6221	49.9461	49.3498	0.12284	52.8729
k__Bacteria|p__Firmicutes|c__CFGB1798	0.17519	0	0	0	0	0	0	11.7382	7.3455	8.99266	0	23.5175	17.1732	12.6515	0	0	0	0	0	0	0	0	0	0	0	0	0	0	0	0	0.03062	10.4195	0	0.58416	0.08798	10.3608	0	0	0	0	0	0	0	0	0	0	0	0	0
k__Bacteria|p__Firmicutes|c__Clostridia	0.11191	80.5347	19.1288	27.9133	92.9002	78.5139	42.0566	0	20.2399	22.0792	0.72778	25.7593	20.5157	24.2185	0	73.6575	84.5177	77.0558	88.7296	11.5683	8.60533	0	0	12.4255	40.7178	23.4611	0	55.5185	72.7154	17.9268	45.8695	24.2659	94.4281	18.7974	30.7501	19.2988	27.5737	39.0333	0	78.9571	91.5713	91.9748	42.3167	81.2819	28.6752	39.5775	40.4182	0.05663	30.2734
k__Bacteria|p__Firmicutes|c__Bacilli	0.08351	0.42291	0.20209	0.26914	0.04657	0.14909	0.21397	0	0.4765	0.50023	0.12615	0.22483	0.2729	0.79142	0.20137	0.89367	1.51322	0.59999	0.09948	0.91565	0.2382	48.8655	0.93999	0.09131	0.30066	0.28782	0	4.21928	3.82976	0.11893	0.02672	0.44908	0.02134	2.74112	0.6092	1.25385	0.09908	0.02752	0	2.23951	0.57098	0.58296	0.67977	0.14926	0.07365	0.06239	0.03129	1.70783	0.00172
k__Bacteria|p__Actinobacteria|c__Actinomycetia	0.0515	8.08157	3.19346	4.35594	1.47781	0.57102	1.33575	12.6581	1.02566	2.44662	2.42233	1.23888	6.35097	2.61068	0	0	0.05704	0.02582	0.01139	0	0	51.1345	0.08464	0.00421	0.51163	0.02031	0	7.26714	0.52921	0.00924	0.01494	0.80337	1.78645	2.64235	0.27486	0.32056	0.15178	2.8729	0	0.46576	0.07365	0.43616	0.15987	0.86387	0.11634	0.44233	0.2782	1.03034	0.26668
k__Bacteria|p__Firmicutes|c__CFGB1670	0.03724	0	0	0	0	0	0	0	0	0	0	5.86681	4.61953	3.22742	0	0	0	0	0	0	0	0	0	0	0	0	0	0	0	0	0	0	0	0	0	0	0.42118	0	0	0	0	0	0	0	0	0	0	0	0
k__Bacteria|p__Proteobacteria|c__Betaproteobacteria	0.00807	0.0004	0	0	0	0.00388	3.69078	0	8.38632	4.29009	2.89793	1.18018	1.16143	1.6862	0	0	0.00049	0	0	0	0	0	0	0	0	0	0	0	0	0	0.00424	3.41299	0	1.09865	2.01208	4.13818	2.60885	2.50572	0	0	0	0	2.35886	0	0.61682	0.62265	1.02878	2.45845	0.69346
k__Bacteria|p__Firmicutes|c__CFGB75985	0.00311	0	0	0	0	0	0	0	0	0	0	0.11854	0.66777	0.85516	0	0	0	0	0	0	0	0	0	0	0	0	0	0	0	0	0	0	0	0	0	0	0	0	0	0	0.30822	0	0	0	0	0	0	0	0
k__Bacteria|p__Firmicutes|c__Negativicutes	0.00078	1.80058	3.36712	1.21265	0.63654	0.72142	1.88783	0	1.09039	1.06682	5.01745	0.55384	0.54329	0.4206	0	1.65013	2.61744	4.0699	1.54218	11.447	0.42706	0	0	0.15633	0.23156	2.16805	0	0.33907	3.6831	0.17939	0.85774	2.20956	0	2.21473	2.11786	1.91897	0.01733	1.2135	0	4.33987	0.162	0.22303	0	1.00946	0.88321	0.74592	0.71441	0	0.3707
k__Bacteria|p__Proteobacteria|c__Gammaproteobacteria|o__Enterobacterales	99.1356	7.45289	15.2127	1.22031	1.24827	0.35361	0	0	0.92618	0.00992	0.40494	0	0	0.00334	99.7913	22.4406	1.07155	3.70214	1.9491	0	0.77667	0	98.8327	1.34222	0	0.00193	0	17.0979	15.9006	0.57453	0.35709	7.23353	0.16778	1.36019	3.66791	3.62146	0.01365	0.00259	100	5.81306	1.46283	0.18858	5.83539	0.07079	0.00429	0.0833	0.01844	94.591	1.99142
k__Bacteria|p__Bacteroidetes|c__Bacteroidia|o__Bacteroidales	0.38994	0	57.228	62.553	0.3091	16.3693	37.2134	75.6037	51.5584	57.574	88.0636	38.1671	45.8936	45.7894	0	0	0	0.02961	0.00127	48.3698	78.8931	0	0	76.2409	43.721	64.3173	0	0.17709	0	80.6944	50.9206	38.029	0	48.9515	25.5678	32.4682	61.4542	35.9651	0	0.1973	0.25567	0.02557	48.1595	8.52265	64.6221	49.9461	49.3498	0.12284	52.8729
k__Bacteria|p__Firmicutes|c__CFGB1798|o__OFGB1798	0.17519	0	0	0	0	0	0	11.7382	7.3455	8.99266	0	23.5175	17.1732	12.6515	0	0	0	0	0	0	0	0	0	0	0	0	0	0	0	0	0.03062	10.4195	0	0.58416	0.08798	10.3608	0	0	0	0	0	0	0	0	0	0	0	0	0
k__Bacteria|p__Firmicutes|c__Clostridia|o__Eubacteriales	0.11191	80.5347	19.1288	27.9133	92.9002	72.587	40.7696	0	20.0592	22.0312	0.72778	25.2877	19.9121	23.2913	0	73.0426	84.3814	76.6888	87.2824	11.5683	8.60533	0	0	12.4255	40.7178	23.427	0	55.5185	72.7154	17.9268	44.8776	23.7565	94.4249	17.8989	29.8958	17.776	27.1805	38.5773	0	78.9571	91.5713	91.9748	42.2039	77.1194	26.9157	36.7657	36.8527	0.05663	30.1734
k__Bacteria|p__Firmicutes|c__Bacilli|o__Lactobacillales	0.08351	0.42291	0.20209	0.26914	0.04657	0.14909	0.16001	0	0.4765	0.50023	0.12615	0.22483	0.2729	0.79142	0.20137	0.89367	1.50053	0.59999	0.09948	0.91565	0.2382	48.8655	0.93999	0.09131	0.30066	0.28782	0	4.21928	3.82976	0.11893	0.01702	0.44908	0.02134	2.74112	0.6092	1.25385	0.09908	0.02752	0	2.23951	0.57098	0.58296	0.67977	0.14926	0.07311	0.06239	0.03072	1.70783	0.00172
k__Bacteria|p__Actinobacteria|c__Actinomycetia|o__Bifidobacteriales	0.0515	8.07805	3.19346	4.35497	1.47781	0.57102	0.42459	0	0.97397	2.34084	2.41925	1.10083	5.98763	2.33058	0	0	0.00043	0	0	0	0	0	0	0.00132	0.45416	0.01937	0	7.08315	0.52921	0.00894	0.01482	0.80337	1.78645	2.64235	0.27486	0.32056	0.14938	2.20839	0	0.24709	0.07365	0.42081	0.15987	0.85435	0.11634	0.44193	0.2782	1.02602	0.26668
k__Bacteria|p__Firmicutes|c__CFGB1670|o__OFGB1670	0.03724	0	0	0	0	0	0	0	0	0	0	5.86681	4.61953	3.22742	0	0	0	0	0	0	0	0	0	0	0	0	0	0	0	0	0	0	0	0	0	0	0.42118	0	0	0	0	0	0	0	0	0	0	0	0
k__Bacteria|p__Proteobacteria|c__Betaproteobacteria|o__Burkholderiales	0.00807	0	0	0	0	0.00388	3.69078	0	8.38632	4.29009	2.89793	1.18018	1.16143	1.6862	0	0	0	0	0	0	0	0	0	0	0	0	0	0	0	0	0	3.41299	0	1.09865	2.01208	4.13818	2.60885	2.50572	0	0	0	0	2.35886	0	0.61682	0.62265	1.02878	2.45845	0.69346
k__Bacteria|p__Firmicutes|c__CFGB75985|o__OFGB75985	0.00311	0	0	0	0	0	0	0	0	0	0	0.11854	0.66777	0.85516	0	0	0	0	0	0	0	0	0	0	0	0	0	0	0	0	0	0	0	0	0	0	0	0	0	0	0.30822	0	0	0	0	0	0	0	0
k__Bacteria|p__Firmicutes|c__Negativicutes|o__Veillonellales	0.00078	1.80058	3.36712	1.21265	0.63654	0.72142	1.2196	0	1.09039	0.61841	0.03393	0.46214	0.47115	0.30801	0	0.70852	2.60576	4.01582	1.5333	11.447	0.42706	0	0	0.15633	0.23156	2.16805	0	0.33907	3.6831	0.17939	0.53647	0	0	0	0	0.0001	0.01569	1.10346	0	4.33987	0.162	0.22303	0	0.97422	0.03953	0.03154	0.25596	0	0.18422
k__Bacteria|p__Proteobacteria|c__Gammaproteobacteria|o__Enterobacterales|f__Enterobacteriaceae	99.1356	7.45289	15.2127	1.22031	1.24827	0.35361	0	0	0.92618	0.00992	0.40494	0	0	0.00334	99.7913	22.4406	1.07155	3.70026	1.94862	0	0.67889	0	98.8327	1.34222	0	0.00193	0	15.7661	15.7898	0.53358	0.32645	4.64218	0.16778	1.35696	3.66648	3.62146	0.01365	0.00259	100	5.81306	1.46283	0.16587	5.83539	0.07079	0.00429	0.0833	0.01844	46.2475	1.99142
k__Bacteria|p__Bacteroidetes|c__Bacteroidia|o__Bacteroidales|f__Bacteroidaceae	0.29657	0	0	0	0.00159	0.02907	28.6585	75.6037	39.9907	36.8788	19.0698	25.2909	31.7414	20.5217	0	0	0	0	0	48.3698	78.8931	0	0	76.2356	43.721	64.3173	0	0	0	79.3826	22.8829	33.8685	0	21.3311	10.1608	14.5681	20.2213	32.9363	0	0.01945	0	0	45.2742	0	49.8388	26.1507	17.1056	0.10898	47.1204
k__Bacteria|p__Firmicutes|c__CFGB1798|o__OFGB1798|f__FGB1798	0.17519	0	0	0	0	0	0	11.7382	7.3455	8.99266	0	23.5175	17.1732	12.6515	0	0	0	0	0	0	0	0	0	0	0	0	0	0	0	0	0.03062	10.4195	0	0.58416	0.08798	10.3608	0	0	0	0	0	0	0	0	0	0	0	0	0
k__Bacteria|p__Firmicutes|c__Bacilli|o__Lactobacillales|f__Lactobacillaceae	0.06293	0.01421	0.01829	0	0	0	0.12508	0	0.1094	0.33471	0.1122	0	0	0	0.00136	0.22548	0.35898	0.30847	0.03182	0	0	0	0	0	0	0	0	0.76694	0.38642	0	0.01265	0.40718	0	2.72933	0.57667	0.98243	0.01149	0.02752	0	0.44365	0	0.02205	0	0.00813	0.06348	0.05603	0.02336	0	0
k__Bacteria|p__Actinobacteria|c__Actinomycetia|o__Bifidobacteriales|f__Bifidobacteriaceae	0.0515	8.07805	3.19346	4.35497	1.47781	0.57102	0.42459	0	0.97397	2.34084	2.41925	1.10083	5.98763	2.33058	0	0	0.00043	0	0	0	0	0	0	0.00132	0.45416	0.01937	0	7.08315	0.52921	0.00894	0.01482	0.80337	1.78645	2.64235	0.27486	0.32056	0.14938	2.20839	0	0.24709	0.07365	0.42081	0.15987	0.85435	0.11634	0.44193	0.2782	1.02602	0.26668
k__Bacteria|p__Bacteroidetes|c__Bacteroidia|o__Bacteroidales|f__Rikenellaceae	0.0499	0	0	0	0	5e-05	2.46419	0	0	0.0674	0	5.02553	7.72132	4.14608	0	0	0	0	0	0	0	0	0	0	0	0	0	0	0	1.31177	27.92	0.79544	0	20.0698	10.93	14.0995	2.53472	2.92534	0	0	0	0	0	8.52265	12.7727	18.2872	14.3679	0.00941	0.85011
k__Bacteria|p__Firmicutes|c__Clostridia|o__Eubacteriales|f__Oscillospiraceae	0.04989	6.58363	8.69129	13.9785	47.6339	25.5714	21.5195	0	8.10117	11.7299	0.02604	18.1686	10.781	15.4651	0	11.3348	62.0692	36.2851	30.4417	0	0	0	0	0.98854	1.95626	7.81888	0	22.7472	0	6.62867	36.2871	18.7243	85.7764	11.8824	17.0448	9.43245	15.1457	11.3202	0	73.0848	59.9974	53.2533	39.1605	59.086	17.7935	20.9482	22.7791	0.05663	27.6823
k__Bacteria|p__Firmicutes|c__Clostridia|o__Eubacteriales|f__Lachnospiraceae	0.04119	16.4362	9.52162	11.1783	27.7968	33.9239	10.7806	0	6.53724	4.74824	0.58728	5.73761	6.69229	2.61618	0	54.7137	19.535	36.9382	51.5292	2.23664	4.32544	0	0	7.75524	31.2979	9.00726	0	27.95	63.0971	10.01	7.02462	3.44771	5.78302	3.58119	9.08852	5.68559	8.21211	16.9616	0	2.60392	27.484	26.9883	1.60008	12.6663	4.34585	8.32872	9.37152	0	0.92124
k__Bacteria|p__Firmicutes|c__CFGB1670|o__OFGB1670|f__FGB1670	0.03724	0	0	0	0	0	0	0	0	0	0	5.86681	4.61953	3.22742	0	0	0	0	0	0	0	0	0	0	0	0	0	0	0	0	0	0	0	0	0	0	0.42118	0	0	0	0	0	0	0	0	0	0	0	0
k__Bacteria|p__Bacteroidetes|c__Bacteroidia|o__Bacteroidales|f__Tannerellaceae	0.03348	0	0	0	0	0.00247	4.63666	0	11.5446	20.6278	0.59487	3.67204	4.0997	3.60781	0	0	0	0	0	0	0	0	0	0	0	0	0	0	0	0	0	1.61858	0	0.94655	0.38357	0.83041	1.47715	0.10341	0	0	0	0	2.88527	0	1.01803	2.23408	2.43307	0.00445	2.69839
k__Bacteria|p__Firmicutes|c__Bacilli|o__Lactobacillales|f__Streptococcaceae	0.02058	0.36263	0.0332	0.09543	0.02731	0.11742	0.03493	0	0.36524	0.08064	0.00413	0.15979	0.08353	0.20508	0.18283	0.08237	1.09596	0.12347	0.03273	0	0.00536	48.8655	0.93999	0	0.2047	0.27382	0	0.78494	2.2239	0.11749	0.00287	0.02595	0.01922	0.00027	0	0.02454	0.08201	0	0	1.05043	0.48283	0.56091	0.00981	0.04241	0.00411	0.00022	0.00445	0.08197	0.00172
k__Bacteria|p__Firmicutes|c__Clostridia|o__Eubacteriales|f__Eubacteriales_unclassified	0.01368	55.5327	0.00299	1.48971	1.04842	0.88639	0.70597	0	0	0.22555	0	0.116	0.79019	3.03197	0	0	0	0	0	0	0	0	0	0	0	0	0	0	0	0.8672	0.5964	0	1.04782	0.09757	0.60297	0.31875	0.79444	1.2786	0	0.12646	1.23516	0.14762	0.16486	1.8027	1.30952	0.77	0.78928	0	0.30644
k__Bacteria|p__Bacteroidetes|c__Bacteroidia|o__Bacteroidales|f__Porphyromonadaceae	0.00962	0	0	0	0	0	0	0	0	0	0	3.25628	1.52716	13.7508	0	0	0	0	0	0	0	0	0	0	0	0	0	0	0	0	0.02407	0	0	0	0	0	0.01435	0	0	0	0	0	0	0	0	0.70118	0.03101	0	0
k__Bacteria|p__Proteobacteria|c__Betaproteobacteria|o__Burkholderiales|f__Sutterellaceae	0.00807	0	0	0	0	0.00388	3.69078	0	8.38632	4.29009	2.89793	1.18018	1.16143	1.12375	0	0	0	0	0	0	0	0	0	0	0	0	0	0	0	0	0	3.41299	0	1.08755	2.00922	4.13629	2.60885	2.50572	0	0	0	0	2.35886	0	0.61682	0.62265	1.02878	2.45845	0.68562
k__Bacteria|p__Firmicutes|c__CFGB75985|o__OFGB75985|f__FGB75985	0.00311	0	0	0	0	0	0	0	0	0	0	0.11854	0.66777	0.85516	0	0	0	0	0	0	0	0	0	0	0	0	0	0	0	0	0	0	0	0	0	0	0	0	0	0	0.30822	0	0	0	0	0	0	0	0
k__Bacteria|p__Firmicutes|c__Negativicutes|o__Veillonellales|f__Veillonellaceae	0.00078	1.80058	3.36712	1.21265	0.63654	0.72142	1.2196	0	1.09039	0.61841	0.03393	0.46214	0.47115	0.30801	0	0.70852	2.60576	4.01582	1.5333	11.447	0.42706	0	0	0.15633	0.23156	2.16805	0	0.33907	3.6831	0.17939	0.53647	0	0	0	0	0.0001	0.01569	1.10346	0	4.33987	0.162	0.22303	0	0.97422	0.03953	0.03154	0.25596	0	0.18422
k__Bacteria|p__Bacteroidetes|c__Bacteroidia|o__Bacteroidales|f__Odoribacteraceae	0.00036	0	0	0	0	9e-05	1.29349	0	0	0	0	0.31119	0.48704	1.00734	0	0	0	0	0	0	0	0	0	0	0	0	0	0	0	0	0	0.15308	0	2.58038	0.9556	0.56215	0.77632	0	0	0	0	0	0	0	0.89627	0.68442	1.43305	0	0.33295
k__Bacteria|p__Proteobacteria|c__Gammaproteobacteria|o__Enterobacterales|f__Enterobacteriaceae|g__Raoultella	98.4385	0.01476	0.00045	0	0	0	0	0	0	0	0	0	0	0	0	0	0	0	0	0	0.36966	0	0	0	0	0	0	0	0	0	0	0	0	0	0	0	0	0	0	0	0	0	0.46316	0	0	0	0	0	0
k__Bacteria|p__Proteobacteria|c__Gammaproteobacteria|o__Enterobacterales|f__Enterobacteriaceae|g__Klebsiella	0.68913	3.41569	9.98143	0.05717	0	0.01099	0	0	0	0	0.1999	0	0	0	99.7893	9.89515	0	0.00277	0.00369	0	0.29774	0	98.8327	0	0	0	0	0.11173	0	0.05843	0	0.2095	0	0	0	0	0	0	100	1.09952	0.37495	0	5.37223	0	0.00429	0	0	7.6744	0
k__Bacteria|p__Bacteroidetes|c__Bacteroidia|o__Bacteroidales|f__Bacteroidaceae|g__Bacteroides	0.27768	0	0	0	0.00135	0.02132	21.6428	0	31.8598	29.3053	0	21.9088	29.5181	17.8247	0	0	0	0	0	48.3698	78.8931	0	0	76.2356	43.721	64.3173	0	0	0	79.3826	22.8829	12.6838	0	13.6085	4.46196	8.6174	8.49584	20.9118	0	0.00454	0	0	39.7735	0	35.432	17.6897	8.74452	0.0223	11.9856
k__Bacteria|p__Firmicutes|c__CFGB1798|o__OFGB1798|f__FGB1798|g__GGB4768	0.17519	0	0	0	0	0	0	11.7382	7.3455	8.99266	0	23.5175	17.1732	12.6515	0	0	0	0	0	0	0	0	0	0	0	0	0	0	0	0	0	0	0	0	0	0	0	0	0	0	0	0	0	0	0	0	0	0	0
k__Bacteria|p__Actinobacteria|c__Actinomycetia|o__Bifidobacteriales|f__Bifidobacteriaceae|g__Bifidobacterium	0.04988	8.07722	3.19346	4.35497	1.47757	0.57102	0.42459	0	0.97397	2.34084	2.41925	1.10083	5.98763	2.33058	0	0	0	0	0	0	0	0	0	0.00132	0.45416	0.01937	0	7.07532	0.52921	0.00894	0.01482	0.80337	1.78645	2.64235	0.27486	0.24873	0.14938	2.18636	0	0.24709	0.07365	0.42081	0.15987	0.85435	0.11634	0.44193	0.2782	1.02602	0.26668
k__Bacteria|p__Bacteroidetes|c__Bacteroidia|o__Bacteroidales|f__Rikenellaceae|g__Alistipes	0.04655	0	0	0	0	5e-05	2.46419	0	0	0.0674	0	4.72144	6.9382	3.81636	0	0	0	0	0	0	0	0	0	0	0	0	0	0	0	1.30987	7.32997	0.79544	0	20.0653	10.93	14.043	2.25012	2.92534	0	0	0	0	0	0	10.7577	14.9717	12.7394	0.00941	0.85011
k__Bacteria|p__Firmicutes|c__Bacilli|o__Lactobacillales|f__Lactobacillaceae|g__Latilactobacillus	0.03847	0	0	0	0	0	0	0	0	0	0	0	0	0	0	0	0	0	0	0	0	0	0	0	0	0	0	0	0	0	0	0	0	0	0	0	0	0	0	0	0	0	0	0	0	0	0	0	0
k__Bacteria|p__Bacteroidetes|c__CFGB1670|o__OFGB1670|f__FGB1670|g__GGB47687	0.03724	0	0	0	0	0	0	0	0	0	0	5.86681	4.61953	3.22742	0	0	0	0	0	0	0	0	0	0	0	0	0	0	0	0	0	0	0	0	0	0	0.42118	0	0	0	0	0	0	0	0	0	0	0	0
k__Bacteria|p__Bacteroidetes|c__Bacteroidia|o__Bacteroidales|f__Tannerellaceae|g__Parabacteroides	0.03348	0	0	0	0	0.00247	4.63666	0	11.5446	20.6278	0.59487	3.67204	4.0997	3.60781	0	0	0	0	0	0	0	0	0	0	0	0	0	0	0	0	0	1.61858	0	0.94655	0.38357	0.83041	1.47715	0.10341	0	0	0	0	2.88527	0	1.01803	2.23408	2.43307	0.00445	2.69839
k__Bacteria|p__Firmicutes|c__Bacilli|o__Lactobacillales|f__Lactobacillaceae|g__Pediococcus	0.02446	0	0	0	0	0	0	0	0.1094	0	0.09174	0	0	0	0	0.00849	0.02888	0.00699	0	0	0	0	0	0	0	0	0	0.22157	0.36923	0	0	0	0	0	0	0	0	0	0	0	0	0	0	0	0	0	0	0	0
k__Bacteria|p__Firmicutes|c__Clostridia|o__Eubacteriales|f__Lachnospiraceae|g__Lachnospira	0.02324	0	0	0	9.92425	14.2259	0.01438	0	0	2.43503	0.33398	2.80645	2.76971	0.6773	0	0	0	0	0	0	0	0	0	0	0	0	0	0	0	0	0.40255	0.36103	1.01201	2.01118	5.59055	1.94087	1.73358	5.02555	0	0.0261	20.1894	17.9905	0.02486	2.53731	0.23986	3.90213	3.6168	0	0
k__Bacteria|p__Firmicutes|c__Clostridia|o__Eubacteriales|f__Oscillospiraceae|g__Flavonifractor	0.02251	0.9198	5.36423	2.4772	4.19382	1.56672	0.03315	0	0.80612	1.54904	0.01988	0.91397	3.53506	0.63756	0	6.27842	2.18972	17.0131	15.6226	0	0	0	0	0	0.70773	1.94514	0	0	0	0.68006	0.39728	0	0.55925	0.72937	0.11499	0.04228	0.17554	0	0	0	0	0	0.22928	2.39758	0.29718	0.08087	0.10371	0	1.74009
k__Bacteria|p__Firmicutes|c__Bacilli|o__Lactobacillales|f__Streptococcaceae|g__Streptococcus	0.02058	0.36263	0.0332	0.09543	0.01905	0.11742	0.03493	0	0.36524	0.07897	0.00413	0.15359	0.04386	0.2	0.18283	0.08237	1.09596	0.11972	0.03273	0	0.00536	48.8655	0.86321	0	0.2047	0.25098	0	0.78494	2.2239	0.11624	0.00287	0.02595	0.01922	0.00027	0	0.02454	0.08201	0	0	1.05043	0.48283	0.56091	0.00981	0.04241	0.00411	0.00022	0.00445	0.08197	0.00172
k__Bacteria|p__Bacteroidetes|c__Bacteroidia|o__Bacteroidales|f__Bacteroidaceae|g__Phocaeicola	0.01889	0	0	0	0.00024	0.00775	6.72811	75.6037	8.13089	7.57346	19.0698	3.38209	2.22323	2.69701	0	0	0	0	0	0	0	0	0	0	0	0	0	0	0	0	0	21.1809	0	7.6983	5.61631	5.95066	11.7254	12.0245	0	0.01491	0	0	5.31519	0	14.3727	8.44904	8.36105	0.08668	35.1347
k__Bacteria|p__Firmicutes|c__Clostridia|o__Eubacteriales|f__Lachnospiraceae|g__Blautia	0.01795	13.8297	1.55496	4.73806	3.30026	1.56612	0.40894	0	0.55672	0.44356	0.11718	1.53269	2.07407	0.4379	0	0	2.30661	9.96924	6.22904	0.09543	0.73868	0	0	2.81988	3.54348	1.54807	0	10.072	13.2115	1.63363	0.43635	0.22323	1.5645	0.1315	0.59097	0.80616	0.93811	1.12536	0	0	5.09749	4.0311	0.3084	0.72069	0.44864	0.1958	0.2345	0	0.09078
k__Bacteria|p__Firmicutes|c__Clostridia|o__Eubacteriales|f__Oscillospiraceae|g__Pseudoflavonifractor	0.01291	2.0873	2.74851	2.46141	3.42812	1.19285	0	0	0.0513	0.40752	0	1.97584	1.5791	0.11615	0	0	0	0	0.18362	0	0	0	0	0	1.23481	1.31329	0	0	0	0.03929	0.84155	0	0	0.03559	0.03222	0.00394	0.01101	0	0	0	0	0	0	0	0	0.00016	0.00075	0	0.19594
k__Bacteria|p__Firmicutes|c__Clostridia|o__Eubacteriales|f__Oscillospiraceae|g__Faecalibacterium	0.01105	0	0	0	35.3882	19.921	5.18659	0	6.30365	9.29262	0	12.4675	2.42532	6.81548	0	0	58.258	8.5381	3.74447	0	0	0	0	0	0	2.2572	0	0	0	5.27084	2.42787	17.0293	83.4663	2.06023	8.67402	1.2649	9.99663	3.07784	0	69.4888	57.9044	52.7191	37.6606	50.2236	13.422	14.791	17.6356	0.05663	23.1096
k__Bacteria|p__Firmicutes|c__Clostridia|o__Eubacteriales|f__Eubacteriales_unclassified|g__Gemmiger	0.01104	55.5327	0	0	0.32927	0.01027	0.26663	0	0	0	0	0.02169	0	0.00238	0	0	0	0	0	0	0	0	0	0	0	0	0	0	0	0	0	0	0.65208	0.05323	0.42499	0.09022	0	0.00248	0	0	0	0	0.10331	1.14594	0.83671	0.42155	0.51132	0	0.01889
k__Bacteria|p__Bacteroidetes|c__Bacteroidia|o__Bacteroidales|f__Porphyromonadaceae|g__Porphyromonas	0.00962	0	0	0	0	0	0	0	0	0	0	3.25628	1.52716	13.7508	0	0	0	0	0	0	0	0	0	0	0	0	0	0	0	0	0.02407	0	0	0	0	0	0.01435	0	0	0	0	0	0	0	0	0.70118	0.03101	0	0
k__Bacteria|p__Proteobacteria|c__Betaproteobacteria|o__Burkholderiales|f__Sutterellaceae|g__Parasutterella	0.00807	0	0	0	0	0	0.19767	0	8.38632	4.29009	2.89793	1.18018	1.16143	1.12375	0	0	0	0	0	0	0	0	0	0	0	0	0	0	0	0	0	0.30201	0	0.03288	0.04393	0.02557	0.01533	0.0203	0	0	0	0	2.35886	0	0.61682	0.62265	1.02878	2.45845	0.68562
k__Bacteria|p__Proteobacteria|c__Gammaproteobacteria|o__Enterobacterales|f__Enterobacteriaceae|g__Enterobacter	0.00806	0.17793	0.08162	0	0	0	0	0	0	0	0	0	0	0	0	0	0	0	0	0	0	0	0	0	0	0	0	0	0	0	0.00279	0	0	0	0.00086	0	0	0	0	0	0	0	0	0	0	0	0	0	0
k__Bacteria|p__Firmicutes|c__Clostridia|o__Eubacteriales|f__Peptostreptococcaceae|g__GGB3265	0.00714	0	0	0	0	0	0	0	0	0	0	0.63846	1.22944	0.75269	0	0	0	0	0	0	0	0	0	0	0	0	0	0	0	0	0	0	0	0	0	0	0	0	0	0	0	0	0	0	0	0	0	0	0
k__Bacteria|p__Bacteroidetes|c__Bacteroidia|o__Bacteroidales|f__Rikenellaceae|g__GGB79652	0.00335	0	0	0	0	0	0	0	0	0	0	0.30409	0.78312	0.32973	0	0	0	0	0	0	0	0	0	0	0	0	0	0	0	0	0	0	0	0.00401	0	0.0565	0.00337	0	0	0	0	0	0	0	0	0	0	0	0
k__Bacteria|p__Firmicutes|c__CFGB75985|o__OFGB75985|f__FGB75985|g__GGB9523	0.00311	0	0	0	0	0	0	0	0	0	0	0.11854	0.66777	0.85516	0	0	0	0	0	0	0	0	0	0	0	0	0	0	0	0	0	0	0	0	0	0	0	0	0	0	0.30822	0	0	0	0	0	0	0	0
k__Bacteria|p__Firmicutes|c__CFGB4881|o__OFGB4881|f__FGB4881|g__GGB14025	0.0031	0	0	0	0	0	0	0	0	0	0	1.54032	0.70046	0.50356	0	0	0	0	0	0	0	0	0	0	0	0	0	0	0	0	0.00931	0	0	0	0	0.00307	0.03826	0	0	0.06001	1.37893	0.23597	0	0	0	0	0	0	0.07061
k__Bacteria|p__Firmicutes|c__Clostridia|o__Eubacteriales|f__Eubacteriales_unclassified|g__Eubacteriales_unclassified	0.00264	0	0.00299	1.48971	0.71915	0.87612	0.31388	0	0	0	0	0	0.62263	0.72633	0	0	0	0	0	0	0	0	0	0	0	0	0	0	0	0	0.33329	0	0.38637	0.0345	0.10474	0.16183	0.72608	1.27612	0	0.12646	1.23516	0.14762	0.06156	0.53162	0.4111	0.30953	0.21999	0	0.2657
k__Bacteria|p__Firmicutes|c__Clostridia|o__Eubacteriales|f__Oscillospiraceae|g__Oscillibacter	0.00183	0	0	0	0	0.30343	5.21419	0	0	0.022	0	0.85729	1.05788	0.41231	0	0	0	0	0	0	0	0	0	0	0	1.50945	0	7.27813	0	0	0.44507	0.63551	0	0.03033	0.7634	1.27781	1.68875	1.10333	0	0	0	0	0	1.21498	2.15169	2.11633	1.88424	0	0.0155
k__Bacteria|p__Actinobacteria|c__Actinomycetia|o__Bifidobacteriales|f__Bifidobacteriaceae|g__Scardovia	0.00161	0.00082	0	0	0.00024	0	0	0	0	0	0	0	0	0	0	0	0.00043	0	0	0	0	0	0	0	0	0	0	0.00784	0	0	0	0	0	0	0	0	0	0	0	0	0	0	0	0	0	0	0	0	0
k__Bacteria|p__Firmicutes|c__Clostridia|o__Eubacteriales|f__Oscillospiraceae|g__GGB9453	0.00159	2.00603	0.48946	2.71857	1.34846	0.05396	0.00512	0	0	0.13433	0	0.26886	0.34886	0.31958	0	0	0	0	0	0	0	0	0	0	0	0	0	0	0	0	0.05913	0	0	0	0	0	0	0	0	0	0	0	0	0	0	0	0	0	0
k__Bacteria|p__Firmicutes|c__Negativicutes|o__Veillonellales|f__Veillonellaceae|g__Dialister	0.00078	0	0	0.81385	0.46961	0.54723	1.15527	0	0	0.55174	0	0.2067	0.42673	0.29201	0	0	0	0	0	0	0	0	0	0	0.20448	2.11084	0	0	0	0	0.53076	0	0	0	0	0	0	1.0927	0	0	0	0	0	0.58535	0	0.02634	0.24743	0	0.18422
k__Bacteria|p__Bacteroidetes|c__Bacteroidia|o__Bacteroidales|f__Odoribacteraceae|g__Culturomica	0.00036	0	0	0	0	0	0	0	0	0	0	0.31119	0.48704	1.00715	0	0	0	0	0	0	0	0	0	0	0	0	0	0	0	0	0	0	0	0	0	0	0	0	0	0	0	0	0	0	0	0	0	0	0
k__Bacteria|p__Proteobacteria|c__Gammaproteobacteria|o__Enterobacterales|f__Enterobacteriaceae|g__Raoultella|s__Raoultella_ornithinolytica	98.4385	0.01476	0.00045	0	0	0	0	0	0	0	0	0	0	0	0	0	0	0	0	0	0.36966	0	0	0	0	0	0	0	0	0	0	0	0	0	0	0	0	0	0	0	0	0	0.46316	0	0	0	0	0	0
k__Bacteria|p__Proteobacteria|c__Gammaproteobacteria|o__Enterobacterales|f__Enterobacteriaceae|g__Klebsiella|s__Klebsiella_quasipneumoniae	0.68913	0.19221	0	0	0	0	0	0	0	0	0	0	0	0	0.16272	0	0	0	0	0	0	0	0	0	0	0	0	0	0	0	0	0	0	0	0	0	0	0	0	0	0	0	0	0	0	0	0	0	0
k__Bacteria|p__Bacteroidetes|c__Bacteroidia|o__Bacteroidales|f__Bacteroidaceae|g__Bacteroides|s__Bacteroides_stercoris	0.25622	0	0	0	0	0	0	0	31.8598	28.9411	0	16.407	26.7105	14.612	0	0	0	0	0	0	0	0	0	0	0	0	0	0	0	0	0	0	0	0.229	0.99022	1.34085	1.64508	0	0	0	0	0	0	0	0	0	0	0.01513	7.93938
k__Bacteria|p__Firmicutes|c__CFGB1798|o__OFGB1798|f__FGB1798|g__GGB4768|s__GGB4768_SGB6601	0.17519	0	0	0	0	0	0	11.7382	7.3455	8.99266	0	23.5175	17.1732	12.6515	0	0	0	0	0	0	0	0	0	0	0	0	0	0	0	0	0	0	0	0	0	0	0	0	0	0	0	0	0	0	0	0	0	0	0
k__Bacteria|p__Actinobacteria|c__Actinomycetia|o__Bifidobacteriales|f__Bifidobacteriaceae|g__Bifidobacterium|s__Bifidobacterium_longum	0.04988	0	0	0	0.00116	0.52033	0.09189	0	0.57256	1.8239	0.22083	0.89272	5.42431	2.24708	0	0	0	0	0	0	0	0	0	0	0	0	0	0	0	0	0	0.21719	0.88894	0.84575	0.03525	0.05031	0.14605	0.29902	0	0	0	0	0.15987	0.41431	0.04747	0.06767	0.07382	1.02602	0.03809
k__Bacteria|p__Firmicutes|c__Bacilli|o__Lactobacillales|f__Lactobacillaceae|g__Latilactobacillus|s__Latilactobacillus_sakei	0.03847	0	0	0	0	0	0	0	0	0	0	0	0	0	0	0	0	0	0	0	0	0	0	0	0	0	0	0	0	0	0	0	0	0	0	0	0	0	0	0	0	0	0	0	0	0	0	0	0
k__Bacteria|p__Bacteroidetes|c__Bacteroidia|o__Bacteroidales|f__Rikenellaceae|g__Alistipes|s__Alistipes_onderdonkii	0.03729	0	0	0	0	0	0	0	0	0	0	3.25148	4.69723	2.37984	0	0	0	0	0	0	0	0	0	0	0	0	0	0	0	1.30987	0	0	0	0.30222	0.06118	2.3547	0.97097	0	0	0	0	0	0	0	0	1.35119	0.00635	0	0
k__Bacteria|p__Bacteroidetes|c__CFGB1670|o__OFGB1670|f__FGB1670|g__GGB47687|s__GGB47687_SGB2286	0.03724	0	0	0	0	0	0	0	0	0	0	5.86681	4.61953	3.22742	0	0	0	0	0	0	0	0	0	0	0	0	0	0	0	0	0	0	0	0	0	0	0.42118	0	0	0	0	0	0	0	0	0	0	0	0
k__Bacteria|p__Bacteroidetes|c__Bacteroidia|o__Bacteroidales|f__Tannerellaceae|g__Parabacteroides|s__Parabacteroides_distasonis	0.03348	0	0	0	0	0	0.81291	0	11.5446	20.6278	0	3.67204	4.0997	3.60781	0	0	0	0	0	0	0	0	0	0	0	0	0	0	0	0	0	0.13601	0	0.28145	0.16915	0.19942	0.66865	0.10341	0	0	0	0	0.92059	0	0.34215	2.03637	0.90996	0.00445	2.39704
k__Bacteria|p__Firmicutes|c__Clostridia|o__Eubacteriales|f__Lachnospiraceae|g__Lachnospira|s__Lachnospira_eligens	0.02324	0	0	0	0	0	0.01438	0	0	2.43503	0	2.80645	2.76971	0.6773	0	0	0	0	0	0	0	0	0	0	0	0	0	0	0	0	0.12247	0.36103	0.22763	2.01118	4.06756	0.13888	1.73358	1.74228	0	0	17.2083	11.3263	0.02486	0.65676	0.01771	0.38509	0.43286	0	0
k__Bacteria|p__Firmicutes|c__Clostridia|o__Eubacteriales|f__Oscillospiraceae|g__Flavonifractor|s__Flavonifractor_sp_An10	0.02251	0.14466	0	0	0	0.00058	0	0	0	0	0	0.43638	3.24192	0.61185	0	0	0	0	0	0	0	0	0	0	0	0	0	0	0	0.66285	0.01533	0	0	0	0	0.01011	0	0	0	0	0	0	0	0	0	0	0	0	1.57335
k__Bacteria|p__Bacteroidetes|c__Bacteroidia|o__Bacteroidales|f__Bacteroidaceae|g__Bacteroides|s__Bacteroides_fragilis	0.02146	0	0	0	0	0	0.32792	0	0	0.36424	0	5.49089	2.78801	3.14209	0	0	0	0	0	0	0	0	0	0	0	0	0	0	0	0	22.8829	0	0	0.00028	0	0	0.11832	0.9898	0	0	0	0	0.39848	0	0.0054	0.22185	0.00446	0	0
k__Bacteria|p__Firmicutes|c__Bacilli|o__Lactobacillales|f__Streptococcaceae|g__Streptococcus|s__Streptococcus_parasanguinis	0.02058	0.29556	0.02971	0.0701	0.01107	0.09208	0.00283	0	0.07637	0.07897	0	0.13946	0.04241	0.08098	0.00759	0.08111	1.04808	0.00816	0.00383	0	0	48.8655	0	0	0	0	0	0.35854	0	0.00484	0	0	0.00706	0	0	0	0.00419	0	0	0.1604	0	0	0	0.00311	0.00411	0	0	0	0
k__Bacteria|p__Firmicutes|c__Bacilli|o__Lactobacillales|f__Lactobacillaceae|g__Pediococcus|s__Pediococcus_acidilactici	0.01912	0	0	0	0	0	0	0	0	0	0.09174	0	0	0	0	0.00849	0.02888	0.00699	0	0	0	0	0	0	0	0	0	0	0	0	0	0	0	0	0	0	0	0	0	0	0	0	0	0	0	0	0	0	0
k__Bacteria|p__Bacteroidetes|c__Bacteroidia|o__Bacteroidales|f__Bacteroidaceae|g__Phocaeicola|s__Phocaeicola_massiliensis	0.01889	0	0	0	0	0	0	75.6037	8.13089	7.57346	0	3.38209	2.22323	2.69701	0	0	0	0	0	0	0	0	0	0	0	0	0	0	0	0	0	10.7413	0	0.15733	1.52489	1.0781	0	0	0	0	0	0	0	0	0	5.30305	3.00348	0.01802	6.51341
k__Bacteria|p__Firmicutes|c__Clostridia|o__Eubacteriales|f__Lachnospiraceae|g__Blautia|s__Blautia_faecis	0.01795	11.4279	0	2.99628	1.36285	0.39513	0.15479	0	0.14594	0.0176	0	0.97067	1.69301	0.29845	0	0	2.26619	6.30551	4.25973	0	0	0	0	0	0	0	0	0.0003	11.885	0.68957	0.11083	0.08131	0.0647	0.07144	0.13948	0.08722	0.08142	0.10928	0	0	0	0	0.00875	0.04943	0.02788	0.01314	0.00737	0	0.00487
k__Bacteria|p__Firmicutes|c__Clostridia|o__Eubacteriales|f__Oscillospiraceae|g__Pseudoflavonifractor|s__Pseudoflavonifractor_sp_An184	0.01291	2.0873	2.74851	2.46141	3.41692	1.06351	0	0	0	0.34802	0	1.92897	1.5608	0.11316	0	0	0	0	0	0	0	0	0	0	0	0	0	0	0	0.03929	0.8289	0	0	0.03504	0.03008	6e-05	0.00144	0	0	0	0	0	0	0	0	0	0	0	0.17393
k__Bacteria|p__Firmicutes|c__Clostridia|o__Eubacteriales|f__Oscillospiraceae|g__Faecalibacterium|s__Faecalibacterium_prausnitzii	0.01105	0	0	0	0.04115	4.68816	4.91778	0	6.30365	9.29262	0	12.4675	2.42532	6.81548	0	0	58.258	8.5381	3.74447	0	0	0	0	0	0	2.2572	0	0	0	5.27084	2.12996	5.22687	83.4663	2.00068	8.19153	0.69342	9.16834	2.45143	0	69.4888	57.9044	52.7191	33.1258	50.1236	13.3794	14.7233	17.2765	0.05663	23.0808
k__Bacteria|p__Firmicutes|c__Clostridia|o__Eubacteriales|f__Eubacteriales_unclassified|g__Gemmiger|s__Gemmiger_formicilis	0.01104	55.5327	0	0	0	0	0.26663	0	0	0	0	0	0	0	0	0	0	0	0	0	0	0	0	0	0	0	0	0	0	0	0	0	0.65208	0.05323	0.42499	0.09022	0	0.00248	0	0	0	0	0.10331	1.14594	0.83671	0.42155	0.51132	0	0.01889
k__Bacteria|p__Bacteroidetes|c__Bacteroidia|o__Bacteroidales|f__Porphyromonadaceae|g__Porphyromonas|s__Porphyromonas_somerae	0.0092	0	0	0	0	0	0	0	0	0	0	3.24089	1.12964	2.40699	0	0	0	0	0	0	0	0	0	0	0	0	0	0	0	0	0	0	0	0	0	0	0	0	0	0	0	0	0	0	0	0	0	0	0
k__Bacteria|p__Proteobacteria|c__Betaproteobacteria|o__Burkholderiales|f__Sutterellaceae|g__Parasutterella|s__Parasutterella_excrementihominis	0.00807	0	0	0	0	0	0.19767	0	8.38632	4.29009	2.89793	1.18018	1.16143	1.12375	0	0	0	0	0	0	0	0	0	0	0	0	0	0	0	0	0	0.30201	0	0.03288	0.04393	0.02557	0.01533	0.0203	0	0	0	0	2.35886	0	0.61682	0.62265	1.02878	2.45845	0.68562
k__Bacteria|p__Proteobacteria|c__Gammaproteobacteria|o__Enterobacterales|f__Enterobacteriaceae|g__Enterobacter|s__Enterobacter_bugandensis	0.00806	0.17793	0.08162	0	0	0	0	0	0	0	0	0	0	0	0	0	0	0	0	0	0	0	0	0	0	0	0	0	0	0	0	0	0	0	0	0	0	0	0	0	0	0	0	0	0	0	0	0	0
k__Bacteria|p__Firmicutes|c__Clostridia|o__Eubacteriales|f__Peptostreptococcaceae|g__GGB3265|s__GGB3265_SGB4314	0.00714	0	0	0	0	0	0	0	0	0	0	0.63846	1.22944	0.75269	0	0	0	0	0	0	0	0	0	0	0	0	0	0	0	0	0	0	0	0	0	0	0	0	0	0	0	0	0	0	0	0	0	0	0
k__Bacteria|p__Bacteroidetes|c__Bacteroidia|o__Bacteroidales|f__Rikenellaceae|g__Alistipes|s__Alistipes_ihumii	0.00579	0	0	0	0	0	0	0	0	0	0	0.49117	1.15489	0.71663	0	0	0	0	0	0	0	0	0	0	0	0	0	0	0	0	0	0	0	1.045	0.14544	0.63619	0.02668	0	0	0	0	0	0	0	0	0	0	0	0.02316
k__Bacteria|p__Firmicutes|c__Bacilli|o__Lactobacillales|f__Lactobacillaceae|g__Pediococcus|s__Pediococcus_pentosaceus	0.00535	0	0	0	0	0	0	0	0.1094	0	0	0	0	0	0	0	0	0	0	0	0	0	0	0	0	0	0	0.22157	0.36923	0	0	0	0	0	0	0	0	0	0	0	0	0	0	0	0	0	0	0	0
k__Bacteria|p__Bacteroidetes|c__Bacteroidia|o__Bacteroidales|f__Rikenellaceae|g__Alistipes|s__Alistipes_communis	0.00347	0	0	0	0	5e-05	1.02255	0	0	0	0	0.87498	0.97977	0.65237	0	0	0	0	0	0	0	0	0	0	0	0	0	0	0	0	2.32859	0	0	0.07507	0.09575	0.96129	0.06334	2.09809	0	0	0	0	0	0	0.26037	1.01119	0.73662	0	0.09167
k__Bacteria|p__Bacteroidetes|c__Bacteroidia|o__Bacteroidales|f__Rikenellaceae|g__GGB79652|s__GGB79652_SGB15211	0.00335	0	0	0	0	0	0	0	0	0	0	0.30409	0.78312	0.32973	0	0	0	0	0	0	0	0	0	0	0	0	0	0	0	0	0	0	0	0.00401	0	0.0565	0.00337	0	0	0	0	0	0	0	0	0	0	0	0
k__Bacteria|p__Firmicutes|c__CFGB75985|o__OFGB75985|f__FGB75985|g__GGB9523|s__GGB9523_SGB14922	0.00311	0	0	0	0	0	0	0	0	0	0	0.11854	0.66777	0.85516	0	0	0	0	0	0	0	0	0	0	0	0	0	0	0	0	0	0	0	0	0	0	0	0	0	0	0.30822	0	0	0	0	0	0	0	0
k__Bacteria|p__Firmicutes|c__CFGB4881|o__OFGB4881|f__FGB4881|g__GGB14025|s__GGB14025_SGB14906	0.0031	0	0	0	0	0	0	0	0	0	0	1.54032	0.70046	0.50356	0	0	0	0	0	0	0	0	0	0	0	0	0	0	0	0	0.00931	0	0	0	0	0.00307	0.03826	0	0	0.06001	1.37893	0.23597	0	0	0	0	0	0	0.07061
k__Bacteria|p__Firmicutes|c__Clostridia|o__Eubacteriales|f__Eubacteriales_unclassified|g__Eubacteriales_unclassified|s__Clostridiales_bacterium_Choco116	0.00264	0	0	0	0	0	0.00435	0	0	0	0	0	0.62263	0.72633	0	0	0	0	0	0	0	0	0	0	0	0	0	0	0	0	0	0	0	0.00036	0.00011	0	0.0393	0	0	0.12646	1.23516	0.14762	0	0	0	0	0	0	0.15633
k__Bacteria|p__Firmicutes|c__Clostridia|o__Eubacteriales|f__Oscillospiraceae|g__Oscillibacter|s__Oscillibacter_SGB15077	0.00183	0	0	0	0	0.02097	0	0	0	0	0	0.47469	0.71759	0.338	0	0	0	0	0	0	0	0	0	0	0	0	0	0	0	0	0.00084	0	0	0	0	0	0	0	0	0	0	0	0	0	0	0	0	0	0
k__Bacteria|p__Actinobacteria|c__Actinomycetia|o__Bifidobacteriales|f__Bifidobacteriaceae|g__Scardovia|s__Scardovia_wiggsiae	0.00161	0.00082	0	0	0.00024	0	0	0	0	0	0	0	0	0	0	0	0.00043	0	0	0	0	0	0	0	0	0	0	0.00784	0	0	0	0	0	0	0	0	0	0	0	0	0	0	0	0	0	0	0	0	0
k__Bacteria|p__Firmicutes|c__Clostridia|o__Eubacteriales|f__Oscillospiraceae|g__GGB9453|s__GGB9453_SGB14844	0.00159	2.00603	0.48946	2.71857	1.34846	0.05396	0	0	0	0.13433	0	0.26886	0.34641	0.30021	0	0	0	0	0	0	0	0	0	0	0	0	0	0	0	0	0.05333	0	0	0	0	0	0	0	0	0	0	0	0	0	0	0	0	0	0
k__Bacteria|p__Firmicutes|c__Negativicutes|o__Veillonellales|f__Veillonellaceae|g__Dialister|s__Dialister_invisus	0.00078	0	0	0.81385	0.46961	0.54723	0	0	0	0.2821	0	0.19265	0.42333	0.19855	0	0	0	0	0	0	0	0	0	0	0.20448	2.11084	0	0	0	0	0.53076	0	0	0	0	0	0	1.0927	0	0	0	0	0	0.58535	0	0.02634	0.24743	0	0
k__Bacteria|p__Bacteroidetes|c__Bacteroidia|o__Bacteroidales|f__Porphyromonadaceae|g__Porphyromonas|s__Porphyromonas_asaccharolytica	0.00042	0	0	0	0	0	0	0	0	0	0	0.00838	0.25436	7.43254	0	0	0	0	0	0	0	0	0	0	0	0	0	0	0	0	0	0	0	0	0	0	0	0	0	0	0	0	0	0	0	0	0	0	0
k__Bacteria|p__Bacteroidetes|c__Bacteroidia|o__Bacteroidales|f__Odoribacteraceae|g__Culturomica|s__Culturomica_massiliensis	0.00036	0	0	0	0	0	0	0	0	0	0	0.31119	0.48704	1.00715	0	0	0	0	0	0	0	0	0	0	0	0	0	0	0	0	0	0	0	0	0	0	0	0	0	0	0	0	0	0	0	0	0	0	0
k__Bacteria|p__Proteobacteria|c__Gammaproteobacteria|o__Enterobacterales|f__Enterobacteriaceae|g__Raoultella|s__Raoultella_ornithinolytica|t__SGB10124	98.4385	0.01476	0	0	0	0	0	0	0	0	0	0	0	0	0	0	0	0	0	0	0.36966	0	0	0	0	0	0	0	0	0	0	0	0	0	0	0	0	0	0	0	0	0	0.46316	0	0	0	0	0	0
k__Bacteria|p__Proteobacteria|c__Gammaproteobacteria|o__Enterobacterales|f__Enterobacteriaceae|g__Klebsiella|s__Klebsiella_quasipneumoniae|t__SGB10112	0.68913	0.19221	0	0	0	0	0	0	0	0	0	0	0	0	0.16272	0	0	0	0	0	0	0	0	0	0	0	0	0	0	0	0	0	0	0	0	0	0	0	0	0	0	0	0	0	0	0	0	0	0
k__Bacteria|p__Bacteroidetes|c__Bacteroidia|o__Bacteroidales|f__Bacteroidaceae|g__Bacteroides|s__Bacteroides_stercoris|t__SGB1830	0.25622	0	0	0	0	0	0	0	31.8598	28.9411	0	16.407	26.7105	14.612	0	0	0	0	0	0	0	0	0	0	0	0	0	0	0	0	0	0	0	0.229	0.99022	1.34085	1.64508	0	0	0	0	0	0	0	0	0	0	0.01513	7.93938
k__Bacteria|p__Firmicutes|c__CFGB1798|o__OFGB1798|f__FGB1798|g__GGB4768|s__GGB4768_SGB6601|t__SGB6601	0.17519	0	0	0	0	0	0	11.7382	7.3455	8.99266	0	23.5175	17.1732	12.6515	0	0	0	0	0	0	0	0	0	0	0	0	0	0	0	0	0	0	0	0	0	0	0	0	0	0	0	0	0	0	0	0	0	0	0
k__Bacteria|p__Actinobacteria|c__Actinomycetia|o__Bifidobacteriales|f__Bifidobacteriaceae|g__Bifidobacterium|s__Bifidobacterium_longum|t__SGB17248	0.04988	0	0	0	0.00116	0.52033	0.09189	0	0.57256	1.8239	0.22083	0.89272	5.42431	2.24708	0	0	0	0	0	0	0	0	0	0	0	0	0	0	0	0	0	0.21719	0.88894	0.84575	0.03525	0.05031	0.14605	0.29902	0	0	0	0	0.15987	0.41431	0.04747	0.06767	0.07382	1.02602	0.03809
k__Bacteria|p__Firmicutes|c__Bacilli|o__Lactobacillales|f__Lactobacillaceae|g__Latilactobacillus|s__Latilactobacillus_sakei|t__SGB7248	0.03847	0	0	0	0	0	0	0	0	0	0	0	0	0	0	0	0	0	0	0	0	0	0	0	0	0	0	0	0	0	0	0	0	0	0	0	0	0	0	0	0	0	0	0	0	0	0	0	0
k__Bacteria|p__Bacteroidetes|c__Bacteroidia|o__Bacteroidales|f__Rikenellaceae|g__Alistipes|s__Alistipes_onderdonkii|t__SGB2303	0.03729	0	0	0	0	0	0	0	0	0	0	3.25148	4.69723	2.37984	0	0	0	0	0	0	0	0	0	0	0	0	0	0	0	1.30987	0	0	0	0.30222	0.06118	2.3547	0.97097	0	0	0	0	0	0	0	0	1.35119	0.00635	0	0
k__Bacteria|p__Bacteroidetes|c__CFGB1670|o__OFGB1670|f__FGB1670|g__GGB47687|s__GGB47687_SGB2286|t__SGB2286	0.03724	0	0	0	0	0	0	0	0	0	0	5.86681	4.61953	3.22742	0	0	0	0	0	0	0	0	0	0	0	0	0	0	0	0	0	0	0	0	0	0	0.42118	0	0	0	0	0	0	0	0	0	0	0	0
k__Bacteria|p__Bacteroidetes|c__Bacteroidia|o__Bacteroidales|f__Tannerellaceae|g__Parabacteroides|s__Parabacteroides_distasonis|t__SGB1934	0.03348	0	0	0	0	0	0.81291	0	11.5446	20.6278	0	3.67204	4.0997	3.60781	0	0	0	0	0	0	0	0	0	0	0	0	0	0	0	0	0	0.13601	0	0.28145	0.16915	0.19942	0.66865	0.10341	0	0	0	0	0.92059	0	0.34215	2.03637	0.90996	0.00445	2.39704
k__Bacteria|p__Firmicutes|c__Clostridia|o__Eubacteriales|f__Lachnospiraceae|g__Lachnospira|s__Lachnospira_eligens|t__SGB5082	0.02324	0	0	0	0	0	0.01438	0	0	2.43503	0	2.80645	2.76971	0.6773	0	0	0	0	0	0	0	0	0	0	0	0	0	0	0	0	0.12247	0.36103	0.22763	2.01118	4.06756	0.13888	1.73358	1.74228	0	0	17.2083	11.3263	0.02486	0.65676	0.01771	0.38509	0.43286	0	0
k__Bacteria|p__Firmicutes|c__Clostridia|o__Eubacteriales|f__Oscillospiraceae|g__Flavonifractor|s__Flavonifractor_sp_An10|t__SGB15134	0.02251	0.14466	0	0	0	0.00058	0	0	0	0	0	0.43638	3.24192	0.61185	0	0	0	0	0	0	0	0	0	0	0	0	0	0	0	0.66285	0.01533	0	0	0	0	0.01011	0	0	0	0	0	0	0	0	0	0	0	0	1.57335
k__Bacteria|p__Bacteroidetes|c__Bacteroidia|o__Bacteroidales|f__Bacteroidaceae|g__Bacteroides|s__Bacteroides_fragilis|t__SGB1853	0.02146	0	0	0	0	0	0	0	0	0.36424	0	5.49089	2.78801	3.14209	0	0	0	0	0	0	0	0	0	0	0	0	0	0	0	0	0	0	0	0	0	0	0	0	0	0	0	0	0	0	0	0	0	0	0
k__Bacteria|p__Firmicutes|c__Bacilli|o__Lactobacillales|f__Streptococcaceae|g__Streptococcus|s__Streptococcus_parasanguinis|t__SGB8071	0.02058	0.29556	0.02971	0.0701	0.01107	0.09208	0.00283	0	0.07637	0.07897	0	0.13946	0.04241	0.08098	0.00759	0.08111	1.04808	0.00816	0.00383	0	0	48.8655	0	0	0	0	0	0.35854	0	0.00484	0	0	0.00706	0	0	0	0.00419	0	0	0.1604	0	0	0	0.00311	0.00411	0	0	0	0
k__Bacteria|p__Firmicutes|c__Bacilli|o__Lactobacillales|f__Lactobacillaceae|g__Pediococcus|s__Pediococcus_acidilactici|t__SGB7168	0.01912	0	0	0	0	0	0	0	0	0	0.09174	0	0	0	0	0.00849	0.02888	0.00699	0	0	0	0	0	0	0	0	0	0	0	0	0	0	0	0	0	0	0	0	0	0	0	0	0	0	0	0	0	0	0
k__Bacteria|p__Bacteroidetes|c__Bacteroidia|o__Bacteroidales|f__Bacteroidaceae|g__Phocaeicola|s__Phocaeicola_massiliensis|t__SGB1812	0.01889	0	0	0	0	0	0	75.6037	8.13089	7.57346	0	3.38209	2.22323	2.69701	0	0	0	0	0	0	0	0	0	0	0	0	0	0	0	0	0	10.7413	0	0.15733	1.52489	1.0781	0	0	0	0	0	0	0	0	0	5.30305	3.00348	0.01802	6.51341
k__Bacteria|p__Firmicutes|c__Clostridia|o__Eubacteriales|f__Lachnospiraceae|g__Blautia|s__Blautia_faecis|t__SGB4820	0.01795	11.4279	0	2.99628	1.36285	0.39513	0.15479	0	0.14594	0.0176	0	0.97067	1.69301	0.29845	0	0	2.26619	6.30551	4.25973	0	0	0	0	0	0	0	0	0.0003	11.885	0.68957	0.11083	0.08131	0.0647	0.07144	0.13948	0.08722	0.08142	0.10928	0	0	0	0	0.00875	0.04943	0.02788	0.01314	0.00737	0	0.00487
k__Bacteria|p__Firmicutes|c__Clostridia|o__Eubacteriales|f__Oscillospiraceae|g__Pseudoflavonifractor|s__Pseudoflavonifractor_sp_An184|t__SGB15156	0.01291	2.0873	2.74851	2.46141	3.41692	1.06351	0	0	0	0.34802	0	1.92897	1.5608	0.11316	0	0	0	0	0	0	0	0	0	0	0	0	0	0	0	0.03929	0.8289	0	0	0.03504	0.03008	6e-05	0.00144	0	0	0	0	0	0	0	0	0	0	0	0.17393
k__Bacteria|p__Firmicutes|c__Clostridia|o__Eubacteriales|f__Eubacteriales_unclassified|g__Gemmiger|s__Gemmiger_formicilis|t__SGB63307	0.01104	55.5327	0	0	0	0	0	0	0	0	0	0	0	0	0	0	0	0	0	0	0	0	0	0	0	0	0	0	0	0	0	0	0	0	0	0	0	0	0	0	0	0	0	0	0	0	0	0	0
k__Bacteria|p__Bacteroidetes|c__Bacteroidia|o__Bacteroidales|f__Porphyromonadaceae|g__Porphyromonas|s__Porphyromonas_somerae|t__SGB1991	0.0092	0	0	0	0	0	0	0	0	0	0	3.24089	1.12964	2.40699	0	0	0	0	0	0	0	0	0	0	0	0	0	0	0	0	0	0	0	0	0	0	0	0	0	0	0	0	0	0	0	0	0	0	0
k__Bacteria|p__Firmicutes|c__Clostridia|o__Eubacteriales|f__Oscillospiraceae|g__Faecalibacterium|s__Faecalibacterium_prausnitzii|t__SGB15332	0.00885	0	0	0	0	0	0	0	0	0	0	8.55399	1.79692	6.0244	0	0	0	0	0	0	0	0	0	0	0	0	0	0	0	0	0.09823	0	0.25115	0	0	0	0	0.04978	0	0	0	0	0.00667	0.44631	0	0.37606	0.51843	0	0.01029
k__Bacteria|p__Proteobacteria|c__Betaproteobacteria|o__Burkholderiales|f__Sutterellaceae|g__Parasutterella|s__Parasutterella_excrementihominis|t__SGB9262	0.00807	0	0	0	0	0	0.19767	0	8.38632	4.29009	2.89793	1.18018	1.16143	1.12375	0	0	0	0	0	0	0	0	0	0	0	0	0	0	0	0	0	0.30201	0	0.03288	0.04393	0.02557	0.01533	0.0203	0	0	0	0	2.35886	0	0.61682	0.62265	1.02878	2.45845	0.68562
k__Bacteria|p__Proteobacteria|c__Gammaproteobacteria|o__Enterobacterales|f__Enterobacteriaceae|g__Enterobacter|s__Enterobacter_bugandensis|t__SGB10135	0.00806	0.17793	0.08162	0	0	0	0	0	0	0	0	0	0	0	0	0	0	0	0	0	0	0	0	0	0	0	0	0	0	0	0	0	0	0	0	0	0	0	0	0	0	0	0	0	0	0	0	0	0
k__Bacteria|p__Firmicutes|c__Clostridia|o__Eubacteriales|f__Peptostreptococcaceae|g__GGB3265|s__GGB3265_SGB4314|t__SGB4314	0.00714	0	0	0	0	0	0	0	0	0	0	0.63846	1.22944	0.75269	0	0	0	0	0	0	0	0	0	0	0	0	0	0	0	0	0	0	0	0	0	0	0	0	0	0	0	0	0	0	0	0	0	0	0
k__Bacteria|p__Bacteroidetes|c__Bacteroidia|o__Bacteroidales|f__Rikenellaceae|g__Alistipes|s__Alistipes_ihumii|t__SGB2328	0.00579	0	0	0	0	0	0	0	0	0	0	0.49117	1.15489	0.71663	0	0	0	0	0	0	0	0	0	0	0	0	0	0	0	0	0	0	0	1.045	0.14544	0.63619	0.02668	0	0	0	0	0	0	0	0	0	0	0	0.02316
k__Bacteria|p__Firmicutes|c__Bacilli|o__Lactobacillales|f__Lactobacillaceae|g__Pediococcus|s__Pediococcus_pentosaceus|t__SGB7169	0.00535	0	0	0	0	0	0	0	0.1094	0	0	0	0	0	0	0	0	0	0	0	0	0	0	0	0	0	0	0.22157	0.36923	0	0	0	0	0	0	0	0	0	0	0	0	0	0	0	0	0	0	0	0
k__Bacteria|p__Bacteroidetes|c__Bacteroidia|o__Bacteroidales|f__Rikenellaceae|g__Alistipes|s__Alistipes_communis|t__SGB2290	0.00347	0	0	0	0	5e-05	1.02255	0	0	0	0	0.87498	0.97977	0.65237	0	0	0	0	0	0	0	0	0	0	0	0	0	0	0	0	2.32859	0	0	0.07507	0.09575	0.96129	0.06334	2.09809	0	0	0	0	0	0	0.26037	1.01119	0.73662	0	0.09167
k__Bacteria|p__Bacteroidetes|c__Bacteroidia|o__Bacteroidales|f__Rikenellaceae|g__GGB79652|s__GGB79652_SGB15211|t__SGB15211	0.00335	0	0	0	0	0	0	0	0	0	0	0.30409	0.78312	0.32973	0	0	0	0	0	0	0	0	0	0	0	0	0	0	0	0	0	0	0	0.00401	0	0.0565	0.00337	0	0	0	0	0	0	0	0	0	0	0	0
k__Bacteria|p__Firmicutes|c__CFGB75985|o__OFGB75985|f__FGB75985|g__GGB9523|s__GGB9523_SGB14922|t__SGB14922	0.00311	0	0	0	0	0	0	0	0	0	0	0.11854	0.66777	0.85516	0	0	0	0	0	0	0	0	0	0	0	0	0	0	0	0	0	0	0	0	0	0	0	0	0	0	0.30822	0	0	0	0	0	0	0	0
k__Bacteria|p__Firmicutes|c__CFGB4881|o__OFGB4881|f__FGB4881|g__GGB14025|s__GGB14025_SGB14906|t__SGB14906	0.0031	0	0	0	0	0	0	0	0	0	0	1.54032	0.70046	0.50356	0	0	0	0	0	0	0	0	0	0	0	0	0	0	0	0	0.00931	0	0	0	0	0.00307	0.03826	0	0	0.06001	1.37893	0.23597	0	0	0	0	0	0	0.07061
k__Bacteria|p__Firmicutes|c__Clostridia|o__Eubacteriales|f__Eubacteriales_unclassified|g__Eubacteriales_unclassified|s__Clostridiales_bacterium_Choco116|t__SGB15149	0.00264	0	0	0	0	0	0.00435	0	0	0	0	0	0.62263	0.72633	0	0	0	0	0	0	0	0	0	0	0	0	0	0	0	0	0	0	0	0.00036	0.00011	0	0.0393	0	0	0.12646	1.23516	0.14762	0	0	0	0	0	0	0.15633
k__Bacteria|p__Firmicutes|c__Clostridia|o__Eubacteriales|f__Oscillospiraceae|g__Faecalibacterium|s__Faecalibacterium_prausnitzii|t__SGB15342	0.0022	0	0	0	0	0.77241	1.31259	0	0	8.91239	0	3.87709	0.62494	0.11565	0	0	0	0	0	0	0	0	0	0	0	0	0	0	0	0	0.41177	0.57541	70.5152	0.12042	0.46553	0.09005	3.68948	0.22986	0	0	0	0	10.1644	34.7231	11.5197	13.0038	14.2104	0.05144	18.6548
k__Bacteria|p__Firmicutes|c__Clostridia|o__Eubacteriales|f__Oscillospiraceae|g__Oscillibacter|s__Oscillibacter_SGB15077|t__SGB15077	0.00183	0	0	0	0	0.02097	0	0	0	0	0	0.47469	0.71759	0.338	0	0	0	0	0	0	0	0	0	0	0	0	0	0	0	0	0.00084	0	0	0	0	0	0	0	0	0	0	0	0	0	0	0	0	0	0
k__Bacteria|p__Actinobacteria|c__Actinomycetia|o__Bifidobacteriales|f__Bifidobacteriaceae|g__Scardovia|s__Scardovia_wiggsiae|t__SGB15494	0.00161	0.00082	0	0	0.00024	0	0	0	0	0	0	0	0	0	0	0	0.00043	0	0	0	0	0	0	0	0	0	0	0.00784	0	0	0	0	0	0	0	0	0	0	0	0	0	0	0	0	0	0	0	0	0
k__Bacteria|p__Firmicutes|c__Clostridia|o__Eubacteriales|f__Oscillospiraceae|g__GGB9453|s__GGB9453_SGB14844|t__SGB14844	0.00159	2.00603	0.48946	2.71857	1.34846	0.05396	0	0	0	0.13433	0	0.26886	0.34641	0.30021	0	0	0	0	0	0	0	0	0	0	0	0	0	0	0	0	0.05333	0	0	0	0	0	0	0	0	0	0	0	0	0	0	0	0	0	0
k__Bacteria|p__Firmicutes|c__Negativicutes|o__Veillonellales|f__Veillonellaceae|g__Dialister|s__Dialister_invisus|t__SGB5825_group	0.00078	0	0	0.81385	0.46961	0.54723	0	0	0	0.2821	0	0.19265	0.42333	0.19855	0	0	0	0	0	0	0	0	0	0	0.20448	2.11084	0	0	0	0	0.53076	0	0	0	0	0	0	1.0927	0	0	0	0	0	0.58535	0	0.02634	0.24743	0	0
k__Bacteria|p__Bacteroidetes|c__Bacteroidia|o__Bacteroidales|f__Porphyromonadaceae|g__Porphyromonas|s__Porphyromonas_asaccharolytica|t__SGB1981	0.00042	0	0	0	0	0	0	0	0	0	0	0.00838	0.25436	7.43254	0	0	0	0	0	0	0	0	0	0	0	0	0	0	0	0	0	0	0	0	0	0	0	0	0	0	0	0	0	0	0	0	0	0	0
k__Bacteria|p__Bacteroidetes|c__Bacteroidia|o__Bacteroidales|f__Odoribacteraceae|g__Culturomica|s__Culturomica_massiliensis|t__SGB1791	0.00036	0	0	0	0	0	0	0	0	0	0	0.31119	0.48704	1.00715	0	0	0	0	0	0	0	0	0	0	0	0	0	0	0	0	0	0	0	0	0	0	0	0	0	0	0	0	0	0	0	0	0	0	0
k__Bacteria|p__Firmicutes|c__Erysipelotrichia	0	0.77299	1.22671	1.39747	0.6943	0.87118	0.07723	0	1.69819	0.57616	0.32442	0.34592	0.2893	0.2805	0	0.11339	5.85562	13.4131	7.12549	0.24027	0.76049	0	0	0.91773	0.41892	0.52258	0	1.56745	2.60703	0.12581	0.1554	0.03934	0.50611	0.35589	0.11173	0.14414	0.37143	0.44629	0	1.75095	1.94913	3.20694	0.22857	1.45609	0.2065	0.12688	0.16316	0	0.2795
k__Bacteria|p__Firmicutes|c__CFGB1402	0	0.3932	0	0.00251	0.00426	0	0	0	0	0	0	0	0	0	0	0	0	0	0	0	0	0	0	0	0	0	0	5.09269	0	0.01427	0	0	0	0	0	0	0	0	0	0	0	0	0	0	0	0	0	0	0
k__Bacteria|p__Actinobacteria|c__Coriobacteriia	0	0.0975	0.33301	0.85837	0.57275	0.2288	0.33369	0	0.04639	1.05597	0.0153	0.10725	0.14452	0.17274	0	0	0.10392	0.17891	0.08795	0	0	0	0	0	0.73707	0.84497	0	0	0	0.05935	0.16015	0.40028	2.45633	0.36653	0.2772	0.90452	0.17476	0.43987	0	0	0	0.80545	0.05664	1.02418	0.71269	0.21501	0.12906	0	0.34064
k__Bacteria|p__Proteobacteria|c__Epsilonproteobacteria	0	0.00358	0.03133	0.0217	0	0.00228	0	0	0	0	0	0	0	0.00273	0	0	0.01203	0	0	0	0	0	0	0	0	0	0	0.11826	0.21534	0.00294	0.00042	0	0.01386	0	0	0	0	0	0	0.00829	0	0	0	0.00371	0.01233	0.00272	0.00076	0	0.04176
k__Bacteria|p__Firmicutes|c__Erysipelotrichia|o__Erysipelotrichales	0	0.77299	1.22671	1.39747	0.6943	0.87118	0.07723	0	1.69819	0.57616	0.32442	0.34592	0.2893	0.2805	0	0.11339	5.85562	13.4131	7.12549	0.24027	0.76049	0	0	0.91773	0.41892	0.52258	0	1.56745	2.60703	0.12581	0.1554	0.03934	0.50611	0.35589	0.11173	0.14414	0.37143	0.44629	0	1.75095	1.94913	3.20694	0.22857	1.45609	0.2065	0.12688	0.16316	0	0.2795
k__Bacteria|p__Firmicutes|c__CFGB1402|o__OFGB1402	0	0.3932	0	0.00251	0.00426	0	0	0	0	0	0	0	0	0	0	0	0	0	0	0	0	0	0	0	0	0	0	5.09269	0	0.01427	0	0	0	0	0	0	0	0	0	0	0	0	0	0	0	0	0	0	0
k__Bacteria|p__Proteobacteria|c__Gammaproteobacteria|o__Pasteurellales	0	0.16477	0.01059	0.00547	0.00593	0.0112	0.09282	0	0.53537	0	0	0.01747	0.0121	0.00149	0.00735	0.14478	4.14141	0.00111	0.00114	2.82748	3.16313	0	0.14263	0.33819	1.37423	0.03518	5.72715	8.59362	0.51955	0.02106	0.03868	0	0.20962	0	0	0	0.0282	0.45788	0	6.16751	1.48745	0.50891	0	0.19267	0.04438	0.49627	0.04177	0	0
k__Bacteria|p__Actinobacteria|c__Coriobacteriia|o__Coriobacteriales	0	0.0975	0.33301	0.85837	0.49978	0.12691	0.29936	0	0.04639	0.64909	0.0153	0.05969	0.00749	0.06524	0	0	0.10392	0.17891	0.08795	0	0	0	0	0	0.70996	0.70687	0	0	0	0	0	0.01755	2.40905	0.21773	0.07431	0.64516	0.16601	0.42307	0	0	0	0.80545	0.05664	0.92672	0.61791	0.1862	0.09931	0	0.15844
k__Bacteria|p__Proteobacteria|c__Gammaproteobacteria|o__Chromatiales	0	0.04594	0.05686	0.14647	0.26247	0.4562	0.0726	0	0	0	0	0	0	0	0	0	0	0	0	0	0	0	0	0	0.0626	0.14685	0	0	0	0	0	0.0752	0	0.01894	0.11257	0.12135	0.03465	0.03176	0	0	0	0	0	0.05278	0.05645	0.01557	0.04631	0	0.05438
k__Bacteria|p__Proteobacteria|c__Epsilonproteobacteria|o__Campylobacterales	0	0.00358	0.03133	0.0217	0	0.00228	0	0	0	0	0	0	0	0.00273	0	0	0.01203	0	0	0	0	0	0	0	0	0	0	0.11826	0.21534	0.00294	0.00042	0	0.01386	0	0	0	0	0	0	0.00829	0	0	0	0.00371	0.01233	0.00272	0.00076	0	0.04176
k__Bacteria|p__Actinobacteria|c__Actinomycetia|o__Actinomycetales	0	0.00209	0	0	0	0	0	0	0	0	0.00309	0.00645	0	0.03482	0	0	0.05301	0.02582	0.01139	0	0	0	0.07273	0.00289	0	0.00094	0	0.06386	0	0	0.00012	0	0	0	0	0	0	0	0	0.19265	0	0.01536	0	0.00952	0	0.0004	0	0.00432	0
k__Bacteria|p__Proteobacteria|c__Betaproteobacteria|o__Neisseriales	0	0.0004	0	0	0	0	0	0	0	0	0	0	0	0	0	0	0.00049	0	0	0	0	0	0	0	0	0	0	0	0	0	0.00424	0	0	0	0	0	0	0	0	0	0	0	0	0	0	0	0	0	0
k__Bacteria|p__Firmicutes|c__Clostridia|o__Eubacteriales|f__Clostridiaceae	0	1.00074	0.82383	1.1001	14.8766	11.7608	6.37467	0	5.24182	5.15195	0	0.46125	0.21108	0.40373	0	6.87769	2.62663	3.08121	4.85626	0	1.44935	0	0	3.07799	7.06596	6.21545	0	4.6514	7.87601	0.38062	0.66161	1.57523	1.69622	1.93404	2.94124	2.0398	2.68686	8.12812	0	1.41663	2.73126	11.0204	1.12822	3.30595	3.20464	6.52245	3.66634	0	1.2195
k__Bacteria|p__Firmicutes|c__Erysipelotrichia|o__Erysipelotrichales|f__Erysipelotrichaceae	0	0.75779	1.22671	1.39747	0.6943	0.09735	0.06302	0	1.69754	0.51578	0.32442	0.33664	0.2864	0.2761	0	0.04368	1.566	6.23398	3.74126	0.24027	0.76049	0	0	0.29828	0.41892	0.52174	0	1.56745	2.14434	0.12097	0.1514	0.03934	0.50611	0.35589	0.07908	0.13904	0.37143	0.44629	0	0.67367	1.90625	2.35196	0.22857	1.45609	0.2065	0.11902	0.13593	0	0.2795
k__Bacteria|p__Firmicutes|c__CFGB1402|o__OFGB1402|f__FGB1402	0	0.3932	0	0.00251	0.00426	0	0	0	0	0	0	0	0	0	0	0	0	0	0	0	0	0	0	0	0	0	0	5.09269	0	0.01427	0	0	0	0	0	0	0	0	0	0	0	0	0	0	0	0	0	0	0
k__Bacteria|p__Proteobacteria|c__Gammaproteobacteria|o__Pasteurellales|f__Pasteurellaceae	0	0.16477	0.01059	0.00547	0.00593	0.0112	0.09282	0	0.53537	0	0	0.01747	0.0121	0.00149	0.00735	0.14478	4.14141	0.00111	0.00114	2.82748	3.16313	0	0.14263	0.33819	1.37423	0.03518	5.72715	8.59362	0.51955	0.02106	0.03868	0	0.20962	0	0	0	0.0282	0.45788	0	6.16751	1.48745	0.50891	0	0.19267	0.04438	0.49627	0.04177	0	0
k__Bacteria|p__Actinobacteria|c__Coriobacteriia|o__Coriobacteriales|f__Coriobacteriaceae	0	0.0975	0.33301	0.85837	0.49978	0.12443	0.29936	0	0.04639	0.64909	0.01254	0.05406	0.00591	0.06017	0	0	0.10392	0.17891	0.08795	0	0	0	0	0	0	0	0	0	0	0	0	0.01755	2.40905	0.21773	0.07431	0.64516	0.1617	0.31178	0	0	0	0.80117	0.05664	0.92672	0.61791	0.1862	0.09931	0	0.15844
k__Bacteria|p__Firmicutes|c__Bacilli|o__Lactobacillales|f__Enterococcaceae	0	0.04607	0.15061	0.17371	0.01926	0.03167	0	0	0	0.08488	0.00982	0.06505	0.18937	0.58634	0.01719	0.56164	0.03405	0.16805	0.03493	0.91565	0.23284	0	0	0.09131	0.09596	0.014	0	2.60962	1.21944	0.00144	0.00151	0.01595	0.00212	0.01152	0.03253	0.24688	0.00545	0	0	0.74543	0.08815	0	0.66996	0.09872	0.00552	0.00614	0.00291	1.62586	0
k__Bacteria|p__Proteobacteria|c__Gammaproteobacteria|o__Chromatiales|f__Chromatiaceae	0	0.04594	0.05686	0.14647	0.26247	0.4562	0.0726	0	0	0	0	0	0	0	0	0	0	0	0	0	0	0	0	0	0.0626	0.14685	0	0	0	0	0	0.0752	0	0.01894	0.11257	0.12135	0.03465	0.03176	0	0	0	0	0	0.05278	0.05645	0.01557	0.04631	0	0.05438
k__Bacteria|p__Firmicutes|c__Erysipelotrichia|o__Erysipelotrichales|f__Turicibacteraceae	0	0.01364	0	0	0	0	0	0	0	0	0	0.00161	0.0029	0.0044	0	0.06971	2.27373	0.64756	0.46314	0	0	0	0	0.61945	0	0.00084	0	0	0.46269	0.00484	0.00102	0	0	0	0	0	0	0	0	1.07728	0.04288	0.44077	0	0	0	0.00786	0.02724	0	0
k__Bacteria|p__Proteobacteria|c__Epsilonproteobacteria|o__Campylobacterales|f__Campylobacteraceae	0	0.00358	0.03133	0.0217	0	0.00228	0	0	0	0	0	0	0	0.00273	0	0	0.01203	0	0	0	0	0	0	0	0	0	0	0.11826	0.21534	0.00294	0.00042	0	0	0	0	0	0	0	0	0.00829	0	0	0	0	0	0	0	0	0
k__Bacteria|p__Actinobacteria|c__Actinomycetia|o__Actinomycetales|f__Actinomycetaceae	0	0.00209	0	0	0	0	0	0	0	0	0.00309	0.00645	0	0.03482	0	0	0.05301	0.02582	0.01139	0	0	0	0.07273	0.00289	0	0.00094	0	0.06386	0	0	0.00012	0	0	0	0	0	0	0	0	0.19265	0	0.01536	0	0.00952	0	0.0004	0	0.00432	0
k__Bacteria|p__Firmicutes|c__Erysipelotrichia|o__Erysipelotrichales|f__Coprobacillaceae	0	0.00156	0	0	0	0.77383	0.01421	0	0.00065	0.06038	0	0.00767	0	0	0	0	2.01589	6.53161	2.92108	0	0	0	0	0	0	0	0	0	0	0	0.00298	0	0	0	0.03265	0.0051	0	0	0	0	0	0.41421	0	0	0	0	0	0	0
k__Bacteria|p__Proteobacteria|c__Betaproteobacteria|o__Neisseriales|f__Neisseriaceae	0	0.0004	0	0	0	0	0	0	0	0	0	0	0	0	0	0	0.00049	0	0	0	0	0	0	0	0	0	0	0	0	0	0.00424	0	0	0	0	0	0	0	0	0	0	0	0	0	0	0	0	0	0
k__Bacteria|p__Proteobacteria|c__Gammaproteobacteria|o__Enterobacterales|f__Enterobacteriaceae|g__Escherichia	0	3.8445	5.10225	1.16314	1.05943	0.34253	0	0	0.92618	0.00992	0.20504	0	0	0	0	12.5035	1.07155	3.69701	1.94493	0	0	0	0	1.34222	0	0.00193	0	15.6544	15.7898	0.47515	0.2842	0.91566	0.16778	0.40397	0.03304	0.00775	0.01193	0.00259	0	4.71354	1.08788	0.16587	0	0.07079	0	0	0	32.553	0.00054
k__Bacteria|p__Firmicutes|c__Negativicutes|o__Veillonellales|f__Veillonellaceae|g__Veillonella	0	1.80058	2.59545	0.3774	0.14974	0.05807	0.06433	0	0.62248	0.03996	0.03393	0.13921	0.00813	0.00079	0	0.6757	0.12612	0.00406	0.02767	11.447	0.42706	0	0	0.11037	0.02708	0.05721	0	0.08199	2.26345	0.17939	0.00571	0	0	0	0	0.0001	0.01569	0.01076	0	4.33987	0.162	0.22303	0	0.38887	0.03953	0.00519	0.00852	0	0
k__Bacteria|p__Firmicutes|c__Clostridia|o__Eubacteriales|f__Lachnospiraceae|g__Tyzzerella	0	1.3208	1.38554	0.43257	0.4869	0	0	0	0.45177	0	0.0634	0.01247	0	0	0	4.89493	1.68946	5.38547	3.39862	0	0	0	0	0	0	0	0	0.00372	5.73807	0.35824	0	0	0	0	0	0	0	0	0	0.12722	0.77941	1.14048	0	0	0	0	0	0	0
k__Bacteria|p__Firmicutes|c__Clostridia|o__Eubacteriales|f__Oscillospiraceae|g__Pygmaiobacter	0	1.26263	0	0	0	0	0	0	0	0	0	0	0	0	0	0	0	0	0	0	0	0	0	0	0	0	0	15.469	0	0	0	0	0	0	0	0	0	0	0	0	0	0	0	0	0	0	0	0	0
k__Bacteria|p__Firmicutes|c__Clostridia|o__Eubacteriales|f__Clostridiaceae|g__Clostridium	0	0.87685	0.82383	1.1001	14.8763	11.6502	5.44637	0	5.2218	0.31543	0	0.18597	0.09118	0.10112	0	6.78469	2.62145	3.05791	4.7866	0	1.44935	0	0	3.07799	7.06596	6.18699	0	4.22128	6.86002	0.08655	0.29869	1.39971	1.62279	1.02976	1.86724	0.98552	1.74616	5.51503	0	0.89343	2.62573	10.4528	1.07622	2.49811	2.8751	6.03209	3.24364	0	1.08885
k__Bacteria|p__Firmicutes|c__Erysipelotrichia|o__Erysipelotrichales|f__Erysipelotrichaceae|g__Erysipelatoclostridium	0	0.72686	1.17853	1.37083	0.63622	0.04123	0.00937	0	0	0.24096	0	0.11513	0.05265	0.05021	0	0.04156	0.4408	1.43446	0.65386	0.24027	0.76049	0	0	0.29828	0.41892	0.1342	0	1.56745	2.14434	0.1173	0.07553	0.00926	0.04692	0.03216	0.0021	0.00408	0	0	0	0.64777	0.13115	0.34907	0	0	0.01693	0	0	0	0.01537
k__Bacteria|p__Firmicutes|c__Clostridia|o__Eubacteriales|f__Lachnospiraceae|g__Mediterraneibacter	0	0.50114	2.68776	2.90966	0.15542	0.1656	0.62125	0	0.49504	0.00125	0.06532	0.10819	0.31474	0.33134	0	3.78933	3.7564	4.13887	5.33789	1.13637	0.48727	0	0	1.13818	1.77496	0.7956	0	17.7879	19.3824	0.63103	0.14639	0	1.00212	0.02888	0.00502	0.00479	0.16502	0.10049	0	0.54152	0.22192	0.67181	0	0.4278	0.09081	0.04526	0.00874	0	0.02386
k__Bacteria|p__Firmicutes|c__Clostridia|o__Eubacteriales|f__Lachnospiraceae|g__GGB79912	0	0.49101	1.35697	0.73298	0.1817	0	0	0	0	0	0	0	0	0	0	0	0	0	0	0	0	0	0	0	0	0	0	0	0	0	0	0	0	0	0	0	0	0	0	0	0	0	0	0	0	0	0	0	0
k__Bacteria|p__Firmicutes|c__CFGB1402|o__OFGB1402|f__FGB1402|g__GGB3400	0	0.3932	0	0.00251	0.00426	0	0	0	0	0	0	0	0	0	0	0	0	0	0	0	0	0	0	0	0	0	0	5.09269	0	0.01427	0	0	0	0	0	0	0	0	0	0	0	0	0	0	0	0	0	0	0
k__Bacteria|p__Firmicutes|c__Clostridia|o__Eubacteriales|f__Oscillospiraceae|g__Oscillospiraceae_unclassified	0	0.30495	0	0	0	0	0	0	0	0	0	0.00102	0.00777	0.14397	0	0.02119	0	0.01604	0.0081	0	0	0	0	0	0	0	0	0	0	0	0.04642	0	0.00853	0.00937	0.01714	0.01016	1.38994	0.58281	0	0	0	0	0	0.0183	0.02201	0.01571	0.02104	0	0.00027
k__Bacteria|p__Firmicutes|c__CFGB76347|o__OFGB76347|f__FGB76347|g__GGB42689	0	0.22895	0.00096	0.04349	0.05453	0.0086	0	0	0	0.00375	0	0.00233	0.00444	0.00437	0	0	0	0	0	0	0	0	0	0	0	0	0	0	0	0	0	0	0	0	0	0	0	0	0	0	0	0	0	0	0	0	0	0	0
k__Bacteria|p__Firmicutes|c__Clostridia|o__Eubacteriales|f__Lachnospiraceae|g__Faecalimonas	0	0.20039	0	0	0	0	0	0	0	0	0.00733	0	0	0	0	0	0	1.80857	1.02865	0.51138	0.13085	0	0	2.30093	0.90191	0.36678	0	0.04403	0.76191	0.19738	0	0	0	0	0	0	0	0	0	0	0	0	0	0	0	0	0	0	0
k__Bacteria|p__Proteobacteria|c__Gammaproteobacteria|o__Pasteurellales|f__Pasteurellaceae|g__Haemophilus	0	0.163	0.01059	0.00547	0.00593	0.0112	0.09282	0	0.53537	0	0	0.01747	0.0121	0.00149	0.00735	0.14478	4.14141	0.00111	0.00114	2.82748	3.16313	0	0.14263	0.33819	1.36779	0.03518	5.72715	8.59362	0.51955	0.02106	0.03868	0	0.20962	0	0	0	0.0282	0.45788	0	6.16751	1.48745	0.50891	0	0.19267	0.04438	0.00708	0.00512	0	0
k__Bacteria|p__Firmicutes|c__Clostridia|o__Eubacteriales|f__Clostridiaceae|g__Clostridiaceae_unclassified	0	0.12389	0	0	0	0	0.5856	0	0.00896	4.80953	0	0.25373	0.07104	0.00269	0	0.00754	0	0.02003	0.06115	0	0	0	0	0	0	0	0	0.43012	0	0	0.21971	0.02337	0.02519	0.5459	0.85771	0.70211	0.86179	0.70473	0	0.5232	0.10553	0.56757	0.052	0.65639	0.25225	0.33799	0.34688	0	0.03211
k__Bacteria|p__Actinobacteria|c__Coriobacteriia|o__Coriobacteriales|f__Coriobacteriaceae|g__Collinsella	0	0.0975	0.33301	0.85837	0.49978	0.12443	0.25043	0	0.04639	0.64909	0.01254	0.05406	0.00591	0.06017	0	0	0.10392	0.17891	0.08795	0	0	0	0	0	0	0	0	0	0	0	0	0.01755	2.40905	0.15027	0.06411	0.35764	0.15842	0.31178	0	0	0	0.80117	0.05664	0.92672	0.61791	0.1862	0.09931	0	0.15844
k__Bacteria|p__Firmicutes|c__Clostridia|o__Eubacteriales|f__Lachnospiraceae|g__Anaerosporobacter	0	0.06815	0	0	0	0	0	0	0	0	0	0	0	0	0	2.11673	0	0	0	0	0	0	0	0	0	0	0	0	0	0	0	0	0	0	0	0	0	0	0	0	0	0	0	0	0	0	0	0	0
k__Bacteria|p__Firmicutes|c__Clostridia|o__Eubacteriales|f__Peptostreptococcaceae|g__Intestinibacter	0	0.04912	0	0.08615	0.13686	0.15712	0.01441	0	0	0.03856	0	0.01902	0.01592	0.00402	0	0	0	0	0	0	0.50862	0	0	0.34509	0.19465	0.01004	0	0	0	0.02925	0.03517	0	0.05641	0.04949	0.01728	0.02351	0.01904	0.02234	0	0.29842	0	0.13796	0	0.04327	0.02547	0.02173	0.03142	0	0.02717
k__Bacteria|p__Firmicutes|c__Bacilli|o__Lactobacillales|f__Enterococcaceae|g__Enterococcus	0	0.04607	0.15061	0.17371	0.01926	0.03167	0	0	0	0.08488	0.00982	0	0.00119	0	0.01719	0.56164	0.03379	0.1679	0.03493	0.91565	0.23284	0	0	0.09131	0.09596	0.014	0	2.60917	1.21944	0.00144	0.00151	0.01595	0.00212	0	0.00174	0	0	0	0	0.74543	0.08815	0	0.66996	0.09872	0.00552	0.00614	0.00291	1.62586	0
k__Bacteria|p__Proteobacteria|c__Gammaproteobacteria|o__Chromatiales|f__Chromatiaceae|g__Rheinheimera	0	0.04594	0.05686	0.14647	0.26247	0.4562	0.0726	0	0	0	0	0	0	0	0	0	0	0	0	0	0	0	0	0	0.0626	0.14685	0	0	0	0	0	0.0752	0	0.01894	0.11257	0.12135	0.03465	0.03176	0	0	0	0	0	0.05278	0.05645	0.01557	0.04631	0	0.05438
k__Bacteria|p__Firmicutes|c__Clostridia|o__Eubacteriales|f__Peptostreptococcaceae|g__Terrisporobacter	0	0.03806	0	0	0	0	0	0	0.179	0	0	0	0	0	0	0.11642	0.03008	0.02809	0.10668	0	0	0	0	0	0	0	0	0	0	0	0	0	0	0	0	0	0	0	0	0	0	0	0	0	0	0	0	0	0
k__Bacteria|p__Firmicutes|c__Erysipelotrichia|o__Erysipelotrichales|f__Erysipelotrichaceae|g__Massilimicrobiota	0	0.03093	0.04818	0.02643	0.0432	0.00706	0	0	0	0	0	0.09918	0.16582	0.02127	0	0	0	0	0	0	0	0	0	0	0	0	0	0	0	0	0.01435	0	0	0.02299	0.00116	0.00272	0	0	0	0.0259	0	0	0	0	0	0	0	0	0
k__Bacteria|p__Firmicutes|c__Clostridia|o__Eubacteriales|f__Lachnospiraceae|g__Roseburia	0	0.01739	0	0	8.6333	14.013	5.20149	0	0.06651	0.02735	0	0.10626	0.02528	0.03257	0	0	7.14924	5.55867	23.9009	0	0	0	0	0	0	0	0	0	0	0.39722	1.95229	2.09968	0.31565	0.58903	0.47806	0.78589	1.74566	6.57407	0	0	0	0	0.06118	1.97498	1.50743	2.56874	3.69697	0	0.1128
k__Bacteria|p__Firmicutes|c__Erysipelotrichia|o__Erysipelotrichales|f__Turicibacteraceae|g__Turicibacter	0	0.01364	0	0	0	0	0	0	0	0	0	0.00161	0.0029	0.0044	0	0.06971	2.27373	0.64756	0.44676	0	0	0	0	0.61945	0	0.00084	0	0	0.46269	0.00484	0.00102	0	0	0	0	0	0	0	0	1.07728	0	0.44077	0	0	0	0.00786	0.02724	0	0
k__Bacteria|p__Firmicutes|c__Bacilli|o__Lactobacillales|f__Lactobacillaceae|g__Lacticaseibacillus	0	0.01276	0.01829	0	0	0	0	0	0	0	0	0	0	0	0.00136	0.20729	0.28915	0.27124	0.03182	0	0	0	0	0	0	0	0	0.54537	0.0172	0	0	0	0	0	0	0	0	0	0	0.28702	0	0	0	0	0	0	0	0	0
k__Bacteria|p__Firmicutes|c__Clostridia|o__Eubacteriales|f__Lachnospiraceae|g__Anaerostipes	0	0.00763	0.28184	0.14357	0.4552	0.31363	0.20208	0	0	0.12931	0	0.07335	0.09253	0.02918	0	0	0	0	0	0	0	0	0	0	0	0	0	0	0	0.03957	0.36552	0.03297	0.26771	0.01289	0.08376	0.0825	0.23755	0.13714	0	1.90908	0	0.69337	0.03953	0.05829	0.15823	0.0258	0.07061	0	0.05241
k__Bacteria|p__Proteobacteria|c__Epsilonproteobacteria|o__Campylobacterales|f__Campylobacteraceae|g__Campylobacter	0	0.00358	0.03133	0.0217	0	0.00228	0	0	0	0	0	0	0	0.00273	0	0	0.01203	0	0	0	0	0	0	0	0	0	0	0.11826	0.21534	0.00294	0.00042	0	0	0	0	0	0	0	0	0.00829	0	0	0	0	0	0	0	0	0
k__Bacteria|p__Firmicutes|c__Clostridia|o__Eubacteriales|f__Oscillospiraceae|g__Drancourtella	0	0.00261	0.08252	0.03327	0.09303	0.15694	0	0	0	0	0	0.04278	0.08329	0.01578	0	0	0	0.214	0.20569	0	0	0	0	0	0	0	0	0	0	0	0.00185	0	0	0	0	0	0	0	0	0.04787	0	0	0	0	0	0	0	0	0.0042
k__Bacteria|p__Actinobacteria|c__Actinomycetia|o__Actinomycetales|f__Actinomycetaceae|g__Actinomyces	0	0.00209	0	0	0	0	0	0	0	0	0.00309	0	0	0.01054	0	0	0.05301	0.02489	0.01085	0	0	0	0.07273	0.00289	0	0	0	0.06386	0	0	0.00012	0	0	0	0	0	0	0	0	0.19265	0	0.01536	0	0.00222	0	0	0	0.00432	0
k__Bacteria|p__Proteobacteria|c__Gammaproteobacteria|o__Pasteurellales|f__Pasteurellaceae|g__Aggregatibacter	0	0.00177	0	0	0	0	0	0	0	0	0	0	0	0	0	0	0	0	0	0	0	0	0	0	0.00645	0	0	0	0	0	0	0	0	0	0	0	0	0	0	0	0	0	0	0	0	0.48919	0.03665	0	0
k__Bacteria|p__Firmicutes|c__Erysipelotrichia|o__Erysipelotrichales|f__Coprobacillaceae|g__Eggerthia	0	0.00156	0	0	0	0	0	0	0	0	0	0	0	0	0	0	0	0	0	0	0	0	0	0	0	0	0	0	0	0	0	0	0	0	0	0	0	0	0	0	0	0	0	0	0	0	0	0	0
k__Bacteria|p__Firmicutes|c__Bacilli|o__Lactobacillales|f__Lactobacillaceae|g__Leuconostoc	0	0.00145	0	0	0	0	0	0	0	0.19028	0	0	0	0	0	0	0	0	0	0	0	0	0	0	0	0	0	0	0	0	0	0	0	0	0	0	0	0	0	0	0	0.02205	0	0	0	0	0	0	0
k__Bacteria|p__Actinobacteria|c__Actinomycetia|o__Micrococcales|f__Micrococcaceae|g__Rothia	0	0.00144	0	0.00097	0	0	0	0	0	0	0	0	0	0.01983	0	0	0.0036	0	0	0	0	51.1345	0.0119	0	0.05747	0	0	0.11215	0	0.00029	0	0	0	0	0	0	0.0024	0	0	0.02603	0	0	0	0	0	0	0	0	0
k__Bacteria|p__Proteobacteria|c__Betaproteobacteria|o__Neisseriales|f__Neisseriaceae|g__Neisseria	0	0.0004	0	0	0	0	0	0	0	0	0	0	0	0	0	0	0.00049	0	0	0	0	0	0	0	0	0	0	0	0	0	0	0	0	0	0	0	0	0	0	0	0	0	0	0	0	0	0	0	0
k__Bacteria|p__Firmicutes|c__Clostridia|o__Eubacteriales|f__Oscillospiraceae|g__GGB9734	0	0.00031	0	0	0	0	0	0	0	0	0	0.06032	0.1588	0.0412	0	0	0	0	0	0	0	0	0	0	0	0	0	0	0	0	0	0	0	0	0	0	0	0	0	0	0	0	0	0	0	0	0	0	0
k__Bacteria|p__Actinobacteria|c__Actinomycetia|o__Bifidobacteriales|f__Bifidobacteriaceae|g__Bifidobacterium|s__Bifidobacterium_dentium	0	6.97535	0	0.77126	0.31625	0.02368	0	0	0.01587	0.51694	0	0.18879	0.27879	0.06353	0	0	0	0	0	0	0	0	0	0.00132	0.45416	0.01937	0	0	0	0	0.01482	0	0	0	0	0	0	0	0	0	0	0.42081	0	0	0	0	0	0	0
k__Bacteria|p__Proteobacteria|c__Gammaproteobacteria|o__Enterobacterales|f__Enterobacteriaceae|g__Escherichia|s__Escherichia_marmotae	0	3.41217	3.69378	0.46065	0.58299	0.02606	0	0	0	0	0	0	0	0	0	0	0	0	0	0	0	0	0	0	0	0	0	0	0	0	0	0	0	0	0	0	0	0	0	0	0	0	0	0	0	0	0	0	0
k__Bacteria|p__Proteobacteria|c__Gammaproteobacteria|o__Enterobacterales|f__Enterobacteriaceae|g__Klebsiella|s__Klebsiella_oxytoca	0	2.70815	9.91491	0.05717	0	0.01099	0	0	0	0	0	0	0	0	0	0	0	0	0	0	0	0	0	0	0	0	0	0	0	0	0	0	0	0	0	0	0	0	0	0	0	0	0	0	0	0	0	0	0
k__Bacteria|p__Firmicutes|c__Clostridia|o__Eubacteriales|f__Lachnospiraceae|g__Blautia|s__Blautia_wexlerae	0	2.40178	1.55496	1.74179	1.16892	0.2011	0.03197	0	0	0	0.11718	0	0.16956	0.02141	0	0	0	0	0	0	0	0	0	0.28079	3.05998	0.82145	0	0	0	0	0.19764	0.04462	0.47314	0.01536	0.01227	0.02283	0.23474	0.06733	0	0	1.41087	2.81406	0.16146	0.33311	0.11248	0.04746	0.08502	0	0.02093
k__Bacteria|p__Firmicutes|c__Negativicutes|o__Veillonellales|f__Veillonellaceae|g__Veillonella|s__Veillonella_parvula	0	1.70588	2.51668	0.20423	0.12868	0.00584	0.00716	0	0.00065	0.00108	0.02806	0.11116	0.00656	0.00044	0	0.49163	0.02837	0	0.00228	11.447	0.24138	0	0	0.0095	0.00579	0.05621	0	0.00341	0	0.00809	0.0001	0	0	0	0	0	0.0058	0.01076	0	0.03095	0	0.04577	0	0.09257	0	0	0	0	0
k__Bacteria|p__Firmicutes|c__Clostridia|o__Eubacteriales|f__Lachnospiraceae|g__Tyzzerella|s__Tyzzerella_nexilis	0	1.3208	1.38554	0.43257	0.4869	0	0	0	0.45177	0	0.0634	0.01247	0	0	0	4.89493	1.68946	5.38547	3.39862	0	0	0	0	0	0	0	0	0.00372	5.73807	0.35824	0	0	0	0	0	0	0	0	0	0.12722	0.77941	1.14048	0	0	0	0	0	0	0
k__Bacteria|p__Firmicutes|c__Clostridia|o__Eubacteriales|f__Oscillospiraceae|g__Pygmaiobacter|s__Pygmaiobacter_massiliensis	0	1.26263	0	0	0	0	0	0	0	0	0	0	0	0	0	0	0	0	0	0	0	0	0	0	0	0	0	15.469	0	0	0	0	0	0	0	0	0	0	0	0	0	0	0	0	0	0	0	0	0
k__Bacteria|p__Actinobacteria|c__Actinomycetia|o__Bifidobacteriales|f__Bifidobacteriaceae|g__Bifidobacterium|s__Bifidobacterium_pullorum	0	1.08795	3.07986	3.38939	1.14041	0.02169	0	0	0	0	0	0.01932	0.28454	0.01997	0	0	0	0	0	0	0	0	0	0	0	0	0	0	0	0	0	0	0	0	0	0	0	0	0	0	0	0	0	0	0	0	0	0	0
k__Bacteria|p__Firmicutes|c__Clostridia|o__Eubacteriales|f__Clostridiaceae|g__Clostridium|s__Clostridium_neonatale	0	0.86171	0.01361	0.00902	0.00069	0	0	0	0	0	0	0	0	0	0	0.01039	0.03843	0	0	0	0	0	0	2.60334	2.06385	0.15081	0	4.12709	6.43754	0	0	0	0	0	0.00078	0	0	0	0	0	1.5571	6.59141	0	0	0	0	0	0	0
k__Bacteria|p__Firmicutes|c__Clostridia|o__Eubacteriales|f__Oscillospiraceae|g__Flavonifractor|s__Flavonifractor_plautii	0	0.77515	5.36423	2.4772	4.19382	1.56614	0.03315	0	0.80612	1.54904	0.01988	0.45883	0.20789	0.02265	0	6.25238	2.18972	17.0131	15.6226	0	0	0	0	0	0.70773	1.94514	0	0	0	0	0.38195	0	0.55925	0.71601	0.10339	0.02191	0.17554	0	0	0	0	0	0.22928	2.39758	0.29718	0.08087	0.10371	0	0.16674
k__Bacteria|p__Firmicutes|c__Clostridia|o__Eubacteriales|f__Eubacteriaceae|g__Eubacterium|s__Eubacterium_sp_An11	0	0.74576	0	0	0	0.01881	0	0	0	0	0	0	0	0	0	0	0	0	0	0	0	0	0	0	0	0	0	0	0	0	0	0	0	0	0	0	0	0	0	0	0	0	0	0	0	0	0	0	0
k__Bacteria|p__Firmicutes|c__Erysipelotrichia|o__Erysipelotrichales|f__Erysipelotrichaceae|g__Erysipelatoclostridium|s__Clostridium_spiroforme	0	0.51128	0.28196	0.86423	0.48971	0.03349	0.00937	0	0	0.2274	0	0.05351	0.01337	0.02734	0	0.04156	0.10064	0.90128	0.34313	0	0	0	0	0	0	0	0	1.56745	1.01332	0.04212	0.00401	0	0	0	0	0.00323	0	0	0	0.19354	0.0539	0.12695	0	0	0	0	0	0	0
k__Bacteria|p__Firmicutes|c__Clostridia|o__Eubacteriales|f__Lachnospiraceae|g__GGB79912|s__GGB79912_SGB4550	0	0.49101	1.35697	0.73298	0.1817	0	0	0	0	0	0	0	0	0	0	0	0	0	0	0	0	0	0	0	0	0	0	0	0	0	0	0	0	0	0	0	0	0	0	0	0	0	0	0	0	0	0	0	0
k__Bacteria|p__Proteobacteria|c__Gammaproteobacteria|o__Enterobacterales|f__Enterobacteriaceae|g__Escherichia|s__Escherichia_coli	0	0.43233	1.40847	0.70249	0.47644	0.31647	0	0	0.92618	0.00992	0.20504	0	0	0	0	12.5035	1.07155	3.69701	1.94493	0	0	0	0	1.34222	0	0.00193	0	15.6544	15.7898	0.47515	0.2842	0.91566	0.16778	0.40397	0.03304	0.00775	0.01193	0.00259	0	4.71354	1.08788	0.16587	0	0.07079	0	0	0	32.553	0.00054
k__Bacteria|p__Firmicutes|c__CFGB1402|o__OFGB1402|f__FGB1402|g__GGB3400|s__GGB3400_SGB4510	0	0.3932	0	0.00251	0.00426	0	0	0	0	0	0	0	0	0	0	0	0	0	0	0	0	0	0	0	0	0	0	5.09269	0	0.01427	0	0	0	0	0	0	0	0	0	0	0	0	0	0	0	0	0	0	0
k__Bacteria|p__Firmicutes|c__Clostridia|o__Eubacteriales|f__Lachnospiraceae|g__Mediterraneibacter|s__Ruminococcus_gnavus	0	0.35404	2.68776	2.90966	0.15407	0.1656	0	0	0.41533	0	0.06532	0.0065	0.00082	0.00089	0	3.78933	3.7564	4.13887	5.33789	1.13637	0.48727	0	0	1.13818	0.79224	0.37907	0	17.7879	19.3824	0.63103	0.02053	0	0	0	0	0	0.00219	0	0	0.54152	0.22192	0.66431	0	0.00389	0.00278	0.00118	0	0	0.00792
k__Bacteria|p__Proteobacteria|c__Gammaproteobacteria|o__Enterobacterales|f__Enterobacteriaceae|g__Klebsiella|s__Klebsiella_variicola	0	0.34081	0.06163	0	0	0	0	0	0	0	0	0	0	0	0	0	0	0	0	0	0	0	0	0	0	0	0	0	0	0	0	0	0	0	0	0	0	0	0	0	0	0	0	0	0	0	0	0	0
k__Bacteria|p__Firmicutes|c__Clostridia|o__Eubacteriales|f__Oscillospiraceae|g__Oscillospiraceae_unclassified|s__Ruminococcaceae_bacterium_UBA1375	0	0.30495	0	0	0	0	0	0	0	0	0	0.00102	0.00777	0	0	0	0	0	0	0	0	0	0	0	0	0	0	0	0	0	0	0	0	0	0	0	0	0	0	0	0	0	0	0	0	0	0	0	0
k__Bacteria|p__Firmicutes|c__CFGB76347|o__OFGB76347|f__FGB76347|g__GGB42689|s__GGB42689_SGB59892	0	0.22895	0.00096	0.04349	0.05453	0.0086	0	0	0	0.00375	0	0.00233	0.00444	0.00437	0	0	0	0	0	0	0	0	0	0	0	0	0	0	0	0	0	0	0	0	0	0	0	0	0	0	0	0	0	0	0	0	0	0	0
k__Bacteria|p__Firmicutes|c__Erysipelotrichia|o__Erysipelotrichales|f__Erysipelotrichaceae|g__Erysipelatoclostridium|s__Erysipelatoclostridium_ramosum	0	0.21558	0.89657	0.5066	0.14651	0.00065	0	0	0	0.01356	0	0.00219	0	0.00886	0	0	0.34016	0.53319	0.31073	0.24027	0.76049	0	0	0.29828	0.41892	0.1342	0	0	1.13103	0.07518	0.06667	0	0.04692	0.00067	0	0.00085	0	0	0	0.45423	0.07724	0.22212	0	0	0.01693	0	0	0	0.01537
k__Bacteria|p__Firmicutes|c__Clostridia|o__Eubacteriales|f__Lachnospiraceae|g__Faecalimonas|s__Faecalimonas_umbilicata	0	0.20039	0	0	0	0	0	0	0	0	0.00733	0	0	0	0	0	0	1.80857	1.02865	0.51138	0.13085	0	0	2.30093	0.90191	0.36678	0	0.04403	0.76191	0.19738	0	0	0	0	0	0	0	0	0	0	0	0	0	0	0	0	0	0	0
k__Bacteria|p__Proteobacteria|c__Gammaproteobacteria|o__Enterobacterales|f__Enterobacteriaceae|g__Klebsiella|s__Klebsiella_pneumoniae	0	0.17451	0.00489	0	0	0	0	0	0	0	0.1999	0	0	0	99.6266	9.72328	0	0.00277	0.00369	0	0.29774	0	98.8327	0	0	0	0	0	0	0.05843	0	0.2095	0	0	0	0	0	0	100	1.09952	0.37495	0	5.37223	0	0.00429	0	0	1.59509	0
k__Bacteria|p__Proteobacteria|c__Gammaproteobacteria|o__Pasteurellales|f__Pasteurellaceae|g__Haemophilus|s__Haemophilus_parainfluenzae	0	0.1603	0.01059	0.00547	0.00593	0.0112	0.09282	0	0.53537	0	0	0.01747	0.0121	0.00149	0.00735	0.14478	4.14141	0.00111	0.00114	2.82748	3.16313	0	0.14263	0.33819	1.36779	0.03518	5.72715	8.59362	0.51955	0.02106	0.01091	0	0.20962	0	0	0	0.0282	0.45788	0	3.64768	1.23493	0.32554	0	0.19267	0.04438	0.00708	0.00512	0	0
k__Bacteria|p__Firmicutes|c__Clostridia|o__Eubacteriales|f__Clostridiaceae|g__Clostridiaceae_unclassified|s__Clostridiaceae_bacterium	0	0.12389	0	0	0	0	0.57274	0	0.00896	4.80953	0	0.25373	0.07104	0.00233	0	0.00754	0	0	0	0	0	0	0	0	0	0	0	0.43012	0	0	0.2195	0.02337	0	0.49825	0.67942	0.60023	0.19236	0.63423	0	0.5232	0.10553	0.56757	0.00346	0.56984	0.18343	0.28705	0.29011	0	0.02041
k__Bacteria|p__Firmicutes|c__Clostridia|o__Eubacteriales|f__Lachnospiraceae|g__Mediterraneibacter|s__Mediterraneibacter_glycyrrhizinilyticus	0	0.1156	0	0	0.00135	0	0	0	0.02714	0.00125	0	0	0.00058	0	0	0	0	0	0	0	0	0	0	0	0	0.00028	0	0	0	0	0.00392	0	0.00695	0	0	0	0.00079	0	0	0	0	0	0	0	0.00269	0.00022	0	0	0.00099
k__Bacteria|p__Actinobacteria|c__Coriobacteriia|o__Coriobacteriales|f__Coriobacteriaceae|g__Collinsella|s__Collinsella_SGB4121	0	0.0975	0.3175	0.47515	0.3694	0.08574	0.01274	0	0	0	0.01254	0	0.00241	0.00021	0	0	0.10392	0.17891	0.08795	0	0	0	0	0	0	0	0	0	0	0	0	0	0	0	0	0	0.02508	0	0	0	0	0	0	0.03816	0.00381	0.0205	0.0138	0	0.00384
k__Bacteria|p__Firmicutes|c__Clostridia|o__Eubacteriales|f__Eubacteriaceae|g__Eubacterium|s__Eubacterium_sp_ER2	0	0.09063	0	0	0.0006	0.1494	0	0	0	0	0	0	0.00258	0	0	0	0	0	0	0	0	0	0	0	0	0	0	0	0	0	0	0	0	0.00131	0	0	0	0	0	1.0116	0	0	0	0	0	0	0	0	0
k__Bacteria|p__Firmicutes|c__Clostridia|o__Eubacteriales|f__Lachnospiraceae|g__Anaerosporobacter|s__Anaerosporobacter_mobilis	0	0.06815	0	0	0	0	0	0	0	0	0	0	0	0	0	2.11673	0	0	0	0	0	0	0	0	0	0	0	0	0	0	0	0	0	0	0	0	0	0	0	0	0	0	0	0	0	0	0	0	0
k__Bacteria|p__Firmicutes|c__Negativicutes|o__Veillonellales|f__Veillonellaceae|g__Veillonella|s__Veillonella_dispar	0	0.06528	0.05314	0.13959	0.00809	0.01455	0.03376	0	0.62182	0.03888	0	0.02805	0.00157	0.00035	0	0.18407	0.08536	0.00406	0.02539	0	0	0	0	0	0	0	0	0.06268	2.12917	0.16793	0	0	0	0	0	0	0.00651	0	0	4.30892	0.05981	0.04411	0	0	0.02121	0.00519	0.00768	0	0
k__Bacteria|p__Firmicutes|c__Bacilli|o__Lactobacillales|f__Streptococcaceae|g__Streptococcus|s__Streptococcus_thermophilus	0	0.06409	0	0	0	0	0	0	0.28344	0	0	0	0.00102	0	0.16981	0	0.00211	0.1002	0.02889	0	0.00536	0	0.86067	0	0	0.24738	0	0	2.20909	0.10651	0	0.02595	0	0	0	0.0232	0.07749	0	0	0.02166	0	0.07213	0.00981	0	0	0	0	0.07765	0.00172
k__Bacteria|p__Firmicutes|c__Clostridia|o__Eubacteriales|f__Peptostreptococcaceae|g__Romboutsia|s__Romboutsia_timonensis	0	0.05793	0.01962	0.07917	0.00752	0.0211	0	0	0	0.01932	0.11445	0.02145	0.04884	0.00608	0	0	0.09048	0.35517	0.34494	0	0.02591	0	0	0.09005	0	0.10344	0	0.15537	1.74228	0.01106	0.04757	0	0.00605	0.03924	0.00374	0.00042	0.05652	0	0	0.34379	0.12349	0.31903	0	0.13445	0.00748	0.01142	0.03904	0	0.003
k__Bacteria|p__Firmicutes|c__Clostridia|o__Eubacteriales|f__Peptostreptococcaceae|g__Intestinibacter|s__Intestinibacter_bartlettii	0	0.04912	0	0.08615	0.13686	0.15712	0.01441	0	0	0.03856	0	0.01902	0.01592	0.00402	0	0	0	0	0	0	0.50862	0	0	0.34509	0.19465	0.01004	0	0	0	0.02925	0.03517	0	0.05641	0.04949	0.01728	0.02351	0.01904	0.02234	0	0.29842	0	0.13796	0	0.04327	0.02547	0.02173	0.03142	0	0.02717
k__Bacteria|p__Proteobacteria|c__Gammaproteobacteria|o__Chromatiales|f__Chromatiaceae|g__Rheinheimera|s__Rheinheimera_SGB14999	0	0.04594	0.05686	0.14647	0.26247	0.4562	0.0726	0	0	0	0	0	0	0	0	0	0	0	0	0	0	0	0	0	0.0626	0.14685	0	0	0	0	0	0.0752	0	0.01894	0.11257	0.12135	0.03465	0.03176	0	0	0	0	0	0.05278	0.05645	0.01557	0.04631	0	0.05438
k__Bacteria|p__Firmicutes|c__Bacilli|o__Lactobacillales|f__Enterococcaceae|g__Enterococcus|s__Enterococcus_faecium	0	0.03814	0	0	0	0	0	0	0	0.08488	0.00982	0	0	0	0	0.05214	0.03379	0.07087	0.00251	0	0	0	0	0.03965	0.09596	0.014	0	0.00795	0.63392	0.00144	0	0	0	0	0	0	0	0	0	0.05666	0.05929	0	0.66996	0	0.00552	0	0	1.62586	0
k__Bacteria|p__Firmicutes|c__Clostridia|o__Eubacteriales|f__Peptostreptococcaceae|g__Terrisporobacter|s__Terrisporobacter_othiniensis	0	0.03806	0	0	0	0	0	0	0.179	0	0	0	0	0	0	0.11642	0.03008	0.02809	0.10668	0	0	0	0	0	0	0	0	0	0	0	0	0	0	0	0	0	0	0	0	0	0	0	0	0	0	0	0	0	0
k__Bacteria|p__Firmicutes|c__Clostridia|o__Eubacteriales|f__Lachnospiraceae|g__Mediterraneibacter|s__Ruminococcus_torques	0	0.03151	0	0	0	0	0.01141	0	0.04175	0	0	0.02053	0.00119	0.02839	0	0	0	0	0	0	0	0	0	0	0.98272	0.41624	0	0	0	0	0.12195	0	0.99226	0.02349	0.00429	0	0.00853	0.00084	0	0	0	0.0075	0	0.4239	0.08445	0.04306	0.00874	0	0.01494
k__Bacteria|p__Firmicutes|c__Erysipelotrichia|o__Erysipelotrichales|f__Erysipelotrichaceae|g__Massilimicrobiota|s__Massilimicrobiota_sp_An134	0	0.03093	0.04818	0.02643	0.0432	0.00706	0	0	0	0	0	0	0.00064	0	0	0	0	0	0	0	0	0	0	0	0	0	0	0	0	0	0	0	0	0.02299	0.00116	0.00272	0	0	0	0.0259	0	0	0	0	0	0	0	0	0
k__Bacteria|p__Firmicutes|c__Negativicutes|o__Veillonellales|f__Veillonellaceae|g__Veillonella|s__Veillonella_rogosae	0	0.02741	0.00648	0.00376	0	0	0	0	0	0	0	0	0	0	0	0	0.00637	0	0	0	0.18569	0	0	0.10088	0.01654	0	0	0.0159	0.13428	0.00337	0.00561	0	0	0	0	0.0001	0.00338	0	0	0	0.10219	0.13315	0	0.28231	0	0	0	0	0
k__Bacteria|p__Firmicutes|c__Clostridia|o__Eubacteriales|f__Lachnospiraceae|g__Roseburia|s__Roseburia_inulinivorans	0	0.01739	0	0	8.6333	1.27963	0.51612	0	0.06651	0.02735	0	0.00515	0	0.00045	0	0	0	0	0	0	0	0	0	0	0	0	0	0	0	0	0.18031	0.04917	0.00149	0.00648	0.0319	0.22403	0.88362	0.0048	0	0	0	0	0	0.97022	0	0.03284	0.00139	0	0
k__Bacteria|p__Actinobacteria|c__Actinomycetia|o__Bifidobacteriales|f__Bifidobacteriaceae|g__Bifidobacterium|s__Bifidobacterium_animalis	0	0.01393	0.00613	0	0	0	0.05795	0	0.38554	0	0	0	0	0	0	0	0	0	0	0	0	0	0	0	0	0	0	7.07532	0.52921	0.00894	0	0	0	0	0.01348	0.19504	0.00036	0	0	0.24709	0.07365	0	0	0	0.00936	0.0015	0.00683	0	0
k__Bacteria|p__Firmicutes|c__Erysipelotrichia|o__Erysipelotrichales|f__Turicibacteraceae|g__Turicibacter|s__Turicibacter_bilis	0	0.01364	0	0	0	0	0	0	0	0	0	0.00056	0	0.0044	0	0.01594	2.19824	0.6112	0.44633	0	0	0	0	0.58777	0	0.00084	0	0	0.46269	0.00484	0.00102	0	0	0	0	0	0	0	0	1.07728	0	0.37333	0	0	0	0.00786	0.02724	0	0
k__Bacteria|p__Firmicutes|c__Bacilli|o__Lactobacillales|f__Lactobacillaceae|g__Lacticaseibacillus|s__Lacticaseibacillus_rhamnosus	0	0.01276	0.01829	0	0	0	0	0	0	0	0	0	0	0	0	0.00931	0.17879	0.23623	0.03182	0	0	0	0	0	0	0	0	0.41028	0	0	0	0	0	0	0	0	0	0	0	0.19032	0	0	0	0	0	0	0	0	0
k__Bacteria|p__Firmicutes|c__Bacilli|o__Lactobacillales|f__Enterococcaceae|g__Enterococcus|s__Enterococcus_casseliflavus	0	0.00793	0.02816	0	0	0	0	0	0	0	0	0	0	0	0	0	0	0.00656	0	0	0	0	0	0	0	0	0	0.06039	0.18734	0	0	0	0	0	0	0	0	0	0	0	0	0	0	0	0	0	0	0	0
k__Bacteria|p__Firmicutes|c__Clostridia|o__Eubacteriales|f__Lachnospiraceae|g__Anaerostipes|s__Anaerostipes_hadrus	0	0.00763	0	0	0.41446	0.3095	0.20208	0	0	0.08021	0	0.00964	7e-05	0.01157	0	0	0	0	0	0	0	0	0	0	0	0	0	0	0	0	0.35348	0.03297	0.26771	0.01289	0.08376	0.0825	0.23755	0.13714	0	1.90908	0	0.69337	0.03042	0.05829	0.15823	0.0258	0.07061	0	0.05241
k__Bacteria|p__Firmicutes|c__Clostridia|o__Eubacteriales|f__Clostridiaceae|g__Clostridium|s__Clostridium_SGB6179	0	0.0071	0	0.00177	0.00146	0.08953	0.00541	0	0	0	0	0.0203	0	0.00041	0	0	0	0	0	0	0	0	0	0	0	0	0	0	0	0	0.00872	0	0.02952	0	0.00678	0.00271	0	0	0	0.03151	0	0.00898	0	0	0	0	0	0	0
k__Bacteria|p__Firmicutes|c__Clostridia|o__Eubacteriales|f__Clostridiaceae|g__Clostridium|s__Clostridium_paraputrificum	0	0.00661	0	0	6e-05	0.00147	0	0	0	0	0	0.0219	0.00056	0	0	0	0	0.00612	0.00387	0	0	0	0	0.00288	0.00108	0	0	0.0753	0	0	0	0	0	0	0	0	0	0	0	0.06636	0	0.16585	0	0.00707	0	0	0	0	0
k__Bacteria|p__Proteobacteria|c__Epsilonproteobacteria|o__Campylobacterales|f__Campylobacteraceae|g__Campylobacter|s__Campylobacter_SGB19337	0	0.00358	0.02542	0.00016	0	0	0	0	0	0	0	0	0	0	0	0	0	0	0	0	0	0	0	0	0	0	0	0	0	0	0	0	0	0	0	0	0	0	0	0	0	0	0	0	0	0	0	0	0
k__Bacteria|p__Proteobacteria|c__Gammaproteobacteria|o__Pasteurellales|f__Pasteurellaceae|g__Haemophilus|s__Haemophilus_parahaemolyticus	0	0.0027	0	0	0	0	0	0	0	0	0	0	0	0	0	0	0	0	0	0	0	0	0	0	0	0	0	0	0	0	0	0	0	0	0	0	0	0	0	0	0	0	0	0	0	0	0	0	0
k__Bacteria|p__Firmicutes|c__Bacilli|o__Lactobacillales|f__Streptococcaceae|g__Streptococcus|s__Streptococcus_australis	0	0.00266	0	0	0	0	0	0	0	0	0	0	0	0	0	0.00126	0.00082	0	0	0	0	0	0.00254	0	0.03052	0	0	0.0045	0	0	0.00056	0	0	0	0	0	0	0	0	0.02257	0	0	0	0	0	0	0	0.00432	0
k__Bacteria|p__Firmicutes|c__Clostridia|o__Eubacteriales|f__Oscillospiraceae|g__Drancourtella|s__Drancourtella_sp_An57	0	0.00261	0.08252	0.03327	0.09303	0.15694	0	0	0	0	0	0.04278	0.08329	0.01578	0	0	0	0.214	0.20569	0	0	0	0	0	0	0	0	0	0	0	0.00185	0	0	0	0	0	0	0	0	0	0	0	0	0	0	0	0	0	0.0042
k__Bacteria|p__Actinobacteria|c__Actinomycetia|o__Actinomycetales|f__Actinomycetaceae|g__Actinomyces|s__Actinomyces_graevenitzii	0	0.00209	0	0	0	0	0	0	0	0	0.00182	0	0	0	0	0	0.00233	0	0	0	0	0	0	0	0	0	0	0	0	0	0	0	0	0	0	0	0	0	0	0	0	0	0	0	0	0	0	0	0
k__Bacteria|p__Firmicutes|c__Negativicutes|o__Veillonellales|f__Veillonellaceae|g__Veillonella|s__Veillonella_atypica	0	0.00201	0.01915	0.02982	0.01297	0.03768	0.02341	0	0	0	0.00587	0	0	0	0	0	0.00601	0	0	0	0	0	0	0	0	0	0	0	0	0	0	0	0	0	0	0	0	0	0	0	0	0	0	0.014	0.01832	0	0.00084	0	0
k__Bacteria|p__Proteobacteria|c__Gammaproteobacteria|o__Pasteurellales|f__Pasteurellaceae|g__Aggregatibacter|s__Aggregatibacter_segnis	0	0.00177	0	0	0	0	0	0	0	0	0	0	0	0	0	0	0	0	0	0	0	0	0	0	0	0	0	0	0	0	0	0	0	0	0	0	0	0	0	0	0	0	0	0	0	0.48919	0.03665	0	0
k__Bacteria|p__Firmicutes|c__Erysipelotrichia|o__Erysipelotrichales|f__Coprobacillaceae|g__Eggerthia|s__Eggerthia_catenaformis	0	0.00156	0	0	0	0	0	0	0	0	0	0	0	0	0	0	0	0	0	0	0	0	0	0	0	0	0	0	0	0	0	0	0	0	0	0	0	0	0	0	0	0	0	0	0	0	0	0	0
k__Bacteria|p__Firmicutes|c__Bacilli|o__Lactobacillales|f__Lactobacillaceae|g__Leuconostoc|s__Leuconostoc_pseudomesenteroides	0	0.00145	0	0	0	0	0	0	0	0	0	0	0	0	0	0	0	0	0	0	0	0	0	0	0	0	0	0	0	0	0	0	0	0	0	0	0	0	0	0	0	0	0	0	0	0	0	0	0
k__Bacteria|p__Actinobacteria|c__Actinomycetia|o__Micrococcales|f__Micrococcaceae|g__Rothia|s__Rothia_mucilaginosa	0	0.00144	0	0.00097	0	0	0	0	0	0	0	0	0	0.01983	0	0	0.0036	0	0	0	0	51.1345	0.0119	0	0.05747	0	0	0.11215	0	0.00029	0	0	0	0	0	0	0.0024	0	0	0.02603	0	0	0	0	0	0	0	0	0
k__Bacteria|p__Firmicutes|c__Clostridia|o__Eubacteriales|f__Clostridiaceae|g__Clostridium|s__Clostridium_cuniculi	0	0.00136	0	0	0	0	0	0	0	0	0	0	0	0	0	0.37857	1.57518	0.05436	0.02492	0	0.01607	0	0	0.04591	0	0	0	0	0	0	0	0	0	0	0	0	0	0	0	0.25414	0	0	0	0	0	0	0	0	0
k__Bacteria|p__Proteobacteria|c__Betaproteobacteria|o__Neisseriales|f__Neisseriaceae|g__Neisseria|s__Neisseria_subflava	0	0.0004	0	0	0	0	0	0	0	0	0	0	0	0	0	0	0.00049	0	0	0	0	0	0	0	0	0	0	0	0	0	0	0	0	0	0	0	0	0	0	0	0	0	0	0	0	0	0	0	0
k__Bacteria|p__Firmicutes|c__Bacilli|o__Lactobacillales|f__Streptococcaceae|g__Streptococcus|s__Streptococcus_sanguinis	0	0.00033	0	0.00052	0	0	0	0	0.00542	0	0	0.00256	0	0.00136	0	0	0.01028	0	0	0	0	0	0	0	0	0	0	0.02985	0	0	0	0	0.01217	0	0	0	0	0	0	0	0	0	0	0.00035	0	0	0	0	0
k__Bacteria|p__Firmicutes|c__Clostridia|o__Eubacteriales|f__Oscillospiraceae|g__GGB9734|s__GGB9734_SGB15304	0	0.00031	0	0	0	0	0	0	0	0	0	0.06032	0.1588	0.0412	0	0	0	0	0	0	0	0	0	0	0	0	0	0	0	0	0	0	0	0	0	0	0	0	0	0	0	0	0	0	0	0	0	0	0
k__Bacteria|p__Firmicutes|c__Clostridia|o__Eubacteriales|f__Clostridiaceae|g__Clostridium|s__Clostridium_sp_Marseille_P299	0	7e-05	0	0	0.16825	0.15209	0	0	0	0	0	0	0	0	0	0	0.00035	0.13227	0.03018	0	0	0	0	0	0	0	0	0	0	0	0	0	0	0	0	0	0	0	0	0	0	0.24278	0	0	0	0	0	0	0
k__Bacteria|p__Actinobacteria|c__Actinomycetia|o__Bifidobacteriales|f__Bifidobacteriaceae|g__Bifidobacterium|s__Bifidobacterium_dentium|t__SGB17234	0	6.97535	0	0.77126	0.31625	0.02368	0	0	0.01587	0.51694	0	0.18879	0.27879	0.06353	0	0	0	0	0	0	0	0	0	0.00132	0.45416	0.01937	0	0	0	0	0.01482	0	0	0	0	0	0	0	0	0	0	0.42081	0	0	0	0	0	0	0
k__Bacteria|p__Proteobacteria|c__Gammaproteobacteria|o__Enterobacterales|f__Enterobacteriaceae|g__Escherichia|s__Escherichia_marmotae|t__SGB10064	0	3.41217	3.69378	0.46065	0.58299	0.02606	0	0	0	0	0	0	0	0	0	0	0	0	0	0	0	0	0	0	0	0	0	0	0	0	0	0	0	0	0	0	0	0	0	0	0	0	0	0	0	0	0	0	0
k__Bacteria|p__Proteobacteria|c__Gammaproteobacteria|o__Enterobacterales|f__Enterobacteriaceae|g__Klebsiella|s__Klebsiella_oxytoca|t__SGB10118	0	2.70815	9.91491	0.05717	0	0.01099	0	0	0	0	0	0	0	0	0	0	0	0	0	0	0	0	0	0	0	0	0	0	0	0	0	0	0	0	0	0	0	0	0	0	0	0	0	0	0	0	0	0	0
k__Bacteria|p__Firmicutes|c__Clostridia|o__Eubacteriales|f__Lachnospiraceae|g__Blautia|s__Blautia_wexlerae|t__SGB4837	0	2.40178	1.55496	1.74179	1.16892	0.2011	0.03197	0	0	0	0.11718	0	0.16956	0.02141	0	0	0	0	0	0	0	0	0	0.28079	3.05998	0.82145	0	0	0	0	0.19764	0.04462	0.47314	0.00933	0.01161	0.02283	0.23116	0.06733	0	0	1.41087	2.81406	0.16146	0.33311	0.11248	0.04746	0.08221	0	0.02093
k__Bacteria|p__Firmicutes|c__Negativicutes|o__Veillonellales|f__Veillonellaceae|g__Veillonella|s__Veillonella_parvula|t__SGB6939	0	1.70588	2.51668	0.20423	0.12868	0.00584	0.00716	0	0.00065	0.00108	0.02806	0.11116	0.00656	0.00044	0	0.49163	0.02837	0	0.00228	11.447	0.24138	0	0	0.0095	0.00579	0.05621	0	0.00341	0	0.00809	0.0001	0	0	0	0	0	0.0058	0.01076	0	0.03095	0	0.04577	0	0.09257	0	0	0	0	0
k__Bacteria|p__Firmicutes|c__Clostridia|o__Eubacteriales|f__Lachnospiraceae|g__Tyzzerella|s__Tyzzerella_nexilis|t__SGB4588	0	1.3208	1.38554	0.43257	0.4869	0	0	0	0.45177	0	0.0634	0.01247	0	0	0	4.89493	1.68946	5.38547	3.39862	0	0	0	0	0	0	0	0	0.00372	5.73807	0.35824	0	0	0	0	0	0	0	0	0	0.12722	0.77941	1.14048	0	0	0	0	0	0	0
k__Bacteria|p__Firmicutes|c__Clostridia|o__Eubacteriales|f__Oscillospiraceae|g__Pygmaiobacter|s__Pygmaiobacter_massiliensis|t__SGB14871	0	1.26263	0	0	0	0	0	0	0	0	0	0	0	0	0	0	0	0	0	0	0	0	0	0	0	0	0	15.469	0	0	0	0	0	0	0	0	0	0	0	0	0	0	0	0	0	0	0	0	0
k__Bacteria|p__Actinobacteria|c__Actinomycetia|o__Bifidobacteriales|f__Bifidobacteriaceae|g__Bifidobacterium|s__Bifidobacterium_pullorum|t__SGB17264	0	1.08795	3.07986	3.38939	1.14041	0.02169	0	0	0	0	0	0.01932	0.28454	0.01997	0	0	0	0	0	0	0	0	0	0	0	0	0	0	0	0	0	0	0	0	0	0	0	0	0	0	0	0	0	0	0	0	0	0	0
k__Bacteria|p__Firmicutes|c__Clostridia|o__Eubacteriales|f__Clostridiaceae|g__Clostridium|s__Clostridium_neonatale|t__SGB6169	0	0.86171	0.01361	0.00902	0.00069	0	0	0	0	0	0	0	0	0	0	0.01039	0.03843	0	0	0	0	0	0	2.60334	2.06385	0.15081	0	4.12709	6.43754	0	0	0	0	0	0.00078	0	0	0	0	0	1.5571	6.59141	0	0	0	0	0	0	0
k__Bacteria|p__Firmicutes|c__Clostridia|o__Eubacteriales|f__Oscillospiraceae|g__Flavonifractor|s__Flavonifractor_plautii|t__SGB15132	0	0.77515	5.36423	2.4772	4.19382	1.56614	0.03315	0	0.80612	1.54904	0.01988	0.45883	0.20789	0.02265	0	6.25238	2.18972	17.0131	15.6226	0	0	0	0	0	0.70773	1.94514	0	0	0	0	0.38195	0	0.55925	0.71601	0.10339	0.02191	0.17554	0	0	0	0	0	0.22928	2.39758	0.29718	0.08087	0.10371	0	0.16674
k__Bacteria|p__Firmicutes|c__Clostridia|o__Eubacteriales|f__Eubacteriaceae|g__Eubacterium|s__Eubacterium_sp_An11|t__SGB4681	0	0.74576	0	0	0	0.01881	0	0	0	0	0	0	0	0	0	0	0	0	0	0	0	0	0	0	0	0	0	0	0	0	0	0	0	0	0	0	0	0	0	0	0	0	0	0	0	0	0	0	0
k__Bacteria|p__Firmicutes|c__Erysipelotrichia|o__Erysipelotrichales|f__Erysipelotrichaceae|g__Erysipelatoclostridium|s__Clostridium_spiroforme|t__SGB6747	0	0.51128	0.28196	0.86423	0.48971	0.03349	0.00937	0	0	0.2274	0	0.05351	0.01337	0.02734	0	0.04156	0.10064	0.90128	0.34313	0	0	0	0	0	0	0	0	1.56745	1.01332	0.04212	0.00401	0	0	0	0	0.00323	0	0	0	0.19354	0.0539	0.12695	0	0	0	0	0	0	0
k__Bacteria|p__Firmicutes|c__Clostridia|o__Eubacteriales|f__Lachnospiraceae|g__GGB79912|s__GGB79912_SGB4550|t__SGB4550	0	0.49101	1.35697	0.73298	0.1817	0	0	0	0	0	0	0	0	0	0	0	0	0	0	0	0	0	0	0	0	0	0	0	0	0	0	0	0	0	0	0	0	0	0	0	0	0	0	0	0	0	0	0	0
k__Bacteria|p__Proteobacteria|c__Gammaproteobacteria|o__Enterobacterales|f__Enterobacteriaceae|g__Escherichia|s__Escherichia_coli|t__SGB10068	0	0.43233	1.40847	0.70249	0.47644	0.31647	0	0	0.92618	0.00992	0.20504	0	0	0	0	12.5035	1.07155	3.69701	1.94493	0	0	0	0	1.34222	0	0.00193	0	15.6544	15.7898	0.47515	0.2842	0.91566	0.16778	0.40397	0.03304	0.00775	0.01193	0.00259	0	4.71354	1.08788	0.16587	0	0.07079	0	0	0	32.553	0.00054
k__Bacteria|p__Firmicutes|c__CFGB1402|o__OFGB1402|f__FGB1402|g__GGB3400|s__GGB3400_SGB4510|t__SGB4510	0	0.3932	0	0.00251	0.00426	0	0	0	0	0	0	0	0	0	0	0	0	0	0	0	0	0	0	0	0	0	0	5.09269	0	0.01427	0	0	0	0	0	0	0	0	0	0	0	0	0	0	0	0	0	0	0
k__Bacteria|p__Firmicutes|c__Clostridia|o__Eubacteriales|f__Lachnospiraceae|g__Mediterraneibacter|s__Ruminococcus_gnavus|t__SGB4584	0	0.35404	2.68776	2.90966	0.15407	0.1656	0	0	0.41533	0	0.06532	0.0065	0.00082	0.00089	0	3.78933	3.7564	4.13887	5.33789	1.13637	0.48727	0	0	1.13818	0.79224	0.37907	0	17.7879	19.3824	0.63103	0.02053	0	0	0	0	0	0.00219	0	0	0.54152	0.22192	0.66431	0	0.00389	0.00278	0.00118	0	0	0.00792
k__Bacteria|p__Proteobacteria|c__Gammaproteobacteria|o__Enterobacterales|f__Enterobacteriaceae|g__Klebsiella|s__Klebsiella_variicola|t__SGB10114	0	0.34081	0.06163	0	0	0	0	0	0	0	0	0	0	0	0	0	0	0	0	0	0	0	0	0	0	0	0	0	0	0	0	0	0	0	0	0	0	0	0	0	0	0	0	0	0	0	0	0	0
k__Bacteria|p__Firmicutes|c__Clostridia|o__Eubacteriales|f__Oscillospiraceae|g__Oscillospiraceae_unclassified|s__Ruminococcaceae_bacterium_UBA1375|t__SGB14840	0	0.30495	0	0	0	0	0	0	0	0	0	0.00102	0.00777	0	0	0	0	0	0	0	0	0	0	0	0	0	0	0	0	0	0	0	0	0	0	0	0	0	0	0	0	0	0	0	0	0	0	0	0
k__Bacteria|p__Firmicutes|c__CFGB76347|o__OFGB76347|f__FGB76347|g__GGB42689|s__GGB42689_SGB59892|t__SGB59892	0	0.22895	0.00096	0.04349	0.05453	0.0086	0	0	0	0.00375	0	0.00233	0.00444	0.00437	0	0	0	0	0	0	0	0	0	0	0	0	0	0	0	0	0	0	0	0	0	0	0	0	0	0	0	0	0	0	0	0	0	0	0
k__Bacteria|p__Firmicutes|c__Erysipelotrichia|o__Erysipelotrichales|f__Erysipelotrichaceae|g__Erysipelatoclostridium|s__Erysipelatoclostridium_ramosum|t__SGB6744	0	0.21558	0.89657	0.5066	0.14651	0.00065	0	0	0	0.01356	0	0.00219	0	0.00886	0	0	0.34016	0.53319	0.31073	0.24027	0.76049	0	0	0.29828	0.41892	0.1342	0	0	1.13103	0.07518	0.06667	0	0.04692	0.00067	0	0.00085	0	0	0	0.45423	0.07724	0.22212	0	0	0.01693	0	0	0	0.01537
k__Bacteria|p__Firmicutes|c__Clostridia|o__Eubacteriales|f__Lachnospiraceae|g__Faecalimonas|s__Faecalimonas_umbilicata|t__SGB4583	0	0.20039	0	0	0	0	0	0	0	0	0.00733	0	0	0	0	0	0	1.80857	1.02865	0.51138	0.13085	0	0	2.30093	0.90191	0.36678	0	0.04403	0.76191	0.19738	0	0	0	0	0	0	0	0	0	0	0	0	0	0	0	0	0	0	0
k__Bacteria|p__Proteobacteria|c__Gammaproteobacteria|o__Enterobacterales|f__Enterobacteriaceae|g__Klebsiella|s__Klebsiella_pneumoniae|t__SGB10115	0	0.17451	0.00489	0	0	0	0	0	0	0	0.1999	0	0	0	99.6266	9.72328	0	0.00277	0.00369	0	0.29774	0	98.8327	0	0	0	0	0	0	0.05843	0	0.2095	0	0	0	0	0	0	100	1.09952	0.37495	0	5.37223	0	0.00429	0	0	1.59509	0
k__Bacteria|p__Proteobacteria|c__Gammaproteobacteria|o__Pasteurellales|f__Pasteurellaceae|g__Haemophilus|s__Haemophilus_parainfluenzae|t__SGB9663_group	0	0.1603	0.01059	0.00547	0.00593	0.0112	0.09282	0	0.53537	0	0	0.01747	0.0121	0.00149	0.00735	0.14478	4.14141	0.00111	0.00114	2.82748	3.16313	0	0.14263	0.33819	1.36779	0.03518	5.72715	8.59362	0.51955	0.02106	0.01091	0	0.20962	0	0	0	0.0282	0.45788	0	3.64768	1.23493	0.32554	0	0.19267	0.04438	0.00708	0.00512	0	0
k__Bacteria|p__Firmicutes|c__Clostridia|o__Eubacteriales|f__Clostridiaceae|g__Clostridiaceae_unclassified|s__Clostridiaceae_bacterium|t__SGB4721	0	0.12384	0	0	0	0	0.06557	0	0.00896	4.80953	0	0.25373	0.07104	0.00233	0	0	0	0	0	0	0	0	0	0	0	0	0	0	0	0	0	0.02337	0	0.49825	0.60837	0.50461	0	0	0	0	0	0	0.00346	0.49315	0.18343	0.19828	0.241	0	0.00796
k__Bacteria|p__Firmicutes|c__Clostridia|o__Eubacteriales|f__Lachnospiraceae|g__Mediterraneibacter|s__Mediterraneibacter_glycyrrhizinilyticus|t__SGB59855	0	0.1156	0	0	0	0	0	0	0	0	0	0	0	0	0	0	0	0	0	0	0	0	0	0	0	0	0	0	0	0	0	0	0	0	0	0	0	0	0	0	0	0	0	0	0	0	0	0	0
k__Bacteria|p__Actinobacteria|c__Coriobacteriia|o__Coriobacteriales|f__Coriobacteriaceae|g__Collinsella|s__Collinsella_SGB4121|t__SGB4121	0	0.0975	0.3175	0.47515	0.3694	0.08574	0.01274	0	0	0	0.01254	0	0.00241	0.00021	0	0	0.10392	0.17891	0.08795	0	0	0	0	0	0	0	0	0	0	0	0	0	0	0	0	0	0.02508	0	0	0	0	0	0	0.03816	0.00381	0.0205	0.0138	0	0.00384
k__Bacteria|p__Firmicutes|c__Clostridia|o__Eubacteriales|f__Eubacteriaceae|g__Eubacterium|s__Eubacterium_sp_ER2|t__SGB4624	0	0.09063	0	0	0.0006	0.1494	0	0	0	0	0	0	0.00258	0	0	0	0	0	0	0	0	0	0	0	0	0	0	0	0	0	0	0	0	0.00131	0	0	0	0	0	1.0116	0	0	0	0	0	0	0	0	0
k__Bacteria|p__Firmicutes|c__Clostridia|o__Eubacteriales|f__Lachnospiraceae|g__Anaerosporobacter|s__Anaerosporobacter_mobilis|t__SGB4526	0	0.06815	0	0	0	0	0	0	0	0	0	0	0	0	0	2.11673	0	0	0	0	0	0	0	0	0	0	0	0	0	0	0	0	0	0	0	0	0	0	0	0	0	0	0	0	0	0	0	0	0
k__Bacteria|p__Firmicutes|c__Negativicutes|o__Veillonellales|f__Veillonellaceae|g__Veillonella|s__Veillonella_dispar|t__SGB6952	0	0.06528	0.05314	0.13959	0.00809	0.01455	0.03376	0	0.62182	0.03888	0	0.02805	0.00157	0.00035	0	0.18407	0.08536	0.00406	0.02539	0	0	0	0	0	0	0	0	0.06268	2.12917	0.16793	0	0	0	0	0	0	0.00651	0	0	4.30892	0.05981	0.04411	0	0	0.02121	0.00519	0.00768	0	0
k__Bacteria|p__Firmicutes|c__Bacilli|o__Lactobacillales|f__Streptococcaceae|g__Streptococcus|s__Streptococcus_thermophilus|t__SGB8002	0	0.06409	0	0	0	0	0	0	0.28344	0	0	0	0.00102	0	0.16981	0	0.00211	0.1002	0.02889	0	0.00536	0	0.86067	0	0	0.24738	0	0	2.20909	0.10651	0	0.02595	0	0	0	0.0232	0.07749	0	0	0.02166	0	0.07213	0.00981	0	0	0	0	0.07765	0.00172
k__Bacteria|p__Firmicutes|c__Clostridia|o__Eubacteriales|f__Peptostreptococcaceae|g__Romboutsia|s__Romboutsia_timonensis|t__SGB6148	0	0.05793	0.01962	0.07917	0.00752	0.0211	0	0	0	0.01932	0.11445	0.02145	0.04884	0.00608	0	0	0.09048	0.35517	0.34494	0	0.02591	0	0	0.09005	0	0.10344	0	0.15537	1.74228	0.01106	0.04757	0	0.00605	0.03924	0.00374	0.00042	0.05652	0	0	0.34379	0.12349	0.31903	0	0.13445	0.00748	0.01142	0.03904	0	0.003
k__Bacteria|p__Firmicutes|c__Clostridia|o__Eubacteriales|f__Peptostreptococcaceae|g__Intestinibacter|s__Intestinibacter_bartlettii|t__SGB6140	0	0.04912	0	0.08615	0.13686	0.15712	0.01441	0	0	0.03856	0	0.01902	0.01592	0.00402	0	0	0	0	0	0	0.50862	0	0	0.34509	0.19465	0.01004	0	0	0	0.02925	0.03517	0	0.05641	0.04949	0.01728	0.02351	0.01904	0.02234	0	0.29842	0	0.13796	0	0.04327	0.02547	0.02173	0.03142	0	0.02717
k__Bacteria|p__Proteobacteria|c__Gammaproteobacteria|o__Chromatiales|f__Chromatiaceae|g__Rheinheimera|s__Rheinheimera_SGB14999|t__SGB14999	0	0.04594	0.05686	0.14647	0.26247	0.4562	0.0726	0	0	0	0	0	0	0	0	0	0	0	0	0	0	0	0	0	0.0626	0.14685	0	0	0	0	0	0.0752	0	0.01894	0.11257	0.12135	0.03465	0.03176	0	0	0	0	0	0.05278	0.05645	0.01557	0.04631	0	0.05438
k__Bacteria|p__Firmicutes|c__Bacilli|o__Lactobacillales|f__Enterococcaceae|g__Enterococcus|s__Enterococcus_faecium|t__SGB7967	0	0.03814	0	0	0	0	0	0	0	0.00714	0.00982	0	0	0	0	0	0.03379	0.07054	0.00251	0	0	0	0	0.03965	0	0	0	0.00795	0.63392	0.00144	0	0	0	0	0	0	0	0	0	0.05666	0.05929	0	0.66996	0	0.00552	0	0	1.62586	0
k__Bacteria|p__Firmicutes|c__Clostridia|o__Eubacteriales|f__Peptostreptococcaceae|g__Terrisporobacter|s__Terrisporobacter_othiniensis|t__SGB6142	0	0.03806	0	0	0	0	0	0	0.179	0	0	0	0	0	0	0.11642	0.03008	0.02809	0.10668	0	0	0	0	0	0	0	0	0	0	0	0	0	0	0	0	0	0	0	0	0	0	0	0	0	0	0	0	0	0
k__Bacteria|p__Firmicutes|c__Clostridia|o__Eubacteriales|f__Lachnospiraceae|g__Mediterraneibacter|s__Ruminococcus_torques|t__SGB4563	0	0.03151	0	0	0	0	0.01141	0	0.04175	0	0	0.02053	0.00119	0.02839	0	0	0	0	0	0	0	0	0	0	0	0	0	0	0	0	0.06213	0	0.99226	0	0.00429	0	0.00725	0.00084	0	0	0	0.0075	0	0.42214	0.05643	0.0167	0.00848	0	0.01494
k__Bacteria|p__Firmicutes|c__Erysipelotrichia|o__Erysipelotrichales|f__Erysipelotrichaceae|g__Massilimicrobiota|s__Massilimicrobiota_sp_An134|t__SGB6768	0	0.03093	0.04818	0.02643	0.0432	0.00706	0	0	0	0	0	0	0.00064	0	0	0	0	0	0	0	0	0	0	0	0	0	0	0	0	0	0	0	0	0.02299	0.00116	0.00272	0	0	0	0.0259	0	0	0	0	0	0	0	0	0
k__Bacteria|p__Firmicutes|c__Negativicutes|o__Veillonellales|f__Veillonellaceae|g__Veillonella|s__Veillonella_rogosae|t__SGB6956	0	0.02741	0.00648	0.00376	0	0	0	0	0	0	0	0	0	0	0	0	0.00637	0	0	0	0.18569	0	0	0.10088	0.01654	0	0	0.0159	0.13428	0.00337	0.00561	0	0	0	0	0.0001	0.00338	0	0	0	0.10219	0.13315	0	0.28231	0	0	0	0	0
k__Bacteria|p__Firmicutes|c__Clostridia|o__Eubacteriales|f__Lachnospiraceae|g__Roseburia|s__Roseburia_inulinivorans|t__SGB4940	0	0.01739	0	0	8.6333	1.27963	0.51612	0	0.06651	0.02735	0	0.00515	0	0.00045	0	0	0	0	0	0	0	0	0	0	0	0	0	0	0	0	0.18031	0.04917	0.00149	0.00648	0.0319	0.22403	0.88362	0.0048	0	0	0	0	0	0.97022	0	0.03284	0.00139	0	0
k__Bacteria|p__Actinobacteria|c__Actinomycetia|o__Bifidobacteriales|f__Bifidobacteriaceae|g__Bifidobacterium|s__Bifidobacterium_animalis|t__SGB17278	0	0.01393	0.00613	0	0	0	0.05795	0	0.38554	0	0	0	0	0	0	0	0	0	0	0	0	0	0	0	0	0	0	7.07532	0.52921	0.00894	0	0	0	0	0.01348	0.19504	0.00036	0	0	0.24709	0.07365	0	0	0	0.00936	0.0015	0.00683	0	0
k__Bacteria|p__Firmicutes|c__Erysipelotrichia|o__Erysipelotrichales|f__Turicibacteraceae|g__Turicibacter|s__Turicibacter_bilis|t__SGB6847	0	0.01364	0	0	0	0	0	0	0	0	0	0.00056	0	0.0044	0	0.01594	2.19824	0.6112	0.44633	0	0	0	0	0.58777	0	0.00084	0	0	0.46269	0.00484	0.00102	0	0	0	0	0	0	0	0	1.07728	0	0.37333	0	0	0	0.00786	0.02724	0	0
k__Bacteria|p__Firmicutes|c__Bacilli|o__Lactobacillales|f__Lactobacillaceae|g__Lacticaseibacillus|s__Lacticaseibacillus_rhamnosus|t__SGB7144	0	0.01276	0.01829	0	0	0	0	0	0	0	0	0	0	0	0	0.00931	0.17879	0.23623	0.03182	0	0	0	0	0	0	0	0	0.41028	0	0	0	0	0	0	0	0	0	0	0	0.19032	0	0	0	0	0	0	0	0	0
k__Bacteria|p__Firmicutes|c__Bacilli|o__Lactobacillales|f__Enterococcaceae|g__Enterococcus|s__Enterococcus_casseliflavus|t__SGB7952	0	0.00793	0.02816	0	0	0	0	0	0	0	0	0	0	0	0	0	0	0.00656	0	0	0	0	0	0	0	0	0	0.06039	0.18734	0	0	0	0	0	0	0	0	0	0	0	0	0	0	0	0	0	0	0	0
k__Bacteria|p__Firmicutes|c__Clostridia|o__Eubacteriales|f__Lachnospiraceae|g__Anaerostipes|s__Anaerostipes_hadrus|t__SGB4540_group	0	0.00763	0	0	0.41446	0.3095	0.20208	0	0	0.08021	0	0.00964	7e-05	0.00068	0	0	0	0	0	0	0	0	0	0	0	0	0	0	0	0	0.35348	0.03297	0.26771	0.01289	0.08376	0.0825	0.23755	0.13714	0	1.90908	0	0.69337	0.03042	0.05829	0.15823	0.0258	0.07061	0	0.05241
k__Bacteria|p__Firmicutes|c__Clostridia|o__Eubacteriales|f__Clostridiaceae|g__Clostridium|s__Clostridium_SGB6179|t__SGB6179	0	0.0071	0	0.00177	0.00146	0.08953	0.00541	0	0	0	0	0.0203	0	0.00041	0	0	0	0	0	0	0	0	0	0	0	0	0	0	0	0	0.00872	0	0.02952	0	0.00678	0.00271	0	0	0	0.03151	0	0.00898	0	0	0	0	0	0	0
k__Bacteria|p__Firmicutes|c__Clostridia|o__Eubacteriales|f__Clostridiaceae|g__Clostridium|s__Clostridium_paraputrificum|t__SGB6187	0	0.00661	0	0	6e-05	0.00147	0	0	0	0	0	0.0219	0.00056	0	0	0	0	0.00612	0.00387	0	0	0	0	0.00288	0.00108	0	0	0.0753	0	0	0	0	0	0	0	0	0	0	0	0.06636	0	0.16585	0	0.00707	0	0	0	0	0
k__Bacteria|p__Proteobacteria|c__Epsilonproteobacteria|o__Campylobacterales|f__Campylobacteraceae|g__Campylobacter|s__Campylobacter_SGB19337|t__SGB19337	0	0.00358	0.02542	0.00016	0	0	0	0	0	0	0	0	0	0	0	0	0	0	0	0	0	0	0	0	0	0	0	0	0	0	0	0	0	0	0	0	0	0	0	0	0	0	0	0	0	0	0	0	0
k__Bacteria|p__Proteobacteria|c__Gammaproteobacteria|o__Pasteurellales|f__Pasteurellaceae|g__Haemophilus|s__Haemophilus_parahaemolyticus|t__SGB9632	0	0.0027	0	0	0	0	0	0	0	0	0	0	0	0	0	0	0	0	0	0	0	0	0	0	0	0	0	0	0	0	0	0	0	0	0	0	0	0	0	0	0	0	0	0	0	0	0	0	0
k__Bacteria|p__Firmicutes|c__Bacilli|o__Lactobacillales|f__Streptococcaceae|g__Streptococcus|s__Streptococcus_australis|t__SGB8059_group	0	0.00266	0	0	0	0	0	0	0	0	0	0	0	0	0	0.00126	0.00082	0	0	0	0	0	0.00254	0	0.03052	0	0	0	0	0	0.00056	0	0	0	0	0	0	0	0	0.02257	0	0	0	0	0	0	0	0.00432	0
k__Bacteria|p__Firmicutes|c__Clostridia|o__Eubacteriales|f__Oscillospiraceae|g__Drancourtella|s__Drancourtella_sp_An57|t__SGB4619	0	0.00261	0.08252	0.03327	0.09303	0.15694	0	0	0	0	0	0.04278	0.08329	0.01578	0	0	0	0.214	0.20569	0	0	0	0	0	0	0	0	0	0	0	0.00185	0	0	0	0	0	0	0	0	0	0	0	0	0	0	0	0	0	0.0042
k__Bacteria|p__Actinobacteria|c__Actinomycetia|o__Actinomycetales|f__Actinomycetaceae|g__Actinomyces|s__Actinomyces_graevenitzii|t__SGB17130_group	0	0.00209	0	0	0	0	0	0	0	0	0.00182	0	0	0	0	0	0.00233	0	0	0	0	0	0	0	0	0	0	0	0	0	0	0	0	0	0	0	0	0	0	0	0	0	0	0	0	0	0	0	0
k__Bacteria|p__Firmicutes|c__Negativicutes|o__Veillonellales|f__Veillonellaceae|g__Veillonella|s__Veillonella_atypica|t__SGB6936	0	0.00201	0.01915	0.02982	0.01297	0.03768	0.02341	0	0	0	0.00587	0	0	0	0	0	0.00601	0	0	0	0	0	0	0	0	0	0	0	0	0	0	0	0	0	0	0	0	0	0	0	0	0	0	0.014	0.01832	0	0.00084	0	0
k__Bacteria|p__Proteobacteria|c__Gammaproteobacteria|o__Pasteurellales|f__Pasteurellaceae|g__Aggregatibacter|s__Aggregatibacter_segnis|t__SGB9737_group	0	0.00177	0	0	0	0	0	0	0	0	0	0	0	0	0	0	0	0	0	0	0	0	0	0	0	0	0	0	0	0	0	0	0	0	0	0	0	0	0	0	0	0	0	0	0	0.48919	0.03665	0	0
k__Bacteria|p__Firmicutes|c__Erysipelotrichia|o__Erysipelotrichales|f__Coprobacillaceae|g__Eggerthia|s__Eggerthia_catenaformis|t__SGB6630	0	0.00156	0	0	0	0	0	0	0	0	0	0	0	0	0	0	0	0	0	0	0	0	0	0	0	0	0	0	0	0	0	0	0	0	0	0	0	0	0	0	0	0	0	0	0	0	0	0	0
k__Bacteria|p__Firmicutes|c__Bacilli|o__Lactobacillales|f__Lactobacillaceae|g__Leuconostoc|s__Leuconostoc_pseudomesenteroides|t__SGB7124	0	0.00145	0	0	0	0	0	0	0	0	0	0	0	0	0	0	0	0	0	0	0	0	0	0	0	0	0	0	0	0	0	0	0	0	0	0	0	0	0	0	0	0	0	0	0	0	0	0	0
k__Bacteria|p__Actinobacteria|c__Actinomycetia|o__Micrococcales|f__Micrococcaceae|g__Rothia|s__Rothia_mucilaginosa|t__SGB16971_group	0	0.00144	0	0.00097	0	0	0	0	0	0	0	0	0	0.01273	0	0	0.0036	0	0	0	0	51.1345	0.0119	0	0.05747	0	0	0.07803	0	0.00029	0	0	0	0	0	0	0	0	0	0.02603	0	0	0	0	0	0	0	0	0
k__Bacteria|p__Firmicutes|c__Clostridia|o__Eubacteriales|f__Clostridiaceae|g__Clostridium|s__Clostridium_cuniculi|t__SGB29095	0	0.00136	0	0	0	0	0	0	0	0	0	0	0	0	0	0.37857	1.57518	0.05436	0.02492	0	0.01607	0	0	0.04591	0	0	0	0	0	0	0	0	0	0	0	0	0	0	0	0.25414	0	0	0	0	0	0	0	0	0
k__Bacteria|p__Proteobacteria|c__Betaproteobacteria|o__Neisseriales|f__Neisseriaceae|g__Neisseria|s__Neisseria_subflava|t__SGB9450	0	0.0004	0	0	0	0	0	0	0	0	0	0	0	0	0	0	0.00049	0	0	0	0	0	0	0	0	0	0	0	0	0	0	0	0	0	0	0	0	0	0	0	0	0	0	0	0	0	0	0	0
k__Bacteria|p__Firmicutes|c__Bacilli|o__Lactobacillales|f__Streptococcaceae|g__Streptococcus|s__Streptococcus_sanguinis|t__SGB8047_group	0	0.00033	0	0.00052	0	0	0	0	0.00542	0	0	0.00256	0	0.00136	0	0	0.01028	0	0	0	0	0	0	0	0	0	0	0.02985	0	0	0	0	0.01217	0	0	0	0	0	0	0	0	0	0	0.00035	0	0	0	0	0
k__Bacteria|p__Firmicutes|c__Clostridia|o__Eubacteriales|f__Oscillospiraceae|g__GGB9734|s__GGB9734_SGB15304|t__SGB15304	0	0.00031	0	0	0	0	0	0	0	0	0	0.06032	0.1588	0.0412	0	0	0	0	0	0	0	0	0	0	0	0	0	0	0	0	0	0	0	0	0	0	0	0	0	0	0	0	0	0	0	0	0	0	0
k__Bacteria|p__Firmicutes|c__Clostridia|o__Eubacteriales|f__Clostridiaceae|g__Clostridium|s__Clostridium_sp_Marseille_P299|t__SGB29452	0	7e-05	0	0	0.16825	0.15209	0	0	0	0	0	0	0	0	0	0	0.00035	0.13227	0.03018	0	0	0	0	0	0	0	0	0	0	0	0	0	0	0	0	0	0	0	0	0	0	0.24278	0	0	0	0	0	0	0
k__Bacteria|p__Firmicutes|c__Clostridia|o__Eubacteriales|f__Clostridiaceae|g__Clostridiaceae_unclassified|s__Clostridiaceae_bacterium|t__SGB6153	0	5e-05	0	0	0	0	0	0	0	0	0	0	0	0	0	0.00754	0	0	0	0	0	0	0	0	0	0	0	0	0	0	0	0	0	0	0	0	0	0	0	0.5232	0.10553	0.50252	0	0.01285	0	0.00231	0	0	0.00957
k__Bacteria|p__Fusobacteria	0	0	0.00836	0	0	0	0	0	0	0	0	0.32248	0.03878	5.32803	0	0	0	0	0	0	0	0	0	0.00045	0	0	0	0	0	0.17564	0	0	0	0	0	0	0.03883	0	0	0	0	0	0	0	0	0.01477	0	0	0
k__Bacteria|p__Fusobacteria|c__Fusobacteriia	0	0	0.00836	0	0	0	0	0	0	0	0	0.32248	0.03878	5.32803	0	0	0	0	0	0	0	0	0	0.00045	0	0	0	0	0	0.17564	0	0	0	0	0	0	0.03883	0	0	0	0	0	0	0	0	0.01477	0	0	0
k__Bacteria|p__Fusobacteria|c__Fusobacteriia|o__Fusobacteriales	0	0	0.00836	0	0	0	0	0	0	0	0	0.32248	0.03878	5.32803	0	0	0	0	0	0	0	0	0	0.00045	0	0	0	0	0	0.17564	0	0	0	0	0	0	0.03883	0	0	0	0	0	0	0	0	0.01477	0	0	0
k__Bacteria|p__Bacteroidetes|c__Bacteroidia|o__Bacteroidales|f__Prevotellaceae	0	0	57.228	62.553	0.30751	16.3376	0.00686	0	0.02305	0	68.399	0.17791	0.1075	2.28325	0	0	0	0.02961	0.00127	0	0	0	0	0.00527	0	0	0	0.17709	0	0	0.00166	1.39503	0	0.11308	0.44254	1.63379	35.9701	0	0	0.17785	0.25567	0.02557	0	0	0	0.00146	11.5873	0	8e-05
k__Bacteria|p__Fusobacteria|c__Fusobacteriia|o__Fusobacteriales|f__Fusobacteriaceae	0	0	0.00836	0	0	0	0	0	0	0	0	0.32248	0.03878	5.32803	0	0	0	0	0	0	0	0	0	0.00045	0	0	0	0	0	0.17564	0	0	0	0	0	0	0.03883	0	0	0	0	0	0	0	0	0.01477	0	0	0
k__Bacteria|p__Bacteroidetes|c__Bacteroidia|o__Bacteroidales|f__Prevotellaceae|g__Prevotella	0	0	57.228	62.553	0.30751	16.3376	0.00686	0	0.02305	0	68.399	0.17791	0.1075	2.28325	0	0	0	0.02961	0.00127	0	0	0	0	0.00527	0	0	0	0.17709	0	0	0.00166	0	0	0	0.0026	0	35.9701	0	0	0.17785	0.25567	0.02557	0	0	0	0.00146	11.5873	0	8e-05
k__Bacteria|p__Firmicutes|c__Clostridia|o__Eubacteriales|f__Lachnospiraceae|g__Lacrimispora	0	0	2.24861	0.02395	0.13595	0.11105	0.30255	0	0.18476	0.02168	0	0.18877	0.28487	0.03051	0	0.16492	0	1.44088	1.11788	0	0	0	0	0	0	0	0	0	0	0.51995	1.03131	0	0.32128	0.00023	0.03944	0.02414	0.50515	0.6714	0	0	0.17411	0.01455	0.1648	1.52627	0.39299	0.33666	0.53274	0	0.0926
k__Bacteria|p__Firmicutes|c__Negativicutes|o__Veillonellales|f__Veillonellaceae|g__Veillonellaceae_unclassified	0	0	0.77168	0.0214	0.01719	0.11613	0	0	0	0	0	0	0	0.00024	0	0.03282	0	0	0	0	0	0	0	0	0	0	0	0	0	0	0	0	0	0	0	0	0	0	0	0	0	0	0	0	0	0	0	0	0
k__Bacteria|p__Firmicutes|c__Clostridia|o__Eubacteriales|f__Peptostreptococcaceae|g__Clostridioides	0	0	0.06944	0	0	0	0	0	0	0	0	0	0	0	0	0	0	0	0	0	0	0	0	0.16861	0.03817	0.06015	0	0	0	0	0	0	0	0	0	0	0	0	0	0	0	0	0	0	0	0	0	0	0
k__Bacteria|p__Proteobacteria|c__Gammaproteobacteria|o__Enterobacterales|f__Enterobacteriaceae|g__Kluyvera	0	0	0.0252	0	0	0	0	0	0	0	0	0	0	0	0	0	0	0	0	0	0	0	0	0	0	0	0	0	0	0	0	0	0	0	0	0	0	0	0	0	0	0	0	0	0	0	0	6.01905	0
k__Bacteria|p__Proteobacteria|c__Gammaproteobacteria|o__Enterobacterales|f__Enterobacteriaceae|g__Phytobacter	0	0	0.0218	0	0	0	0	0	0	0	0	0	0	0	0	0	0	0	0	0	0	0	0	0	0	0	0	0	0	0	0	0	0	0	0	0	0	0	0	0	0	0	0	0	0	0	0	0	0
k__Bacteria|p__Fusobacteria|c__Fusobacteriia|o__Fusobacteriales|f__Fusobacteriaceae|g__Fusobacterium	0	0	0.00836	0	0	0	0	0	0	0	0	0.32248	0.03878	5.32803	0	0	0	0	0	0	0	0	0	0.00045	0	0	0	0	0	0.17564	0	0	0	0	0	0	0.03883	0	0	0	0	0	0	0	0	0.01477	0	0	0
k__Bacteria|p__Firmicutes|c__Clostridia|o__Eubacteriales|f__Oscillospiraceae|g__Ruthenibacterium	0	0	0.00658	6.28802	1.60461	0.05871	0.03962	0	0.74409	0.22229	0	0.09524	0.1827	1.30538	0	0	0.00248	2.70632	4.6452	0	0	0	0	0	0.01372	0.1227	0	0	0	0.1698	0.09363	0	0.0403	0.5076	0.07864	0.09836	0.02036	0.0041	0	1.24257	1.66257	0.50769	0.00044	0.40329	0.25374	0.11871	0.10066	0	0.55578
k__Bacteria|p__Firmicutes|c__Clostridia|o__Eubacteriales|f__Lachnospiraceae|g__Enterocloster	0	0	0.00595	2.19753	2.59415	0.51299	0.04303	0	2.31066	0.70367	0	0.10317	0.07651	0.09878	0	9.69523	0.15615	1.2996	0.84099	0	0	0	0	0.22782	0.05002	0.23853	0	0	0	2.124	0.04633	0	0.21536	0.05308	0.0083	0.00161	0.0101	0	0	0	0.61808	0.19713	0	0.12239	0.08489	0.01839	0.00296	0	0.09601
k__Bacteria|p__Bacteroidetes|c__Bacteroidia|o__Bacteroidales|f__Prevotellaceae|g__Prevotella|s__Prevotella_buccae	0	0	57.1221	62.4578	0.22748	16.225	0	0	0	0	0	0	0	0	0	0	0	0	0	0	0	0	0	0	0	0	0	0	0	0	0	0	0	0	0	0	0	0	0	0.07574	0.25567	0	0	0	0	0	0	0	0
k__Bacteria|p__Firmicutes|c__Clostridia|o__Eubacteriales|f__Lachnospiraceae|g__Lacrimispora|s__Lacrimispora_celerecrescens	0	0	1.83195	0.0017	0.00696	0.06358	0	0	0.13268	0.02168	0	0.15736	0.27299	0.02339	0	0	0	0	0	0	0	0	0	0	0	0	0	0	0	0	0	0	0	0.00023	0.03203	0.01274	0.11794	0.12583	0	0	0	0	0	0	0	0	0.02206	0	0
k__Bacteria|p__Firmicutes|c__Clostridia|o__Eubacteriales|f__Clostridiaceae|g__Clostridium|s__Clostridium_butyricum	0	0	0.78225	1.08931	0.16801	0.08831	0	0	0	0	0	0.03157	0.00334	0.00854	0	0	0.10726	0.39046	0.21359	0	1.08581	0	0	0.37257	0.27127	0.24019	0	0	0.42248	0.08655	0.00014	0	0	0	0	0	0	0	0	0.17727	0.2281	0.08882	0	0	0	0	0	0	0.01009
k__Bacteria|p__Firmicutes|c__Negativicutes|o__Veillonellales|f__Veillonellaceae|g__Veillonellaceae_unclassified|s__Veillonellaceae_bacterium	0	0	0.77168	0.0214	0.01719	0.11613	0	0	0	0	0	0	0	0	0	0.03282	0	0	0	0	0	0	0	0	0	0	0	0	0	0	0	0	0	0	0	0	0	0	0	0	0	0	0	0	0	0	0	0	0
k__Bacteria|p__Firmicutes|c__Clostridia|o__Eubacteriales|f__Lachnospiraceae|g__Lacrimispora|s__Lacrimispora_saccharolytica	0	0	0.41665	0.02224	0.08834	0.04747	0.00626	0	0.05208	0	0	0.0314	0.01188	0.00712	0	0	0	1.44088	1.11788	0	0	0	0	0	0	0	0	0	0	0.51995	0.02814	0	0	0	0	0	0	0	0	0	0.17411	0.01455	0	0	0	0	0	0	0.01485
k__Bacteria|p__Firmicutes|c__Clostridia|o__Eubacteriales|f__Lachnospiraceae|g__Anaerostipes|s__Anaerostipes_hominis	0	0	0.28184	0.14357	0.04074	0.00414	0	0	0	0	0	0	0	0	0	0	0	0	0	0	0	0	0	0	0	0	0	0	0	0.03957	0	0	0	0	0	0	0	0	0	0	0	0	0	0	0	0	0	0	0
k__Bacteria|p__Firmicutes|c__Bacilli|o__Lactobacillales|f__Enterococcaceae|g__Enterococcus|s__Enterococcus_gallinarum	0	0	0.12245	0.01013	0.01641	0	0	0	0	0	0	0	0	0	0	0	0	0.00077	0.00298	0	0	0	0	0	0	0	0	0	0	0	0	0	0	0	0	0	0	0	0	0.12275	0	0	0	0	0	0	0	0	0
k__Bacteria|p__Actinobacteria|c__Actinomycetia|o__Bifidobacteriales|f__Bifidobacteriaceae|g__Bifidobacterium|s__Bifidobacterium_pseudolongum	0	0	0.10747	0.19432	0.01975	0.00531	0	0	0	0	0	0	0	0	0	0	0	0	0	0	0	0	0	0	0	0	0	0	0	0	0	0	0	0	0	0	0	0	0	0	0	0	0	0	0	0	0	0	0
k__Bacteria|p__Bacteroidetes|c__Bacteroidia|o__Bacteroidales|f__Prevotellaceae|g__Prevotella|s__Prevotella_oralis	0	0	0.10582	0.0952	0	0.11259	0	0	0	0	0	0	0	0	0	0	0	0	0	0	0	0	0	0	0	0	0	0	0	0	0	0	0	0	0	0	0	0	0	0	0	0	0	0	0	0	0	0	0
k__Bacteria|p__Firmicutes|c__Clostridia|o__Eubacteriales|f__Peptostreptococcaceae|g__Clostridioides|s__Clostridioides_difficile	0	0	0.06944	0	0	0	0	0	0	0	0	0	0	0	0	0	0	0	0	0	0	0	0	0.16861	0.03817	0.06015	0	0	0	0	0	0	0	0	0	0	0	0	0	0	0	0	0	0	0	0	0	0	0
k__Bacteria|p__Firmicutes|c__Clostridia|o__Eubacteriales|f__Clostridiaceae|g__Clostridium|s__Clostridium_sp_NSJ_42	0	0	0.02797	0	0.13613	0.00995	0	0	0	0	0	0	0	0	0	0	0	0	0	0	0	0	0	0	0	0	0	0	0	0	0	0	0	0	0.00249	0	0	0.00671	0	0.01007	0	0.4732	0	0	0	0	0	0	0
k__Bacteria|p__Proteobacteria|c__Gammaproteobacteria|o__Enterobacterales|f__Enterobacteriaceae|g__Kluyvera|s__Kluyvera_intermedia	0	0	0.0252	0	0	0	0	0	0	0	0	0	0	0	0	0	0	0	0	0	0	0	0	0	0	0	0	0	0	0	0	0	0	0	0	0	0	0	0	0	0	0	0	0	0	0	0	0	0
k__Bacteria|p__Proteobacteria|c__Gammaproteobacteria|o__Enterobacterales|f__Enterobacteriaceae|g__Phytobacter|s__Phytobacter_diazotrophicus	0	0	0.0218	0	0	0	0	0	0	0	0	0	0	0	0	0	0	0	0	0	0	0	0	0	0	0	0	0	0	0	0	0	0	0	0	0	0	0	0	0	0	0	0	0	0	0	0	0	0
k__Bacteria|p__Actinobacteria|c__Coriobacteriia|o__Coriobacteriales|f__Coriobacteriaceae|g__Collinsella|s__Collinsella_tanakaei	0	0	0.01551	0.38322	0.13038	0.03869	0	0	0	0	0	0	0	0	0	0	0	0	0	0	0	0	0	0	0	0	0	0	0	0	0	0	0	0	0	0	0	0	0	0	0	0	0	0	0	0	0	0	0
k__Bacteria|p__Fusobacteria|c__Fusobacteriia|o__Fusobacteriales|f__Fusobacteriaceae|g__Fusobacterium|s__Fusobacterium_nucleatum	0	0	0.00836	0	0	0	0	0	0	0	0	0.32248	0.03878	0	0	0	0	0	0	0	0	0	0	0	0	0	0	0	0	0.17564	0	0	0	0	0	0	0	0	0	0	0	0	0	0	0	0.01477	0	0	0
k__Bacteria|p__Firmicutes|c__Clostridia|o__Eubacteriales|f__Oscillospiraceae|g__Ruthenibacterium|s__Ruthenibacterium_lactatiformans	0	0	0.00658	6.28802	1.60461	0.05871	0.03962	0	0.74409	0.22229	0	0.09524	0.1827	1.30538	0	0	0.00248	2.70632	4.6452	0	0	0	0	0	0.01372	0.1227	0	0	0	0.1698	0.09363	0	0.0403	0.5076	0.07864	0.09836	0.02036	0.0041	0	1.24257	1.66257	0.50769	0.00044	0.40329	0.25374	0.11871	0.10066	0	0.55578
k__Bacteria|p__Firmicutes|c__Clostridia|o__Eubacteriales|f__Lachnospiraceae|g__Enterocloster|s__Enterocloster_bolteae	0	0	0.00595	0.40391	0.0619	0.00867	0.00959	0	2.31066	0.65534	0	0.09558	0.06078	0.0703	0	0	0	0	0	0	0	0	0	0	0.05002	0.2025	0	0	0	0.48742	0.00739	0	0.15903	0.02464	0.00121	0	0.00136	0	0	0	0.61808	0.11768	0	0.03024	0.01852	0.00234	0	0	0.03695
k__Bacteria|p__Proteobacteria|c__Epsilonproteobacteria|o__Campylobacterales|f__Campylobacteraceae|g__Campylobacter|s__Campylobacter_curvus	0	0	0.00591	0.0206	0	0.00051	0	0	0	0	0	0	0	0	0	0	0	0	0	0	0	0	0	0	0	0	0	0	0	0	0	0	0	0	0	0	0	0	0	0	0	0	0	0	0	0	0	0	0
k__Bacteria|p__Firmicutes|c__Bacilli|o__Lactobacillales|f__Streptococcaceae|g__Streptococcus|s__Streptococcus_salivarius	0	0	0.00349	0.02481	0.00798	0.02174	0.0303	0	0	0	0.00413	0.01137	0.00043	0.04987	0.00459	0	0.00929	0.00835	0	0	0	0	0	0	0.17419	0.0036	0	0.38751	0.01481	0.00489	0.00231	0	0	0.00027	0	0.00134	0.00032	0	0	0.84357	0.48283	0.46555	0	0.00096	0	0	0.00441	0	0
k__Bacteria|p__Firmicutes|c__Clostridia|o__Eubacteriales|f__Eubacteriales_unclassified|g__Eubacteriales_unclassified|s__Clostridiales_bacterium_1_7_47FAA	0	0	0.00299	1.48971	0.70565	0.1644	0	0	0	0	0	0	0	0	0	0	0	0	0	0	0	0	0	0	0	0	0	0	0	0	0	0	0	0	0	0	0.0002	0	0	0	0	0	0	0	0	0	0	0	0
k__Bacteria|p__Bacteroidetes|c__Bacteroidia|o__Bacteroidales|f__Prevotellaceae|g__Prevotella|s__Prevotella_buccae|t__SGB1531	0	0	57.1221	62.4578	0.22748	16.225	0	0	0	0	0	0	0	0	0	0	0	0	0	0	0	0	0	0	0	0	0	0	0	0	0	0	0	0	0	0	0	0	0	0.07574	0.25567	0	0	0	0	0	0	0	0
k__Bacteria|p__Firmicutes|c__Clostridia|o__Eubacteriales|f__Lachnospiraceae|g__Lacrimispora|s__Lacrimispora_celerecrescens|t__SGB4734	0	0	1.83195	0.0017	0.00696	0.00085	0	0	0	0	0	0	0	0	0	0	0	0	0	0	0	0	0	0	0	0	0	0	0	0	0	0	0	0	0	0	0	0	0	0	0	0	0	0	0	0	0	0	0
k__Bacteria|p__Firmicutes|c__Clostridia|o__Eubacteriales|f__Clostridiaceae|g__Clostridium|s__Clostridium_butyricum|t__SGB4037	0	0	0.78225	1.08931	0.16801	0.08831	0	0	0	0	0	0.03157	0.00334	0.00854	0	0	0.10726	0.39046	0.21359	0	0.12333	0	0	0.23898	0.24452	0.24019	0	0	0.42248	0.08655	0.00014	0	0	0	0	0	0	0	0	0.17591	0.2281	0.02394	0	0	0	0	0	0	0.01009
k__Bacteria|p__Firmicutes|c__Negativicutes|o__Veillonellales|f__Veillonellaceae|g__Veillonellaceae_unclassified|s__Veillonellaceae_bacterium|t__SGB6961	0	0	0.77168	0.0214	0.01719	0.11613	0	0	0	0	0	0	0	0	0	0.03282	0	0	0	0	0	0	0	0	0	0	0	0	0	0	0	0	0	0	0	0	0	0	0	0	0	0	0	0	0	0	0	0	0
k__Bacteria|p__Firmicutes|c__Clostridia|o__Eubacteriales|f__Lachnospiraceae|g__Lacrimispora|s__Lacrimispora_saccharolytica|t__SGB4877	0	0	0.41665	0.02224	0.08834	0.04747	0	0	0.05208	0	0	0.00111	0	0	0	0	0	1.44088	1.11788	0	0	0	0	0	0	0	0	0	0	0	0	0	0	0	0	0	0	0	0	0	0	0	0	0	0	0	0	0	0
k__Bacteria|p__Firmicutes|c__Clostridia|o__Eubacteriales|f__Lachnospiraceae|g__Anaerostipes|s__Anaerostipes_hominis|t__SGB4530	0	0	0.28184	0.14357	0.04074	0.00414	0	0	0	0	0	0	0	0	0	0	0	0	0	0	0	0	0	0	0	0	0	0	0	0.03957	0	0	0	0	0	0	0	0	0	0	0	0	0	0	0	0	0	0	0
k__Bacteria|p__Firmicutes|c__Bacilli|o__Lactobacillales|f__Enterococcaceae|g__Enterococcus|s__Enterococcus_gallinarum|t__SGB7951	0	0	0.12245	0.01013	0.01641	0	0	0	0	0	0	0	0	0	0	0	0	0.00077	0.00298	0	0	0	0	0	0	0	0	0	0	0	0	0	0	0	0	0	0	0	0	0.12275	0	0	0	0	0	0	0	0	0
k__Bacteria|p__Actinobacteria|c__Actinomycetia|o__Bifidobacteriales|f__Bifidobacteriaceae|g__Bifidobacterium|s__Bifidobacterium_pseudolongum|t__SGB17279	0	0	0.10747	0.19432	0.01975	0.00531	0	0	0	0	0	0	0	0	0	0	0	0	0	0	0	0	0	0	0	0	0	0	0	0	0	0	0	0	0	0	0	0	0	0	0	0	0	0	0	0	0	0	0
k__Bacteria|p__Bacteroidetes|c__Bacteroidia|o__Bacteroidales|f__Prevotellaceae|g__Prevotella|s__Prevotella_oralis|t__SGB1528	0	0	0.10582	0.0952	0	0.11259	0	0	0	0	0	0	0	0	0	0	0	0	0	0	0	0	0	0	0	0	0	0	0	0	0	0	0	0	0	0	0	0	0	0	0	0	0	0	0	0	0	0	0
k__Bacteria|p__Firmicutes|c__Clostridia|o__Eubacteriales|f__Peptostreptococcaceae|g__Clostridioides|s__Clostridioides_difficile|t__SGB6136	0	0	0.06944	0	0	0	0	0	0	0	0	0	0	0	0	0	0	0	0	0	0	0	0	0.16861	0.03817	0.06015	0	0	0	0	0	0	0	0	0	0	0	0	0	0	0	0	0	0	0	0	0	0	0
k__Bacteria|p__Firmicutes|c__Clostridia|o__Eubacteriales|f__Clostridiaceae|g__Clostridium|s__Clostridium_sp_NSJ_42|t__SGB6174	0	0	0.02797	0	0.13613	0.00995	0	0	0	0	0	0	0	0	0	0	0	0	0	0	0	0	0	0	0	0	0	0	0	0	0	0	0	0	0.00249	0	0	0.00671	0	0.01007	0	0.4732	0	0	0	0	0	0	0
k__Bacteria|p__Proteobacteria|c__Gammaproteobacteria|o__Enterobacterales|f__Enterobacteriaceae|g__Kluyvera|s__Kluyvera_intermedia|t__SGB10058	0	0	0.0252	0	0	0	0	0	0	0	0	0	0	0	0	0	0	0	0	0	0	0	0	0	0	0	0	0	0	0	0	0	0	0	0	0	0	0	0	0	0	0	0	0	0	0	0	0	0
k__Bacteria|p__Proteobacteria|c__Gammaproteobacteria|o__Enterobacterales|f__Enterobacteriaceae|g__Phytobacter|s__Phytobacter_diazotrophicus|t__SGB10057	0	0	0.0218	0	0	0	0	0	0	0	0	0	0	0	0	0	0	0	0	0	0	0	0	0	0	0	0	0	0	0	0	0	0	0	0	0	0	0	0	0	0	0	0	0	0	0	0	0	0
k__Bacteria|p__Actinobacteria|c__Coriobacteriia|o__Coriobacteriales|f__Coriobacteriaceae|g__Collinsella|s__Collinsella_tanakaei|t__SGB94946	0	0	0.01551	0.38322	0.13038	0.03869	0	0	0	0	0	0	0	0	0	0	0	0	0	0	0	0	0	0	0	0	0	0	0	0	0	0	0	0	0	0	0	0	0	0	0	0	0	0	0	0	0	0	0
k__Bacteria|p__Fusobacteria|c__Fusobacteriia|o__Fusobacteriales|f__Fusobacteriaceae|g__Fusobacterium|s__Fusobacterium_nucleatum|t__SGB6007	0	0	0.00836	0	0	0	0	0	0	0	0	0.31406	0.03878	0	0	0	0	0	0	0	0	0	0	0	0	0	0	0	0	0.17182	0	0	0	0	0	0	0	0	0	0	0	0	0	0	0	0	0	0	0
k__Bacteria|p__Firmicutes|c__Clostridia|o__Eubacteriales|f__Oscillospiraceae|g__Ruthenibacterium|s__Ruthenibacterium_lactatiformans|t__SGB15271	0	0	0.00658	6.28802	1.60461	0.05871	0.03962	0	0.74409	0.22229	0	0.09524	0.1827	1.30538	0	0	0.00248	2.70632	4.6452	0	0	0	0	0	0.01372	0.1227	0	0	0	0.1698	0.09363	0	0.0403	0.5076	0.07864	0.09836	0.02036	0.0041	0	1.24257	1.66257	0.50769	0.00044	0.40329	0.25374	0.11871	0.10066	0	0.55578
k__Bacteria|p__Firmicutes|c__Clostridia|o__Eubacteriales|f__Lachnospiraceae|g__Enterocloster|s__Enterocloster_bolteae|t__SGB4758	0	0	0.00595	0.40391	0.0619	0.00867	0.00959	0	2.31066	0.65534	0	0.09558	0.06078	0.0703	0	0	0	0	0	0	0	0	0	0	0.05002	0.2025	0	0	0	0.48742	0.00739	0	0.15903	0.02464	0.00121	0	0.00136	0	0	0	0.61808	0.11768	0	0.03024	0.01852	0.00234	0	0	0.03695
k__Bacteria|p__Proteobacteria|c__Epsilonproteobacteria|o__Campylobacterales|f__Campylobacteraceae|g__Campylobacter|s__Campylobacter_curvus|t__SGB19334	0	0	0.00591	0.0206	0	0.00051	0	0	0	0	0	0	0	0	0	0	0	0	0	0	0	0	0	0	0	0	0	0	0	0	0	0	0	0	0	0	0	0	0	0	0	0	0	0	0	0	0	0	0
k__Bacteria|p__Firmicutes|c__Bacilli|o__Lactobacillales|f__Streptococcaceae|g__Streptococcus|s__Streptococcus_salivarius|t__SGB8007_group	0	0	0.00349	0.02481	0.00798	0.02174	0.0303	0	0	0	0.00413	0.01137	0.00043	0.04987	0.00459	0	0.00929	0.00835	0	0	0	0	0	0	0.17419	0.0036	0	0.38751	0.01481	0.00489	0.00231	0	0	0.00027	0	0.00134	0.00032	0	0	0.84357	0.48283	0.46555	0	0.00096	0	0	0.00441	0	0
k__Bacteria|p__Firmicutes|c__Clostridia|o__Eubacteriales|f__Eubacteriales_unclassified|g__Eubacteriales_unclassified|s__Clostridiales_bacterium_1_7_47FAA|t__SGB4763	0	0	0.00299	1.48971	0.70565	0.1644	0	0	0	0	0	0	0	0	0	0	0	0	0	0	0	0	0	0	0	0	0	0	0	0	0	0	0	0	0	0	0.0002	0	0	0	0	0	0	0	0	0	0	0	0
k__Bacteria|p__Proteobacteria|c__Gammaproteobacteria|o__Enterobacterales|f__Enterobacteriaceae|g__Raoultella|s__Raoultella_ornithinolytica|t__SGB10125	0	0	0.00045	0	0	0	0	0	0	0	0	0	0	0	0	0	0	0	0	0	0	0	0	0	0	0	0	0	0	0	0	0	0	0	0	0	0	0	0	0	0	0	0	0	0	0	0	0	0
k__Bacteria|p__Candidatus_Saccharibacteria	0	0	0	0.0002	0	0.00707	0	0	0	0	7e-05	0	0	0	0	0	0.00405	0.00221	0	0	0	0	0	0	0.00843	0.00973	0	0	0	0	0	0	0	0	0	0	0	0	0	0	0	0	0	0	0	0	0	0	0
k__Bacteria|p__Candidatus_Saccharibacteria|c__Candidatus_Saccharibacteria_unclassified	0	0	0	0.0002	0	0.00573	0	0	0	0	7e-05	0	0	0	0	0	0.00405	0	0	0	0	0	0	0	0.00843	0.00973	0	0	0	0	0	0	0	0	0	0	0	0	0	0	0	0	0	0	0	0	0	0	0
k__Bacteria|p__Candidatus_Saccharibacteria|c__Candidatus_Saccharibacteria_unclassified|o__Candidatus_Saccharibacteria_unclassified	0	0	0	0.0002	0	0.00573	0	0	0	0	7e-05	0	0	0	0	0	0.00405	0	0	0	0	0	0	0	0.00843	0.00973	0	0	0	0	0	0	0	0	0	0	0	0	0	0	0	0	0	0	0	0	0	0	0
k__Bacteria|p__Candidatus_Saccharibacteria|c__Candidatus_Saccharibacteria_unclassified|o__Candidatus_Saccharibacteria_unclassified|f__Candidatus_Saccharibacteria_unclassified	0	0	0	0.0002	0	0.00573	0	0	0	0	7e-05	0	0	0	0	0	0.00405	0	0	0	0	0	0	0	0.00843	0.00973	0	0	0	0	0	0	0	0	0	0	0	0	0	0	0	0	0	0	0	0	0	0	0
k__Bacteria|p__Firmicutes|c__Clostridia|o__Eubacteriales|f__Peptostreptococcaceae|g__Peptostreptococcus	0	0	0	0.0014	0.00073	0	0.00091	0	0	0.1177	0	0.05104	0.01592	0.06064	0	0	0	0	0	9.33168	2.296	0	0	0	0	0.00522	0	0	0	0	0.0064	0	0	0	0	0	0	0	0	0	0	0	0	0	0	0.06404	0.03104	0	0
k__Bacteria|p__Firmicutes|c__Erysipelotrichia|o__Erysipelotrichales|f__Erysipelotrichaceae|g__Solobacterium	0	0	0	0.00021	0	0	0	0	0	0	0	0.00039	0	0.11794	0	0	0	0	0	0	0	0	0	0	0	0	0	0	0	0	0	0	0	0	0	0	0	0	0	0	0	0.00471	0	0	0	0	0	0	0
k__Bacteria|p__Candidatus_Saccharibacteria|c__Candidatus_Saccharibacteria_unclassified|o__Candidatus_Saccharibacteria_unclassified|f__Candidatus_Saccharibacteria_unclassified|g__Candidatus_Saccharibacteria_unclassified	0	0	0	0.0002	0	0.00573	0	0	0	0	7e-05	0	0	0	0	0	0.00405	0	0	0	0	0	0	0	0.00843	0.00973	0	0	0	0	0	0	0	0	0	0	0	0	0	0	0	0	0	0	0	0	0	0	0
k__Bacteria|p__Firmicutes|c__Clostridia|o__Eubacteriales|f__Lachnospiraceae|g__Enterocloster|s__Enterocloster_lavalensis	0	0	0	1.75959	2.51843	0.5015	0	0	0	0	0	0	0	0	0	0	0	0	0	0	0	0	0	0	0	0	0	0	0	0	0.02304	0	0	0	0	0	0	0	0	0	0	0	0	0.00141	0	0.00376	0.00296	0	0
k__Bacteria|p__Firmicutes|c__Bacilli|o__Lactobacillales|f__Enterococcaceae|g__Enterococcus|s__Enterococcus_SGB6173	0	0	0	0.16358	0.00284	0.03167	0	0	0	0	0	0	0.00119	0	0	0	0	0	0	0	0	0	0	0	0	0	0	0	0	0	0.00151	0	0	0	0.00174	0	0	0	0	0.56602	0.02886	0	0	0.09872	0	0.00614	0.00291	0	0
k__Bacteria|p__Firmicutes|c__Clostridia|o__Eubacteriales|f__Lachnospiraceae|g__Enterocloster|s__Enterocloster_clostridioformis	0	0	0	0.03402	0.01383	0.00282	0.00049	0	0	0	0	0	0	0.00228	0	0	0	0	0	0	0	0	0	0	0	0.00548	0	0	0	1.21762	0	0	0.00868	0	0	0	0	0	0	0	0	0	0	0.00384	0.0048	0	0	0	0.00287
k__Bacteria|p__Firmicutes|c__Clostridia|o__Eubacteriales|f__Peptostreptococcaceae|g__Peptostreptococcus|s__Peptostreptococcus_SGB749	0	0	0	0.0014	0.00073	0	0	0	0	0	0	0	0	0	0	0	0	0	0	0	0	0	0	0	0	0	0	0	0	0	0	0	0	0	0	0	0	0	0	0	0	0	0	0	0	0	0	0	0
k__Bacteria|p__Proteobacteria|c__Epsilonproteobacteria|o__Campylobacterales|f__Campylobacteraceae|g__Campylobacter|s__Campylobacter_concisus	0	0	0	0.00094	0	0.00177	0	0	0	0	0	0	0	0	0	0	0.01203	0	0	0	0	0	0	0	0	0	0	0.11826	0.21534	0.00294	0.00042	0	0	0	0	0	0	0	0	0.00829	0	0	0	0	0	0	0	0	0
k__Bacteria|p__Firmicutes|c__Erysipelotrichia|o__Erysipelotrichales|f__Erysipelotrichaceae|g__Solobacterium|s__Solobacterium_SGB6829	0	0	0	0.00021	0	0	0	0	0	0	0	0	0	0	0	0	0	0	0	0	0	0	0	0	0	0	0	0	0	0	0	0	0	0	0	0	0	0	0	0	0	0	0	0	0	0	0	0	0
k__Bacteria|p__Candidatus_Saccharibacteria|c__Candidatus_Saccharibacteria_unclassified|o__Candidatus_Saccharibacteria_unclassified|f__Candidatus_Saccharibacteria_unclassified|g__Candidatus_Saccharibacteria_unclassified|s__TM7_phylum_sp_oral_taxon_351	0	0	0	0.0002	0	0	0	0	0	0	0	0	0	0	0	0	0	0	0	0	0	0	0	0	0	0	0	0	0	0	0	0	0	0	0	0	0	0	0	0	0	0	0	0	0	0	0	0	0
k__Bacteria|p__Firmicutes|c__Clostridia|o__Eubacteriales|f__Lachnospiraceae|g__Enterocloster|s__Enterocloster_lavalensis|t__SGB4725	0	0	0	1.75959	2.51843	0.5015	0	0	0	0	0	0	0	0	0	0	0	0	0	0	0	0	0	0	0	0	0	0	0	0	0.02304	0	0	0	0	0	0	0	0	0	0	0	0	0.00141	0	0.00376	0.00296	0	0
k__Bacteria|p__Firmicutes|c__Bacilli|o__Lactobacillales|f__Enterococcaceae|g__Enterococcus|s__Enterococcus_SGB6173|t__SGB6173	0	0	0	0.16358	0.00284	0.03167	0	0	0	0	0	0	0.00119	0	0	0	0	0	0	0	0	0	0	0	0	0	0	0	0	0	0.00151	0	0	0	0.00174	0	0	0	0	0.56602	0.02886	0	0	0.09872	0	0.00614	0.00291	0	0
k__Bacteria|p__Firmicutes|c__Clostridia|o__Eubacteriales|f__Lachnospiraceae|g__Enterocloster|s__Enterocloster_clostridioformis|t__SGB4760	0	0	0	0.03402	0.01383	0.00282	0.00049	0	0	0	0	0	0	0.00228	0	0	0	0	0	0	0	0	0	0	0	0	0	0	0	1.21762	0	0	0.00868	0	0	0	0	0	0	0	0	0	0	0.00384	0.0048	0	0	0	0.00287
k__Bacteria|p__Firmicutes|c__Clostridia|o__Eubacteriales|f__Peptostreptococcaceae|g__Peptostreptococcus|s__Peptostreptococcus_SGB749|t__SGB749	0	0	0	0.0014	0.00073	0	0	0	0	0	0	0	0	0	0	0	0	0	0	0	0	0	0	0	0	0	0	0	0	0	0	0	0	0	0	0	0	0	0	0	0	0	0	0	0	0	0	0	0
k__Bacteria|p__Proteobacteria|c__Epsilonproteobacteria|o__Campylobacterales|f__Campylobacteraceae|g__Campylobacter|s__Campylobacter_concisus|t__SGB19351_group	0	0	0	0.00094	0	0.00177	0	0	0	0	0	0	0	0	0	0	0.01203	0	0	0	0	0	0	0	0	0	0	0.11826	0.21534	0.00294	0.00042	0	0	0	0	0	0	0	0	0.00829	0	0	0	0	0	0	0	0	0
k__Bacteria|p__Firmicutes|c__Erysipelotrichia|o__Erysipelotrichales|f__Erysipelotrichaceae|g__Solobacterium|s__Solobacterium_SGB6829|t__SGB6829	0	0	0	0.00021	0	0	0	0	0	0	0	0	0	0	0	0	0	0	0	0	0	0	0	0	0	0	0	0	0	0	0	0	0	0	0	0	0	0	0	0	0	0	0	0	0	0	0	0	0
k__Bacteria|p__Candidatus_Saccharibacteria|c__Candidatus_Saccharibacteria_unclassified|o__Candidatus_Saccharibacteria_unclassified|f__Candidatus_Saccharibacteria_unclassified|g__Candidatus_Saccharibacteria_unclassified|s__TM7_phylum_sp_oral_taxon_351|t__SGB19790	0	0	0	0.0002	0	0	0	0	0	0	0	0	0	0	0	0	0	0	0	0	0	0	0	0	0	0	0	0	0	0	0	0	0	0	0	0	0	0	0	0	0	0	0	0	0	0	0	0	0
k__Bacteria|p__Firmicutes|c__CFGB76329	0	0	0	0	1.60244	0	0	0	0	0	0	0	0	0	0	0	0	0	0	0	0	0	0	0	0	0	0	0	0	0	0	0	0	0	0	0	0	0	0	0	0	0	0	0	0	0	0	0	0
k__Bacteria|p__Firmicutes|c__CFGB76046	0	0	0	0	0.11467	0.10077	0	0	0	0	0	0	0	0	0	0	0	0	0.01297	0	0	0	0	0	0.01622	0.02655	0	0	0	0.00553	0.0023	0	0.00872	0	0	0.00725	0	0	0	0	0	0	0	0.0619	0.04011	0.01646	0.01391	0	0.02309
k__Bacteria|p__Firmicutes|c__CFGB1249	0	0	0	0	0.07014	0.62496	0.00617	0	0.02567	0.0284	0	0.02745	0.08715	0.06193	0	0	0	0	0	0	0	0	0	0	0	0	0	0	0	0	0.01741	0	0	0.22144	0.47039	0.30858	0.02102	0	0	0	0	0	0	0	0	0.00045	0	0	0.30231
k__Bacteria|p__Firmicutes|c__CFGB76329|o__OFGB76329	0	0	0	0	1.60244	0	0	0	0	0	0	0	0	0	0	0	0	0	0	0	0	0	0	0	0	0	0	0	0	0	0	0	0	0	0	0	0	0	0	0	0	0	0	0	0	0	0	0	0
k__Bacteria|p__Firmicutes|c__CFGB76046|o__OFGB76046	0	0	0	0	0.11467	0.10077	0	0	0	0	0	0	0	0	0	0	0	0	0.01297	0	0	0	0	0	0.01622	0.02655	0	0	0	0.00553	0.0023	0	0.00872	0	0	0.00725	0	0	0	0	0	0	0	0.0619	0.04011	0.01646	0.01391	0	0.02309
k__Bacteria|p__Actinobacteria|c__Coriobacteriia|o__Eggerthellales	0	0	0	0	0.07297	0.10189	0.03433	0	0	0.40688	0	0.04756	0.13703	0.1075	0	0	0	0	0	0	0	0	0	0	0.02712	0.1381	0	0	0	0.05935	0.16015	0.38273	0.04728	0.1488	0.20289	0.25937	0.00874	0.0168	0	0	0	0	0	0.09746	0.09478	0.02881	0.02975	0	0.1822
k__Bacteria|p__Firmicutes|c__CFGB1249|o__OFGB1249	0	0	0	0	0.07014	0.62496	0.00617	0	0.02567	0.0284	0	0.02745	0.08715	0.06193	0	0	0	0	0	0	0	0	0	0	0	0	0	0	0	0	0.01741	0	0	0.22144	0.47039	0.30858	0.02102	0	0	0	0	0	0	0	0	0.00045	0	0	0.30231
k__Bacteria|p__Firmicutes|c__CFGB76329|o__OFGB76329|f__FGB76329	0	0	0	0	1.60244	0	0	0	0	0	0	0	0	0	0	0	0	0	0	0	0	0	0	0	0	0	0	0	0	0	0	0	0	0	0	0	0	0	0	0	0	0	0	0	0	0	0	0	0
k__Bacteria|p__Firmicutes|c__CFGB76046|o__OFGB76046|f__FGB76046	0	0	0	0	0.11467	0.10077	0	0	0	0	0	0	0	0	0	0	0	0	0.01297	0	0	0	0	0	0.01622	0.02655	0	0	0	0.00553	0.0023	0	0.00872	0	0	0.00725	0	0	0	0	0	0	0	0.0619	0.04011	0.01646	0.01391	0	0.02309
k__Bacteria|p__Actinobacteria|c__Coriobacteriia|o__Eggerthellales|f__Eggerthellaceae	0	0	0	0	0.07297	0.10189	0.03433	0	0	0.40688	0	0.04756	0.13703	0.1075	0	0	0	0	0	0	0	0	0	0	0.02712	0.1381	0	0	0	0.05935	0.16015	0.38273	0.04728	0.1488	0.20289	0.25937	0.00874	0.0168	0	0	0	0	0	0.09746	0.09478	0.02881	0.02975	0	0.1822
k__Bacteria|p__Firmicutes|c__CFGB1249|o__OFGB1249|f__FGB1249	0	0	0	0	0.07014	0.62496	0.00617	0	0.02567	0.0284	0	0.02745	0.08715	0.06193	0	0	0	0	0	0	0	0	0	0	0	0	0	0	0	0	0.01741	0	0	0.22144	0.47039	0.30858	0.02102	0	0	0	0	0	0	0	0	0.00045	0	0	0.30231
k__Bacteria|p__Firmicutes|c__Clostridia|o__Eubacteriales|f__Lachnospiraceae|g__GGB3746	0	0	0	0	1.86237	1.13029	0.50494	0	0	0	0	0.10262	0.10977	0	0	0	3.19236	2.62946	4.39212	0	0	0	0	1.17642	21.4934	1.33781	0	0	16.0553	1.38096	0.27273	0	0	0	0	0	0.01322	0.7191	0	0	0	0	0	0	0	0	0	0	0
k__Bacteria|p__Firmicutes|c__CFGB76329|o__OFGB76329|f__FGB76329|g__GGB79420	0	0	0	0	1.60244	0	0	0	0	0	0	0	0	0	0	0	0	0	0	0	0	0	0	0	0	0	0	0	0	0	0	0	0	0	0	0	0	0	0	0	0	0	0	0	0	0	0	0	0
k__Bacteria|p__Firmicutes|c__Clostridia|o__Eubacteriales|f__Oscillospiraceae|g__Hydrogenoanaerobacterium	0	0	0	0	1.28137	0.50113	0.17467	0	0	0.06909	0	0.13661	0.06418	0.07369	0	0	0	0	0	0	0	0	0	0	0	0.6697	0	0	0	0	0.21314	0.09122	0	0.02489	0.0454	0.14605	0.03817	0	0	0	0	0	0.1586	0	0.0151	0	0	0	0.15785
k__Bacteria|p__Firmicutes|c__Clostridia|o__Eubacteriales|f__Oscillospiraceae|g__Anaerofilum	0	0	0	0	0.26299	0.05221	0	0	0	0	0	0	0	0	0	0	0	0	0	0	0	0	0	0	0	0	0	0	0	0	0	0	0	0.0008	0.00322	0.00298	0	0	0	0	0	0	0	0	0	0	0	0	0
k__Bacteria|p__Proteobacteria|c__Gammaproteobacteria|o__Enterobacterales|f__Enterobacteriaceae|g__Citrobacter	0	0	0	0	0.18884	9e-05	0	0	0	0	0	0	0	0.00334	0.00195	0.04196	0	0.00049	0	0	0.01149	0	0	0	0	0	0	0	0	0	0.03947	3.51702	0	0.953	3.63258	3.61371	0.00172	0	0	0	0	0	0	0	0	0.0833	0.01844	0	0
k__Bacteria|p__Firmicutes|c__CFGB76046|o__OFGB76046|f__FGB76046|g__GGB55957	0	0	0	0	0.11467	0.10077	0	0	0	0	0	0	0	0	0	0	0	0	0.01297	0	0	0	0	0	0.01622	0.02655	0	0	0	0.00553	0	0	0	0	0	0	0	0	0	0	0	0	0	0	0	0	0	0	0
k__Bacteria|p__Actinobacteria|c__Coriobacteriia|o__Eggerthellales|f__Eggerthellaceae|g__Eggerthella	0	0	0	0	0.07297	0.10189	0	0	0	0.25371	0	0.02774	0.04265	0.02486	0	0	0	0	0	0	0	0	0	0	0.02712	0.1381	0	0	0	0.05935	0.09333	0	0	0.00242	0	0	0.00455	0	0	0	0	0	0	0.03031	0.00334	0.00105	0	0	0
k__Bacteria|p__Firmicutes|c__CFGB1249|o__OFGB1249|f__FGB1249|g__GGB3032	0	0	0	0	0.07014	0.62496	0.00156	0	0	0	0	0	0	0	0	0	0	0	0	0	0	0	0	0	0	0	0	0	0	0	0	0	0	0.22144	0.47039	0.30858	0	0	0	0	0	0	0	0	0	0	0	0	0
k__Bacteria|p__Firmicutes|c__Clostridia|o__Eubacteriales|f__Lachnospiraceae|g__Coprococcus	0	0	0	0	0.06633	0.41903	0.18279	0	0.35601	0.17309	0	0.06853	0.26691	0.09659	0	0	0	0	0	0	0	0	0	0	0.55934	0.1383	0	0	0	0.00813	0.26196	0.05981	0.00542	0.11232	0.18377	0.36183	0.10462	1.1882	0	0	0.25575	0.54615	0.0403	0.26892	0	0.05951	0.01969	0	0
k__Bacteria|p__Firmicutes|c__Clostridia|o__Eubacteriales|f__Oscillospiraceae|g__GGB9623	0	0	0	0	0.03329	0.39007	0	0	0	0	0	0	0	0	0	0	0	0	0	0	0	0	0	0	0	0	0	0	0	0	0	0	0	0	0	0.00119	0	0	0	0	0	0	0	0	0	0	0	0	0
k__Bacteria|p__Firmicutes|c__Erysipelotrichia|o__Erysipelotrichales|f__Erysipelotrichaceae|g__Merdibacter	0	0	0	0	0.01488	0.04905	0	0	0	0	0	0	0	0	0	0	0	0	0	0	0	0	0	0	0	0	0	0	0	0	0.00959	0	0	0	0	0	0	0	0	0	0	0	0	0	0	0	0	0	0
k__Bacteria|p__Firmicutes|c__Bacilli|o__Lactobacillales|f__Streptococcaceae|g__Lactococcus	0	0	0	0	0.00826	0	0	0	0	0	0	0	0.024	0.00115	0	0	0	0.00375	0	0	0	0	0.07678	0	0	0.02283	0	0	0	0.00125	0	0	0	0	0	0	0	0	0	0	0	0	0	0	0	0	0	0	0
k__Bacteria|p__Firmicutes|c__Clostridia|o__Eubacteriales|f__Lachnospiraceae|g__Fusicatenibacter	0	0	0	0	0.00087	0	0.43314	0	0	0	7e-05	0	0	0	0	0	0	0	0	0	0	0	0	0	0	0	0	0.00392	7.22803	0.45934	0.65671	0	0.34573	0.05918	0.72083	0.3781	0	0.45543	0	0	0	0	0.13683	0.54058	0.19059	0.24982	0.11744	0	0
k__Bacteria|p__Firmicutes|c__Clostridia|o__Eubacteriales|f__Clostridiaceae|g__Hungatella	0	0	0	0	0.00036	0.11062	0.00533	0	0.01106	0	0	0	0	0.2122	0	0	0	0	0	0	0	0	0	0	0	0.02846	0	0	1.01599	0.29195	0.07482	0	0.04825	0	0	0	0.00438	0	0	0	0	0	0	0.11413	0.04322	0.05952	0.00911	0	0.02401
k__Bacteria|p__Firmicutes|c__Clostridia|o__Eubacteriales|f__Lachnospiraceae|g__GGB1527	0	0	0	0	0.00014	0	0	0	0	0	0	0	0	0.00076	0	0	0	0	0	0	0	0	0	0	0	0	0	0	0	0	0	0	0	0	0	0	0	0	0	0	0	0	0	0	0	0	0	0	0
k__Bacteria|p__Firmicutes|c__Clostridia|o__Eubacteriales|f__Oscillospiraceae|g__Faecalibacterium|s__Faecalibacterium_SGB15315	0	0	0	0	35.3471	1.72786	0.0063	0	0	0	0	0	0	0	0	0	0	0	0	0	0	0	0	0	0	0	0	0	0	0	0	0	0	0	0	0.14539	0.55252	0.22194	0	0	0	0	0.03555	0.10004	0.03139	0.06762	0.35905	0	0.02882
k__Bacteria|p__Firmicutes|c__Clostridia|o__Eubacteriales|f__Clostridiaceae|g__Clostridium|s__Clostridium_sp_AF34_13	0	0	0	0	14.3977	7.73965	2.15697	0	0	0	0	0	0	0	0	0	0	0	0	0	0	0	0	0	0	0	0	0	0	0	0	0	0.00052	0	0	0.06411	0	0	0	0	0	0	0	0.2907	0.09523	1.24332	1.56414	0	0.00072
k__Bacteria|p__Firmicutes|c__Clostridia|o__Eubacteriales|f__Lachnospiraceae|g__Lachnospira|s__Lachnospira_pectinoschiza	0	0	0	0	9.82817	5.03391	0	0	0	0	0.33398	0	0	0	0	0	0	0	0	0	0	0	0	0	0	0	0	0	0	0	0.28009	0	0	0	0.12262	0.07353	0	2.12619	0	0.0261	2.98113	6.66413	0	0	0	0	0	0	0
k__Bacteria|p__Firmicutes|c__Clostridia|o__Eubacteriales|f__Lachnospiraceae|g__GGB3746|s__GGB3746_SGB5089	0	0	0	0	1.86237	1.13029	0.50494	0	0	0	0	0.10262	0.10977	0	0	0	3.19236	2.62946	4.39212	0	0	0	0	1.17642	21.4934	1.33781	0	0	16.0553	1.38096	0.27273	0	0	0	0	0	0.01322	0.7191	0	0	0	0	0	0	0	0	0	0	0
k__Bacteria|p__Firmicutes|c__CFGB76329|o__OFGB76329|f__FGB76329|g__GGB79420|s__GGB79420_SGB105987	0	0	0	0	1.60244	0	0	0	0	0	0	0	0	0	0	0	0	0	0	0	0	0	0	0	0	0	0	0	0	0	0	0	0	0	0	0	0	0	0	0	0	0	0	0	0	0	0	0	0
k__Bacteria|p__Firmicutes|c__Clostridia|o__Eubacteriales|f__Eubacteriaceae|g__Eubacterium|s__Eubacterium_ventriosum	0	0	0	0	1.39865	0.09409	0.03204	0	0	0	0	0	0	0	0	0	0	0	0	0	0	0	0	0	0	0	0	0	0	0	0	0	0	0.04634	0.03444	0.05886	0	0.09803	0	0	0	0	0	0.04594	0	0.00828	0.0238	0	0
k__Bacteria|p__Firmicutes|c__Clostridia|o__Eubacteriales|f__Oscillospiraceae|g__Hydrogenoanaerobacterium|s__Hydrogenoanaerobacterium_saccharovorans	0	0	0	0	1.28137	0.50113	0.17467	0	0	0.06909	0	0.13661	0.06418	0.07369	0	0	0	0	0	0	0	0	0	0	0	0.6697	0	0	0	0	0.21314	0.09122	0	0.02489	0.0454	0.14605	0.03817	0	0	0	0	0	0.1586	0	0.0151	0	0	0	0.15785
k__Bacteria|p__Firmicutes|c__Clostridia|o__Eubacteriales|f__Lachnospiraceae|g__Blautia|s__Blautia_obeum	0	0	0	0	0.76163	0.2704	0.05912	0	0	0	0	0	0	0	0	0	0	0	0	0	0	0	0	0	0	0	0	0.00138	0.19556	0	0	0	0.05697	0.01993	0.3448	0.50541	0.48655	0.58244	0	0	0	0	0.02549	0.0604	0.0775	0.01629	0.03579	0	0
k__Bacteria|p__Firmicutes|c__Clostridia|o__Eubacteriales|f__Eubacteriales_unclassified|g__Gemmiger|s__Gemmiger_SGB105726	0	0	0	0	0.32927	0.00939	0	0	0	0	0	0	0	0	0	0	0	0	0	0	0	0	0	0	0	0	0	0	0	0	0	0	0	0	0	0	0	0	0	0	0	0	0	0	0	0	0	0	0
k__Bacteria|p__Firmicutes|c__Clostridia|o__Eubacteriales|f__Oscillospiraceae|g__Anaerofilum|s__Anaerofilum_sp_An201	0	0	0	0	0.26299	0.05221	0	0	0	0	0	0	0	0	0	0	0	0	0	0	0	0	0	0	0	0	0	0	0	0	0	0	0	0	0	0	0	0	0	0	0	0	0	0	0	0	0	0	0
k__Bacteria|p__Proteobacteria|c__Gammaproteobacteria|o__Enterobacterales|f__Enterobacteriaceae|g__Citrobacter|s__Citrobacter_braakii	0	0	0	0	0.18884	0	0	0	0	0	0	0	0	0.00334	0	0	0	0.00022	0	0	0	0	0	0	0	0	0	0	0	0	0	0	0	0	0	0	0	0	0	0	0	0	0	0	0	0	0	0	0
k__Bacteria|p__Firmicutes|c__CFGB76046|o__OFGB76046|f__FGB76046|g__GGB55957|s__GGB55957_SGB77276	0	0	0	0	0.11467	0.10077	0	0	0	0	0	0	0	0	0	0	0	0	0.01297	0	0	0	0	0	0.01622	0.02655	0	0	0	0.00553	0	0	0	0	0	0	0	0	0	0	0	0	0	0	0	0	0	0	0
k__Bacteria|p__Firmicutes|c__Clostridia|o__Eubacteriales|f__Lachnospiraceae|g__Lachnospira|s__Lachnospira_sp_NSJ_43	0	0	0	0	0.09608	9.19196	0	0	0	0	0	0	0	0	0	0	0	0	0	0	0	0	0	0	0	0	0	0	0	0	0	0	0.78438	0	1.40037	1.72846	0	1.15709	0	0	0	0	0	1.88055	0.22215	3.51704	3.18394	0	0
k__Bacteria|p__Actinobacteria|c__Coriobacteriia|o__Eggerthellales|f__Eggerthellaceae|g__Eggerthella|s__Eggerthella_lenta	0	0	0	0	0.07297	0.10189	0	0	0	0.25371	0	0.02774	0.04265	0.02486	0	0	0	0	0	0	0	0	0	0	0.02712	0.1381	0	0	0	0	0.0426	0	0	0.00242	0	0	0.00455	0	0	0	0	0	0	0.03031	0.00334	0.00105	0	0	0
k__Bacteria|p__Bacteroidetes|c__Bacteroidia|o__Bacteroidales|f__Prevotellaceae|g__Prevotella|s__Prevotella_disiens	0	0	0	0	0.0714	0	0.00031	0	0	0	0	0	0	0	0	0	0	0	0	0	0	0	0	0	0	0	0	0	0	0	0	0	0	0	0	0	0	0	0	0	0	0	0	0	0	0	0	0	0
k__Bacteria|p__Firmicutes|c__CFGB1249|o__OFGB1249|f__FGB1249|g__GGB3032|s__GGB3032_SGB4027	0	0	0	0	0.07014	0.62496	0.00156	0	0	0	0	0	0	0	0	0	0	0	0	0	0	0	0	0	0	0	0	0	0	0	0	0	0	0.22144	0.47039	0.30858	0	0	0	0	0	0	0	0	0	0	0	0	0
k__Bacteria|p__Firmicutes|c__Clostridia|o__Eubacteriales|f__Lachnospiraceae|g__Coprococcus|s__Coprococcus_SGB4669	0	0	0	0	0.06633	0.2602	0	0	0	0	0	0	0	0	0	0	0	0	0	0	0	0	0	0	0	0	0	0	0	0	0	0	0	0	0	0	0	0.00362	0	0	0	0	0	0	0	0	0	0	0
k__Bacteria|p__Firmicutes|c__Clostridia|o__Eubacteriales|f__Lachnospiraceae|g__Lacrimispora|s__Lacrimispora_amygdalina	0	0	0	0	0.04065	0	0.29629	0	0	0	0	0	0	0	0	0.0927	0	0	0	0	0	0	0	0	0	0	0	0	0	0	1.00317	0	0.32128	0	0.0074	0.01139	0.38721	0.54556	0	0	0	0	0.1648	1.52627	0.39299	0.33666	0.51069	0	0.07775
k__Bacteria|p__Firmicutes|c__Clostridia|o__Eubacteriales|f__Oscillospiraceae|g__GGB9623|s__GGB9623_SGB15075	0	0	0	0	0.03329	0.39007	0	0	0	0	0	0	0	0	0	0	0	0	0	0	0	0	0	0	0	0	0	0	0	0	0	0	0	0	0	0.00119	0	0	0	0	0	0	0	0	0	0	0	0	0
k__Bacteria|p__Firmicutes|c__Erysipelotrichia|o__Erysipelotrichales|f__Erysipelotrichaceae|g__Merdibacter|s__Merdibacter_massiliensis	0	0	0	0	0.01488	0.04905	0	0	0	0	0	0	0	0	0	0	0	0	0	0	0	0	0	0	0	0	0	0	0	0	0.00959	0	0	0	0	0	0	0	0	0	0	0	0	0	0	0	0	0	0
k__Bacteria|p__Firmicutes|c__Clostridia|o__Eubacteriales|f__Eubacteriales_unclassified|g__Eubacteriales_unclassified|s__Clostridiales_bacterium_CHKCI006	0	0	0	0	0.0135	0.02122	0	0	0	0	0	0	0	0	0	0	0	0	0	0	0	0	0	0	0	0	0	0	0	0	0	0	0	0.00445	0.01161	0.01985	0	0	0	0	0	0	0	0	0	0	0	0	0
k__Bacteria|p__Firmicutes|c__Clostridia|o__Eubacteriales|f__Oscillospiraceae|g__Pseudoflavonifractor|s__Pseudoflavonifractor_capillosus	0	0	0	0	0.01119	0.10996	0	0	0.0513	0	0	0.00769	0.00236	0	0	0	0	0	0.00902	0	0	0	0	0	0	0	0	0	0	0	0	0	0	0	0.00201	0.00369	0.00957	0	0	0	0	0	0	0	0	0.00016	0.00075	0	0.02201
k__Bacteria|p__Firmicutes|c__Bacilli|o__Lactobacillales|f__Streptococcaceae|g__Lactococcus|s__Lactococcus_lactis	0	0	0	0	0.00826	0	0	0	0	0	0	0	0.024	0.00115	0	0	0	0.00375	0	0	0	0	0	0	0	0.02283	0	0	0	0.00125	0	0	0	0	0	0	0	0	0	0	0	0	0	0	0	0	0	0	0
k__Bacteria|p__Bacteroidetes|c__Bacteroidia|o__Bacteroidales|f__Prevotellaceae|g__Prevotella|s__Prevotella_timonensis	0	0	0	0	0.0079	0	0	0	0	0	0	0.00649	0.07769	2.14789	0	0	0	0.02951	0.00127	0	0	0	0	0.00527	0	0	0	0.00265	0	0	0	0	0	0	0	0	0	0	0	0	0	0.02557	0	0	0	0	0	0	0
k__Bacteria|p__Firmicutes|c__Clostridia|o__Eubacteriales|f__Lachnospiraceae|g__Blautia|s__Blautia_massiliensis	0	0	0	0	0.00686	0.37209	0.05187	0	0	0	0	0	0	0.10297	0	0	0	0	0	0	0	0	0	0	0	0	0	0	0	0	0.11741	0	0	0	0	0	0	0	0	0	0	0	0.00881	0	0	0.00104	0.02105	0	0
k__Bacteria|p__Firmicutes|c__Clostridia|o__Eubacteriales|f__Clostridiaceae|g__Clostridium|s__Clostridium_SGB65129	0	0	0	0	0.003	0.00232	0	0	0	0	0	0	0	0	0	0	0	0	0	0	0	0	0	0	0	0	0	0	0	0	0	0	0	0	0	0	0	0	0	0.00187	0.10217	0.06623	0	0	0	0	0	0	0
k__Bacteria|p__Bacteroidetes|c__Bacteroidia|o__Bacteroidales|f__Bacteroidaceae|g__Bacteroides|s__Bacteroides_uniformis	0	0	0	0	0.00135	0.01575	12.2871	0	0	0	0	0	0	0	0	0	0	0	0	0	0	0	0	0	0	0	0	0	0	0	0	7.53781	0	3.52529	0.65377	2.37103	1.87487	11.6677	0	0.00454	0	0	32.794	0	18.0895	12.1793	4.52369	0.00605	0.96792
k__Bacteria|p__Firmicutes|c__Clostridia|o__Eubacteriales|f__Clostridiaceae|g__Clostridium|s__Clostridium_saudiense	0	0	0	0	0.00101	0	0	0	0	0	0	0	0.00939	0	0	0	0	0	0	0	0	0	0	0	0	0	0	0	0	0	0.00042	0	0.06853	0	0	0	0.00149	0	0	0.30665	0.03682	0	0	0.09866	0.11674	0.06156	0.14531	0	0.00786
k__Bacteria|p__Firmicutes|c__Clostridia|o__Eubacteriales|f__Lachnospiraceae|g__Fusicatenibacter|s__Fusicatenibacter_saccharivorans	0	0	0	0	0.00087	0	0.43314	0	0	0	7e-05	0	0	0	0	0	0	0	0	0	0	0	0	0	0	0	0	0.00392	7.22803	0.45934	0.65671	0	0.34573	0.05918	0.72083	0.3781	0	0.45543	0	0	0	0	0.13683	0.54058	0.19059	0.24982	0.11744	0	0
k__Bacteria|p__Bacteroidetes|c__Bacteroidia|o__Bacteroidales|f__Prevotellaceae|g__Prevotella|s__Prevotella_bergensis	0	0	0	0	0.00073	0	0	0	0	0	0	0	0	0.03162	0	0	0	0	0	0	0	0	0	0	0	0	0	0.02077	0	0	0	0	0	0	0	0	0	0	0	0	0	0	0	0	0	0	0	0	0
k__Bacteria|p__Firmicutes|c__Clostridia|o__Eubacteriales|f__Clostridiaceae|g__Hungatella|s__Hungatella_xylanolytica	0	0	0	0	0.00036	0	0	0	0.01106	0	0	0	0	0	0	0	0	0	0	0	0	0	0	0	0	0	0	0	0	0	0	0	0	0	0	0	0	0	0	0	0	0	0	0	0	0	0	0	0
k__Bacteria|p__Bacteroidetes|c__Bacteroidia|o__Bacteroidales|f__Bacteroidaceae|g__Phocaeicola|s__Phocaeicola_dorei	0	0	0	0	0.00024	0.00775	6.72811	0	0	0	0	0	0	0	0	0	0	0	0	0	0	0	0	0	0	0	0	0	0	0	0	0.32545	0	1.74847	2.17188	1.64768	7.67294	12.0245	0	0.01491	0	0	5.31519	0	14.3727	3.14599	5.35758	0.05	18.129
k__Bacteria|p__Firmicutes|c__Clostridia|o__Eubacteriales|f__Lachnospiraceae|g__GGB1527|s__GGB1527_SGB59850	0	0	0	0	0.00014	0	0	0	0	0	0	0	0	0.00076	0	0	0	0	0	0	0	0	0	0	0	0	0	0	0	0	0	0	0	0	0	0	0	0	0	0	0	0	0	0	0	0	0	0	0
k__Bacteria|p__Firmicutes|c__Clostridia|o__Eubacteriales|f__Oscillospiraceae|g__Faecalibacterium|s__Faecalibacterium_SGB15315|t__SGB15315	0	0	0	0	35.3471	1.72786	0.0063	0	0	0	0	0	0	0	0	0	0	0	0	0	0	0	0	0	0	0	0	0	0	0	0	0	0	0	0	0.14539	0.55252	0.22194	0	0	0	0	0.03555	0.10004	0.03139	0.06762	0.35905	0	0.02882
k__Bacteria|p__Firmicutes|c__Clostridia|o__Eubacteriales|f__Clostridiaceae|g__Clostridium|s__Clostridium_sp_AF34_13|t__SGB4659	0	0	0	0	14.3977	7.73965	2.15697	0	0	0	0	0	0	0	0	0	0	0	0	0	0	0	0	0	0	0	0	0	0	0	0	0	0.00052	0	0	0.06411	0	0	0	0	0	0	0	0.2907	0.09523	1.24332	1.56414	0	0.00072
k__Bacteria|p__Firmicutes|c__Clostridia|o__Eubacteriales|f__Lachnospiraceae|g__Lachnospira|s__Lachnospira_pectinoschiza|t__SGB5075	0	0	0	0	9.82817	5.03391	0	0	0	0	0.33398	0	0	0	0	0	0	0	0	0	0	0	0	0	0	0	0	0	0	0	0.28009	0	0	0	0.12262	0.07353	0	2.12619	0	0.0261	2.98113	6.66413	0	0	0	0	0	0	0
k__Bacteria|p__Firmicutes|c__Clostridia|o__Eubacteriales|f__Lachnospiraceae|g__GGB3746|s__GGB3746_SGB5089|t__SGB5089	0	0	0	0	1.86237	1.13029	0.50494	0	0	0	0	0.10262	0.10977	0	0	0	3.19236	2.62946	4.39212	0	0	0	0	1.17642	21.4934	1.33781	0	0	16.0553	1.38096	0.27273	0	0	0	0	0	0.01322	0.7191	0	0	0	0	0	0	0	0	0	0	0
k__Bacteria|p__Firmicutes|c__CFGB76329|o__OFGB76329|f__FGB76329|g__GGB79420|s__GGB79420_SGB105987|t__SGB105987	0	0	0	0	1.60244	0	0	0	0	0	0	0	0	0	0	0	0	0	0	0	0	0	0	0	0	0	0	0	0	0	0	0	0	0	0	0	0	0	0	0	0	0	0	0	0	0	0	0	0
k__Bacteria|p__Firmicutes|c__Clostridia|o__Eubacteriales|f__Eubacteriaceae|g__Eubacterium|s__Eubacterium_ventriosum|t__SGB5045	0	0	0	0	1.39865	0.09409	0.03204	0	0	0	0	0	0	0	0	0	0	0	0	0	0	0	0	0	0	0	0	0	0	0	0	0	0	0.04634	0.03444	0.05886	0	0.09803	0	0	0	0	0	0.04594	0	0.00828	0.0238	0	0
k__Bacteria|p__Firmicutes|c__Clostridia|o__Eubacteriales|f__Oscillospiraceae|g__Hydrogenoanaerobacterium|s__Hydrogenoanaerobacterium_saccharovorans|t__SGB15350	0	0	0	0	1.28137	0.50113	0.17467	0	0	0.06909	0	0.13661	0.06418	0.07369	0	0	0	0	0	0	0	0	0	0	0	0.6697	0	0	0	0	0.21314	0.09122	0	0.02489	0.0454	0.14605	0.03817	0	0	0	0	0	0.1586	0	0.0151	0	0	0	0.15785
k__Bacteria|p__Firmicutes|c__Clostridia|o__Eubacteriales|f__Lachnospiraceae|g__Blautia|s__Blautia_obeum|t__SGB4810	0	0	0	0	0.76163	0.18199	0.00838	0	0	0	0	0	0	0	0	0	0	0	0	0	0	0	0	0	0	0	0	0	0	0	0	0	0.05697	9e-05	0.25101	0.48769	0.35379	0.57456	0	0	0	0	0.0007	0.01624	0.07477	0.00475	0.00853	0	0
k__Bacteria|p__Firmicutes|c__Clostridia|o__Eubacteriales|f__Eubacteriales_unclassified|g__Gemmiger|s__Gemmiger_SGB105726|t__SGB105726	0	0	0	0	0.32927	0.00939	0	0	0	0	0	0	0	0	0	0	0	0	0	0	0	0	0	0	0	0	0	0	0	0	0	0	0	0	0	0	0	0	0	0	0	0	0	0	0	0	0	0	0
k__Bacteria|p__Firmicutes|c__Clostridia|o__Eubacteriales|f__Oscillospiraceae|g__Anaerofilum|s__Anaerofilum_sp_An201|t__SGB15276	0	0	0	0	0.26299	0.05221	0	0	0	0	0	0	0	0	0	0	0	0	0	0	0	0	0	0	0	0	0	0	0	0	0	0	0	0	0	0	0	0	0	0	0	0	0	0	0	0	0	0	0
k__Bacteria|p__Proteobacteria|c__Gammaproteobacteria|o__Enterobacterales|f__Enterobacteriaceae|g__Citrobacter|s__Citrobacter_braakii|t__SGB10086	0	0	0	0	0.18884	0	0	0	0	0	0	0	0	0.00334	0	0	0	0.00022	0	0	0	0	0	0	0	0	0	0	0	0	0	0	0	0	0	0	0	0	0	0	0	0	0	0	0	0	0	0	0
k__Bacteria|p__Firmicutes|c__CFGB76046|o__OFGB76046|f__FGB76046|g__GGB55957|s__GGB55957_SGB77276|t__SGB77276	0	0	0	0	0.11467	0.10077	0	0	0	0	0	0	0	0	0	0	0	0	0.01297	0	0	0	0	0	0.01622	0.02655	0	0	0	0.00553	0	0	0	0	0	0	0	0	0	0	0	0	0	0	0	0	0	0	0
k__Bacteria|p__Firmicutes|c__Clostridia|o__Eubacteriales|f__Lachnospiraceae|g__Lachnospira|s__Lachnospira_sp_NSJ_43|t__SGB5087	0	0	0	0	0.09608	9.19196	0	0	0	0	0	0	0	0	0	0	0	0	0	0	0	0	0	0	0	0	0	0	0	0	0	0	0.78438	0	1.40037	1.72846	0	1.15709	0	0	0	0	0	1.88055	0.22215	3.51704	3.18394	0	0
k__Bacteria|p__Actinobacteria|c__Coriobacteriia|o__Eggerthellales|f__Eggerthellaceae|g__Eggerthella|s__Eggerthella_lenta|t__SGB14809	0	0	0	0	0.07297	0.10189	0	0	0	0.25371	0	0.02774	0.04265	0.02486	0	0	0	0	0	0	0	0	0	0	0.02712	0.1381	0	0	0	0	0.0426	0	0	0.00242	0	0	0.00455	0	0	0	0	0	0	0.03031	0.00334	0.00105	0	0	0
k__Bacteria|p__Bacteroidetes|c__Bacteroidia|o__Bacteroidales|f__Prevotellaceae|g__Prevotella|s__Prevotella_disiens|t__SGB1559	0	0	0	0	0.0714	0	0.00031	0	0	0	0	0	0	0	0	0	0	0	0	0	0	0	0	0	0	0	0	0	0	0	0	0	0	0	0	0	0	0	0	0	0	0	0	0	0	0	0	0	0
k__Bacteria|p__Firmicutes|c__CFGB1249|o__OFGB1249|f__FGB1249|g__GGB3032|s__GGB3032_SGB4027|t__SGB4027	0	0	0	0	0.07014	0.62496	0.00156	0	0	0	0	0	0	0	0	0	0	0	0	0	0	0	0	0	0	0	0	0	0	0	0	0	0	0.22144	0.47039	0.30858	0	0	0	0	0	0	0	0	0	0	0	0	0
k__Bacteria|p__Firmicutes|c__Clostridia|o__Eubacteriales|f__Lachnospiraceae|g__Coprococcus|s__Coprococcus_SGB4669|t__SGB4669	0	0	0	0	0.06633	0.2602	0	0	0	0	0	0	0	0	0	0	0	0	0	0	0	0	0	0	0	0	0	0	0	0	0	0	0	0	0	0	0	0.00362	0	0	0	0	0	0	0	0	0	0	0
k__Bacteria|p__Firmicutes|c__Clostridia|o__Eubacteriales|f__Oscillospiraceae|g__Faecalibacterium|s__Faecalibacterium_prausnitzii|t__SGB15318	0	0	0	0	0.04115	2.32663	2.19157	0	6.30365	0.38023	0	0.03643	0.00346	0.01505	0	0	57.7817	8.4613	3.36153	0	0	0	0	0	0	2.2572	0	0	0	0	1.38946	0	0.01408	0.05516	1.66463	0.03339	4.56439	1.24321	0	69.4888	0	0	17.8321	0.38563	0.03146	0.15496	0.58168	0.0032	2.82143
k__Bacteria|p__Firmicutes|c__Clostridia|o__Eubacteriales|f__Lachnospiraceae|g__Lacrimispora|s__Lacrimispora_amygdalina|t__SGB4716	0	0	0	0	0.04065	0	0.29629	0	0	0	0	0	0	0	0	0	0	0	0	0	0	0	0	0	0	0	0	0	0	0	1.00317	0	0.32128	0	0.0074	0.01139	0.38721	0.54556	0	0	0	0	0.1648	1.52627	0.39299	0.33666	0.51069	0	0.07775
k__Bacteria|p__Firmicutes|c__Clostridia|o__Eubacteriales|f__Oscillospiraceae|g__GGB9623|s__GGB9623_SGB15075|t__SGB15075	0	0	0	0	0.03329	0.39007	0	0	0	0	0	0	0	0	0	0	0	0	0	0	0	0	0	0	0	0	0	0	0	0	0	0	0	0	0	0.00119	0	0	0	0	0	0	0	0	0	0	0	0	0
k__Bacteria|p__Firmicutes|c__Erysipelotrichia|o__Erysipelotrichales|f__Erysipelotrichaceae|g__Merdibacter|s__Merdibacter_massiliensis|t__SGB29307	0	0	0	0	0.01488	0.04905	0	0	0	0	0	0	0	0	0	0	0	0	0	0	0	0	0	0	0	0	0	0	0	0	0.00959	0	0	0	0	0	0	0	0	0	0	0	0	0	0	0	0	0	0
k__Bacteria|p__Firmicutes|c__Clostridia|o__Eubacteriales|f__Eubacteriales_unclassified|g__Eubacteriales_unclassified|s__Clostridiales_bacterium_CHKCI006|t__SGB7261	0	0	0	0	0.0135	0.02122	0	0	0	0	0	0	0	0	0	0	0	0	0	0	0	0	0	0	0	0	0	0	0	0	0	0	0	0.00445	0.01161	0.01985	0	0	0	0	0	0	0	0	0	0	0	0	0
k__Bacteria|p__Firmicutes|c__Bacilli|o__Lactobacillales|f__Streptococcaceae|g__Lactococcus|s__Lactococcus_lactis|t__SGB7985	0	0	0	0	0.00826	0	0	0	0	0	0	0	0.024	0.00115	0	0	0	0.00375	0	0	0	0	0	0	0	0.02283	0	0	0	0.00125	0	0	0	0	0	0	0	0	0	0	0	0	0	0	0	0	0	0	0
k__Bacteria|p__Bacteroidetes|c__Bacteroidia|o__Bacteroidales|f__Prevotellaceae|g__Prevotella|s__Prevotella_timonensis|t__SGB1507	0	0	0	0	0.0079	0	0	0	0	0	0	0.00649	0.07769	2.14789	0	0	0	0.02951	0.00127	0	0	0	0	0.00527	0	0	0	0.00265	0	0	0	0	0	0	0	0	0	0	0	0	0	0.02557	0	0	0	0	0	0	0
k__Bacteria|p__Firmicutes|c__Clostridia|o__Eubacteriales|f__Oscillospiraceae|g__Pseudoflavonifractor|s__Pseudoflavonifractor_capillosus|t__SGB15161	0	0	0	0	0.00698	0.05495	0	0	0	0	0	0	0	0	0	0	0	0	0	0	0	0	0	0	0	0	0	0	0	0	0	0	0	0	0	0	0	0	0	0	0	0	0	0	0	0	0	0	0
k__Bacteria|p__Firmicutes|c__Clostridia|o__Eubacteriales|f__Lachnospiraceae|g__Blautia|s__Blautia_massiliensis|t__SGB4826	0	0	0	0	0.00686	0.37209	0.05187	0	0	0	0	0	0	0.10297	0	0	0	0	0	0	0	0	0	0	0	0	0	0	0	0	0.11741	0	0	0	0	0	0	0	0	0	0	0	0.00881	0	0	0.00104	0.02105	0	0
k__Bacteria|p__Firmicutes|c__Clostridia|o__Eubacteriales|f__Oscillospiraceae|g__Pseudoflavonifractor|s__Pseudoflavonifractor_capillosus|t__SGB15140	0	0	0	0	0.00422	0.055	0	0	0.0513	0	0	0.00769	0.00236	0	0	0	0	0	0.00902	0	0	0	0	0	0	0	0	0	0	0	0	0	0	0	0.00201	0.00369	0.00957	0	0	0	0	0	0	0	0	0.00016	0.00075	0	0.02201
k__Bacteria|p__Firmicutes|c__Clostridia|o__Eubacteriales|f__Clostridiaceae|g__Clostridium|s__Clostridium_SGB65129|t__SGB65129	0	0	0	0	0.003	0.00232	0	0	0	0	0	0	0	0	0	0	0	0	0	0	0	0	0	0	0	0	0	0	0	0	0	0	0	0	0	0	0	0	0	0.00187	0.10217	0.06623	0	0	0	0	0	0	0
k__Bacteria|p__Bacteroidetes|c__Bacteroidia|o__Bacteroidales|f__Bacteroidaceae|g__Bacteroides|s__Bacteroides_uniformis|t__SGB1836	0	0	0	0	0.00135	0.01575	12.2871	0	0	0	0	0	0	0	0	0	0	0	0	0	0	0	0	0	0	0	0	0	0	0	0	7.53781	0	3.52529	0.65377	2.37103	1.87487	11.6677	0	0.00454	0	0	32.794	0	18.0895	12.1793	4.52369	0.00605	0.96792
k__Bacteria|p__Firmicutes|c__Clostridia|o__Eubacteriales|f__Lachnospiraceae|g__Mediterraneibacter|s__Mediterraneibacter_glycyrrhizinilyticus|t__SGB59852	0	0	0	0	0.00135	0	0	0	0.02714	0.00125	0	0	0.00058	0	0	0	0	0	0	0	0	0	0	0	0	0	0	0	0	0	0	0	0	0	0	0	0	0	0	0	0	0	0	0	0	0	0	0	0
k__Bacteria|p__Firmicutes|c__Clostridia|o__Eubacteriales|f__Clostridiaceae|g__Clostridium|s__Clostridium_saudiense|t__SGB6178	0	0	0	0	0.00101	0	0	0	0	0	0	0	0.00939	0	0	0	0	0	0	0	0	0	0	0	0	0	0	0	0	0	0.00042	0	0.06853	0	0	0	0.00149	0	0	0.30665	0.03682	0	0	0.09866	0.11674	0.06156	0.14531	0	0.00786
k__Bacteria|p__Firmicutes|c__Clostridia|o__Eubacteriales|f__Lachnospiraceae|g__Fusicatenibacter|s__Fusicatenibacter_saccharivorans|t__SGB4874	0	0	0	0	0.00087	0	0.43314	0	0	0	7e-05	0	0	0	0	0	0	0	0	0	0	0	0	0	0	0	0	0.00392	7.22803	0.45934	0.65671	0	0.34573	0.05918	0.72083	0.3781	0	0.45543	0	0	0	0	0.13683	0.54058	0.19059	0.24982	0.11744	0	0
k__Bacteria|p__Bacteroidetes|c__Bacteroidia|o__Bacteroidales|f__Prevotellaceae|g__Prevotella|s__Prevotella_bergensis|t__SGB1505	0	0	0	0	0.00073	0	0	0	0	0	0	0	0	0.03162	0	0	0	0	0	0	0	0	0	0	0	0	0	0.02077	0	0	0	0	0	0	0	0	0	0	0	0	0	0	0	0	0	0	0	0	0
k__Bacteria|p__Firmicutes|c__Clostridia|o__Eubacteriales|f__Clostridiaceae|g__Hungatella|s__Hungatella_xylanolytica|t__SGB29369	0	0	0	0	0.00036	0	0	0	0.01106	0	0	0	0	0	0	0	0	0	0	0	0	0	0	0	0	0	0	0	0	0	0	0	0	0	0	0	0	0	0	0	0	0	0	0	0	0	0	0	0
k__Bacteria|p__Bacteroidetes|c__Bacteroidia|o__Bacteroidales|f__Bacteroidaceae|g__Phocaeicola|s__Phocaeicola_dorei|t__SGB1815	0	0	0	0	0.00024	0.00775	6.72811	0	0	0	0	0	0	0	0	0	0	0	0	0	0	0	0	0	0	0	0	0	0	0	0	0.32545	0	1.74847	2.17188	1.64768	7.67294	12.0245	0	0.01491	0	0	5.31519	0	14.3727	3.14599	5.35758	0.05	18.129
k__Bacteria|p__Firmicutes|c__Clostridia|o__Eubacteriales|f__Lachnospiraceae|g__GGB1527|s__GGB1527_SGB59850|t__SGB59850	0	0	0	0	0.00014	0	0	0	0	0	0	0	0	0.00076	0	0	0	0	0	0	0	0	0	0	0	0	0	0	0	0	0	0	0	0	0	0	0	0	0	0	0	0	0	0	0	0	0	0	0
k__Bacteria|p__Candidatus_Melainabacteria	0	0	0	0	0	0.00486	4.6224	0	0	0	0	0	0	0	0	0	0	0	0	0	0	0	0	0	0	0	0	0	0	0	0	0.02416	0	0	2.04669	3.6638	0	0	0	0	0	0	0	0	0	0	0	0	0
k__Bacteria|p__Firmicutes|c__Firmicutes_unclassified	0	0	0	0	0	0.965	0.20421	0	0	0	0	0	0	0.04586	0	0	0	0	0	0	0	0	0	0	0	0	0	0	0	0	0.12661	0.77279	0	0.35004	0.04004	0.10214	0.03075	0.01037	0	0	0	0	0.03058	0.22213	0.00599	0.05867	0.03343	0	0
k__Bacteria|p__Firmicutes|c__CFGB75783	0	0	0	0	0	0.01192	0	0	6.57152	0.63815	0	0	0	0	0	1.09994	0.10552	0.1338	0.09591	0	0	0	0	0	0	0	0	0	0	0	0	0	0	0	0	0	0	0	0	0	0	0	0	0	0	0	0	0	0
k__Bacteria|p__Candidatus_Melainabacteria|c__Candidatus_Melainabacteria_unclassified	0	0	0	0	0	0.00486	4.6224	0	0	0	0	0	0	0	0	0	0	0	0	0	0	0	0	0	0	0	0	0	0	0	0	0	0	0	0	0.30268	0	0	0	0	0	0	0	0	0	0	0	0	0
k__Bacteria|p__Candidatus_Saccharibacteria|c__Candidatus_Nanosyncoccalia	0	0	0	0	0	0.00078	0	0	0	0	0	0	0	0	0	0	0	0.00221	0	0	0	0	0	0	0	0	0	0	0	0	0	0	0	0	0	0	0	0	0	0	0	0	0	0	0	0	0	0	0
k__Bacteria|p__Candidatus_Saccharibacteria|c__Candidatus_Saccharimonia	0	0	0	0	0	0.00057	0	0	0	0	0	0	0	0	0	0	0	0	0	0	0	0	0	0	0	0	0	0	0	0	0	0	0	0	0	0	0	0	0	0	0	0	0	0	0	0	0	0	0
k__Bacteria|p__Firmicutes|c__Clostridia|o__Clostridiales	0	0	0	0	0	5.83511	1.13921	0	0	0	0	0.10159	0.04606	0.03229	0	0	0	0	0	0	0	0	0	0	0	0	0	0	0	0	0.61919	0.47909	0.00316	0.45659	0.66052	1.11817	0.25604	0.44521	0	0	0	0	0.11279	4.1064	1.72615	2.71523	3.55827	0	0.01281
k__Bacteria|p__Firmicutes|c__Firmicutes_unclassified|o__Firmicutes_unclassified	0	0	0	0	0	0.965	0.20421	0	0	0	0	0	0	0.04586	0	0	0	0	0	0	0	0	0	0	0	0	0	0	0	0	0.12661	0.77279	0	0.35004	0.04004	0.10214	0.03075	0.01037	0	0	0	0	0.03058	0.22213	0.00599	0.05867	0.03343	0	0
k__Bacteria|p__Firmicutes|c__Clostridia|o__Clostridia_unclassified	0	0	0	0	0	0.09175	0.14779	0	0.18066	0.048	0	0.36995	0.55748	0.89488	0	0.6149	0.13628	0.36695	1.44718	0	0	0	0	0	0	0.03407	0	0	0	0	0.37275	0.00955	0	0.35169	0.07899	0.22675	0.13715	0.01085	0	0	0	0	0	0.05611	0.03334	0.09665	0.00718	0	0.08721
k__Bacteria|p__Firmicutes|c__CFGB75783|o__OFGB75783	0	0	0	0	0	0.01192	0	0	6.57152	0.63815	0	0	0	0	0	1.09994	0.10552	0.1338	0.09591	0	0	0	0	0	0	0	0	0	0	0	0	0	0	0	0	0	0	0	0	0	0	0	0	0	0	0	0	0	0
k__Bacteria|p__Candidatus_Melainabacteria|c__Candidatus_Melainabacteria_unclassified|o__Candidatus_Gastranaerophilales	0	0	0	0	0	0.00486	4.6224	0	0	0	0	0	0	0	0	0	0	0	0	0	0	0	0	0	0	0	0	0	0	0	0	0	0	0	0	0.30268	0	0	0	0	0	0	0	0	0	0	0	0	0
k__Bacteria|p__Candidatus_Saccharibacteria|c__Candidatus_Nanosyncoccalia|o__Candidatus_Nanogingivales	0	0	0	0	0	0.00078	0	0	0	0	0	0	0	0	0	0	0	0.00221	0	0	0	0	0	0	0	0	0	0	0	0	0	0	0	0	0	0	0	0	0	0	0	0	0	0	0	0	0	0	0
k__Bacteria|p__Proteobacteria|c__Gammaproteobacteria|o__Pseudomonadales	0	0	0	0	0	0.00063	1.98811	0	0	0	0	0	0	0	0	0	0	0	0	0	0	0	0	0.03248	0	0	0	0	0	0	0	0	0	0	0	0	0.07072	0	0	0	0	0	0	0	0.19166	0.64489	0	0	0
k__Bacteria|p__Candidatus_Saccharibacteria|c__Candidatus_Saccharimonia|o__Candidatus_Saccharimonales	0	0	0	0	0	0.00057	0	0	0	0	0	0	0	0	0	0	0	0	0	0	0	0	0	0	0	0	0	0	0	0	0	0	0	0	0	0	0	0	0	0	0	0	0	0	0	0	0	0	0
k__Bacteria|p__Firmicutes|c__Clostridia|o__Clostridiales|f__Ruminococcaceae	0	0	0	0	0	5.83511	0.83309	0	0	0	0	0	0	0	0	0	0	0	0	0	0	0	0	0	0	0	0	0	0	0	0.61919	0.23903	0.00316	0.38205	0.41258	0.29958	0	0.43147	0	0	0	0	0.11279	4.05051	1.53329	2.45145	3.21809	0	0
k__Bacteria|p__Firmicutes|c__Firmicutes_unclassified|o__Firmicutes_unclassified|f__Firmicutes_unclassified	0	0	0	0	0	0.965	0.20421	0	0	0	0	0	0	0.04586	0	0	0	0	0	0	0	0	0	0	0	0	0	0	0	0	0.12661	0.77279	0	0.35004	0.04004	0.10214	0.03075	0.01037	0	0	0	0	0.03058	0.22213	0.00599	0.05867	0.03343	0	0
k__Bacteria|p__Firmicutes|c__Clostridia|o__Clostridia_unclassified|f__Clostridia_unclassified	0	0	0	0	0	0.09175	0.14779	0	0.18066	0.048	0	0.36995	0.55748	0.89488	0	0.6149	0.13628	0.36695	1.44718	0	0	0	0	0	0	0.03407	0	0	0	0	0.37275	0.00955	0	0.35169	0.07899	0.22675	0.13715	0.01085	0	0	0	0	0	0.05611	0.03334	0.09665	0.00718	0	0.08721
k__Bacteria|p__Firmicutes|c__CFGB75783|o__OFGB75783|f__FGB75783	0	0	0	0	0	0.01192	0	0	6.57152	0.63815	0	0	0	0	0	1.09994	0.10552	0.1338	0.09591	0	0	0	0	0	0	0	0	0	0	0	0	0	0	0	0	0	0	0	0	0	0	0	0	0	0	0	0	0	0
k__Bacteria|p__Candidatus_Melainabacteria|c__Candidatus_Melainabacteria_unclassified|o__Candidatus_Gastranaerophilales|f__Candidatus_Gastranaerophilales_unclassified	0	0	0	0	0	0.00486	4.6224	0	0	0	0	0	0	0	0	0	0	0	0	0	0	0	0	0	0	0	0	0	0	0	0	0	0	0	0	0.30268	0	0	0	0	0	0	0	0	0	0	0	0	0
k__Bacteria|p__Actinobacteria|c__Coriobacteriia|o__Coriobacteriales|f__Atopobiaceae	0	0	0	0	0	0.00248	0	0	0	0	0.00277	0.00563	0.00158	0.00507	0	0	0	0	0	0	0	0	0	0	0.70996	0.70687	0	0	0	0	0	0	0	0	0	0	0.00432	0.11129	0	0	0	0.00428	0	0	0	0	0	0	0
k__Bacteria|p__Candidatus_Saccharibacteria|c__Candidatus_Nanosyncoccalia|o__Candidatus_Nanogingivales|f__Candidatus_Nanogingivalaceae	0	0	0	0	0	0.00078	0	0	0	0	0	0	0	0	0	0	0	0.00221	0	0	0	0	0	0	0	0	0	0	0	0	0	0	0	0	0	0	0	0	0	0	0	0	0	0	0	0	0	0	0
k__Bacteria|p__Proteobacteria|c__Gammaproteobacteria|o__Pseudomonadales|f__Pseudomonadaceae	0	0	0	0	0	0.00063	1.98811	0	0	0	0	0	0	0	0	0	0	0	0	0	0	0	0	0.03248	0	0	0	0	0	0	0	0	0	0	0	0	0.07072	0	0	0	0	0	0	0	0.19166	0.64489	0	0	0
k__Bacteria|p__Candidatus_Saccharibacteria|c__Candidatus_Saccharimonia|o__Candidatus_Saccharimonales|f__Candidatus_Sacchiramonaceae	0	0	0	0	0	0.00057	0	0	0	0	0	0	0	0	0	0	0	0	0	0	0	0	0	0	0	0	0	0	0	0	0	0	0	0	0	0	0	0	0	0	0	0	0	0	0	0	0	0	0
k__Bacteria|p__Firmicutes|c__Clostridia|o__Clostridiales|f__Ruminococcaceae|g__Candidatus_Cibionibacter	0	0	0	0	0	5.83511	0.83309	0	0	0	0	0	0	0	0	0	0	0	0	0	0	0	0	0	0	0	0	0	0	0	0.61919	0.23903	0.00316	0.38205	0.41258	0.29958	0	0.43147	0	0	0	0	0.11279	4.05051	1.53329	2.45145	3.21809	0	0
k__Bacteria|p__Firmicutes|c__Clostridia|o__Eubacteriales|f__Lachnospiraceae|g__Faecalicatena	0	0	0	0	0	1.06375	0.00682	0	0	0	0	0	0	0	0	0	0	0	0	0	0	0	0	0	0	0	0	0	0	0	0.00702	0.14762	0.28658	0.00943	0.28168	0.03576	0	0.06023	0	0	0	0	0.14653	0.58275	0.3613	0.12484	0.003	0	0.04696
k__Bacteria|p__Firmicutes|c__Firmicutes_unclassified|o__Firmicutes_unclassified|f__Firmicutes_unclassified|g__Firmicutes_unclassified	0	0	0	0	0	0.965	0.08553	0	0	0	0	0	0	0	0	0	0	0	0	0	0	0	0	0	0	0	0	0	0	0	0	0	0	0.0005	0.01003	0	0	0.01037	0	0	0	0	0.03058	0.22213	0.00599	0.05867	0.03343	0	0
k__Bacteria|p__Firmicutes|c__Erysipelotrichia|o__Erysipelotrichales|f__Coprobacillaceae|g__Coprobacillus	0	0	0	0	0	0.77383	0.01421	0	0.00065	0.06038	0	0.00767	0	0	0	0	2.01589	6.53161	2.92108	0	0	0	0	0	0	0	0	0	0	0	0.00298	0	0	0	0.03265	0.0051	0	0	0	0	0	0.41421	0	0	0	0	0	0	0
k__Bacteria|p__Firmicutes|c__Clostridia|o__Eubacteriales|f__Oscillospiraceae|g__GGB9614	0	0	0	0	0	0.52332	0	0	0	0	0	0	0	0	0	0	0	0	0	0	0	0	0	0	0	0	0	0	0	0	0	0.02363	0.50258	0.00114	0.27918	0.07928	0.21684	0.69098	0	0	0	0	0	1.0209	0.01995	0.099	0.20111	0	0.00099
k__Bacteria|p__Firmicutes|c__Clostridia|o__Eubacteriales|f__Oscillospiraceae|g__Vescimonas	0	0	0	0	0	0.33028	0.12457	0	0	0	0	0	0	0	0	0	0	0	0	0	0	0	0	0	0	0	0	0	0	0	0	0.23675	0	1.50821	0.24754	0.11319	0.06292	0.14033	0	0	0	0	0	0	0.11739	0.11282	0.23395	0	0
k__Bacteria|p__Firmicutes|c__Clostridia|o__Eubacteriales|f__Oscillospiraceae|g__Anaerotruncus	0	0	0	0	0	0.25811	0.01186	0	0	0	0	0.0241	0.01255	0.02563	0	0	0	0	0	0	0	0	0	0	0	0	0	0	0	0	0.0587	0	0	0	0	0.00472	0.00618	0	0	0	0	0	0	0	0	0.00202	0.00066	0	0.00571
k__Bacteria|p__Firmicutes|c__Clostridia|o__Eubacteriales|f__Lachnospiraceae|g__Lachnoclostridium	0	0	0	0	0	0.14575	0.0215	0	0.03989	0.24613	0	0.35041	0.32034	0.31254	0	3.06729	1.14167	4.58674	4.47925	0	0	0	0	0	0.04816	0.24922	0	0	0	0	0.25886	0	0.035	0.05025	0.01421	0.03265	0.01167	0	0	0	0	0	0.00115	0.03851	0.05142	0.00606	0.0044	0	0.2705
k__Bacteria|p__Firmicutes|c__Clostridia|o__Eubacteriales|f__Lachnospiraceae|g__GGB3538	0	0	0	0	0	0.13635	0	0	0	0.12147	0	0.13497	0.04078	0.03187	0	0	0	0	0	0	0	0	0	0	0	0	0	0	0	0	0.00273	0	0	0	0	0	0	0	0	0	0	0	0	0	0	0	0	0	0.02387
k__Bacteria|p__Firmicutes|c__Clostridia|o__Eubacteriales|f__Oscillospiraceae|g__Dysosmobacter	0	0	0	0	0	0.13469	2.96996	0	0	0.01169	0	0.05407	0.01463	0.19049	0	0	0	0	0	0	0	0	0	0	0	0	0	0	0	0.45637	0.43956	0.13909	0.28999	0.26568	0.71454	1.16053	0.70979	0.74168	0	0	0	0	0.79743	0.65291	0.72527	0.63313	0.86721	0	1.34418
k__Bacteria|p__Firmicutes|c__Clostridia|o__Eubacteriales|f__Lachnospiraceae|g__Sellimonas	0	0	0	0	0	0.10302	0.00105	0	0	0	0	0	0	0	0	0	0	0	0	0	0	0	0	0	0	0	0	0	0	0	0.00082	0	0	0	0	0	0	0	0	0	0	0	0	0	0	0	0	0	0
k__Bacteria|p__Firmicutes|c__Clostridia|o__Clostridia_unclassified|f__Clostridia_unclassified|g__Candidatus_Pseudobutyricicoccus	0	0	0	0	0	0.09175	0.00244	0	0	0	0	0.02297	0.01087	0	0	0	0	0	0	0	0	0	0	0	0	0	0	0	0	0	0.10872	0	0	0	0	0	0.04637	0	0	0	0	0	0	0	0	0	0	0	0
k__Bacteria|p__Firmicutes|c__Clostridia|o__Eubacteriales|f__Oscillospiraceae|g__Ruminococcus	0	0	0	0	0	0.08469	1.35928	0	0	0	0	0.07984	0.0904	2.95771	0	0	0.91181	0.01965	0.2323	0	0	0	0	0.98854	0	0.00139	0	0	0	0	0.2079	0	0.2431	0	0.21177	0.21222	0	2.03203	0	0	0	0	0	0.36248	0.00342	1.52899	0.62452	0	0
k__Bacteria|p__Firmicutes|c__Clostridia|o__Eubacteriales|f__Oscillospiraceae|g__Anaeromassilibacillus	0	0	0	0	0	0.03525	0.00666	0	0	0	0	0.037	0.06832	0.03787	0	0	0	0	0	0	0	0	0	0	0	0	0	0	0	0	0.01958	0	0	0	0	0.01674	0	0	0	2.30564	0.43044	0.02653	0	0	0.00401	0.01117	0.02023	0	0.00421
k__Bacteria|p__Firmicutes|c__CFGB2107|o__OFGB2107|f__FGB2107|g__GGB6020	0	0	0	0	0	0.02431	0	0	0	0	0	0	0	0	0	0	0	0.77154	0.29514	0	0	0	0	0	0	0.18186	0	0	0	0.09209	0	0	0	0	0	0	0	0	0	0	0.77983	1.81162	0	0	0	0	0	0	0
k__Bacteria|p__Firmicutes|c__Clostridia|o__Eubacteriales|f__Lachnospiraceae|g__GGB3637	0	0	0	0	0	0.01403	0	0	0	0	0	0	0	0	0	0	0	0	0	0	0	0	0	0	0	0	0	0	0	0.13544	0	0	0	0	0	0	0	0	0	0	0	0	0	0	0	0	0	0	0
k__Bacteria|p__Firmicutes|c__CFGB75783|o__OFGB75783|f__FGB75783|g__GGB79908	0	0	0	0	0	0.01192	0	0	6.57152	0.63815	0	0	0	0	0	1.09994	0.10552	0.1338	0.09591	0	0	0	0	0	0	0	0	0	0	0	0	0	0	0	0	0	0	0	0	0	0	0	0	0	0	0	0	0	0
k__Bacteria|p__Firmicutes|c__Clostridia|o__Eubacteriales|f__Oscillospiraceae|g__GGB79687	0	0	0	0	0	0.00574	5.23305	0	0	0	0	0	0	0	0	0	0	0	0	0	0	0	0	0	0	0	0	0	0	0	0	0	0	0	0	0	0	0	0	0	0	0	0	0	0	0	0	0	0
k__Bacteria|p__Candidatus_Melainabacteria|c__Candidatus_Melainabacteria_unclassified|o__Candidatus_Gastranaerophilales|f__Candidatus_Gastranaerophilales_unclassified|g__Candidatus_Gastranaerophilales_unclassified	0	0	0	0	0	0.00486	4.6224	0	0	0	0	0	0	0	0	0	0	0	0	0	0	0	0	0	0	0	0	0	0	0	0	0	0	0	0	0.30268	0	0	0	0	0	0	0	0	0	0	0	0	0
k__Bacteria|p__Proteobacteria|c__Betaproteobacteria|o__Burkholderiales|f__Sutterellaceae|g__Sutterella	0	0	0	0	0	0.00388	3.49263	0	0	0	0	0	0	0	0	0	0	0	0	0	0	0	0	0	0	0	0	0	0	0	0	3.11098	0	1.05467	1.96529	4.11072	2.59352	2.48542	0	0	0	0	0	0	0	0	0	0	0
k__Bacteria|p__Firmicutes|c__Clostridia|o__Eubacteriales|f__Eubacteriaceae|g__Intestinibacillus	0	0	0	0	0	0.00362	0	0	0	0	0	0	0	0.00038	0	0	0	0	0	0	0	0	0	0	0	0	0	0	0	0	0	0	0	0	0	0	0	0	0	0	0	0	0	0	0	0.001	0	0	0.00072
k__Bacteria|p__Firmicutes|c__Clostridia|o__Eubacteriales|f__Lachnospiraceae|g__Lachnospiraceae_unclassified	0	0	0	0	0	0.00272	2.25032	0	0.81309	0	0	0	0	0.14216	0	0.05748	0.06529	0.06085	0.16438	0	0	0	0	0.08943	0.91055	0.07359	0	0.00089	0	1.90978	0.57177	0.35856	0.13515	0.14694	0.75494	1.01201	2.42096	0.57097	0	0	0.07661	1.56463	0.35729	3.25653	0.06755	0.16081	0.68046	0	0.00811
k__Bacteria|p__Actinobacteria|c__Coriobacteriia|o__Coriobacteriales|f__Atopobiaceae|g__Olsenella	0	0	0	0	0	0.00248	0	0	0	0	0	0	0	0	0	0	0	0	0	0	0	0	0	0	0	0	0	0	0	0	0	0	0	0	0	0	0.00432	0.11129	0	0	0	0	0	0	0	0	0	0	0
k__Bacteria|p__Firmicutes|c__Clostridia|o__Eubacteriales|f__Oscillospiraceae|g__GGB9724	0	0	0	0	0	0.00238	0	0	0	0	0	0.32137	0.27728	1.76794	0	5.03515	0.34297	3.49702	2.51325	0	0	0	0	0	0	0	0	0	0	0	0	0	0	0	0	0	0	0	0	0	0	0	0	0	0	0	0	0	0.04968
k__Bacteria|p__Candidatus_Saccharibacteria|c__Candidatus_Nanosyncoccalia|o__Candidatus_Nanogingivales|f__Candidatus_Nanogingivalaceae|g__GGB12785	0	0	0	0	0	0.00078	0	0	0	0	0	0	0	0	0	0	0	0.00221	0	0	0	0	0	0	0	0	0	0	0	0	0	0	0	0	0	0	0	0	0	0	0	0	0	0	0	0	0	0	0
k__Bacteria|p__Firmicutes|c__Clostridia|o__Eubacteriales|f__Lachnospiraceae|g__GGB3446	0	0	0	0	0	0.00076	0	0	0.03213	0.1143	0	0.00976	0.10792	0	0	0	0	0	0	0	0	0	0	0	0	0	0	0	0	0	0	0	0	0	0	0	0.02566	0	0	0	0	0	0	0	0	0	0	0	0
k__Bacteria|p__Proteobacteria|c__Gammaproteobacteria|o__Pseudomonadales|f__Pseudomonadaceae|g__Pseudomonas	0	0	0	0	0	0.00063	1.98811	0	0	0	0	0	0	0	0	0	0	0	0	0	0	0	0	0.03248	0	0	0	0	0	0	0	0	0	0	0	0	0.07072	0	0	0	0	0	0	0	0.19166	0.64489	0	0	0
k__Bacteria|p__Candidatus_Saccharibacteria|c__Candidatus_Saccharimonia|o__Candidatus_Saccharimonales|f__Candidatus_Sacchiramonaceae|g__Candidatus_Nanosynsacchari	0	0	0	0	0	0.00057	0	0	0	0	0	0	0	0	0	0	0	0	0	0	0	0	0	0	0	0	0	0	0	0	0	0	0	0	0	0	0	0	0	0	0	0	0	0	0	0	0	0	0
k__Bacteria|p__Bacteroidetes|c__Bacteroidia|o__Bacteroidales|f__Odoribacteraceae|g__Odoribacter	0	0	0	0	0	9e-05	1.29349	0	0	0	0	0	0	0	0	0	0	0	0	0	0	0	0	0	0	0	0	0	0	0	0	0.15308	0	2.37266	0.61805	0.24517	0.60736	0	0	0	0	0	0	0	0.89627	0.67277	0.5114	0	0.33295
k__Bacteria|p__Firmicutes|c__Clostridia|o__Eubacteriales|f__Oscillospiraceae|g__Faecalibacterium|s__Faecalibacterium_SGB15346	0	0	0	0	0	13.5049	0.26252	0	0	0	0	0	0	0	0	0	0	0	0	0	0	0	0	0	0	0	0	0	0	0	0.29791	11.8024	0	0.05955	0.48249	0.42608	0.27577	0.40447	0	0	0	0	4.49928	0	0.01113	0	0	0	0
k__Bacteria|p__Firmicutes|c__Clostridia|o__Eubacteriales|f__Lachnospiraceae|g__Roseburia|s__Roseburia_faecis	0	0	0	0	0	12.1578	4.31735	0	0	0	0	0.10111	0.02528	0.0302	0	0	0	0	0	0	0	0	0	0	0	0	0	0	0	0.39722	1.73236	0	0	0	0	0.05264	0	6.16583	0	0	0	0	0	0.80078	0	1.11716	3.54236	0	0
k__Bacteria|p__Firmicutes|c__Clostridia|o__Clostridiales|f__Ruminococcaceae|g__Candidatus_Cibionibacter|s__Candidatus_Cibionibacter_quicibialis	0	0	0	0	0	5.83511	0.83309	0	0	0	0	0	0	0	0	0	0	0	0	0	0	0	0	0	0	0	0	0	0	0	0.61919	0.23903	0.00316	0.38205	0.41258	0.29958	0	0.43147	0	0	0	0	0.11279	4.05051	1.53329	2.45145	3.21809	0	0
k__Bacteria|p__Firmicutes|c__Clostridia|o__Eubacteriales|f__Clostridiaceae|g__Clostridium|s__Clostridium_sp_AF20_17LB	0	0	0	0	0	3.4792	0	0	0	0	0	0	0	0	0	0	0	1.86337	4.32484	0	0	0	0	0	1.51548	4.80424	0	0	0	0	0.00095	0.14582	0.04786	0.03684	0.12385	0.11581	0.09894	0.51423	0	0	0	1.57987	0	0.45309	0.16284	0.03651	0.15827	0	0.31647
k__Bacteria|p__Firmicutes|c__Clostridia|o__Eubacteriales|f__Lachnospiraceae|g__Faecalicatena|s__Faecalicatena_fissicatena	0	0	0	0	0	1.06375	0	0	0	0	0	0	0	0	0	0	0	0	0	0	0	0	0	0	0	0	0	0	0	0	0.00702	0.14762	0.28658	0.00943	0.28168	0.03576	0	0.06023	0	0	0	0	0	0.58275	0.36117	0.12484	0.003	0	0.04696
k__Bacteria|p__Firmicutes|c__Firmicutes_unclassified|o__Firmicutes_unclassified|f__Firmicutes_unclassified|g__Firmicutes_unclassified|s__Firmicutes_bacterium_AF16_15	0	0	0	0	0	0.965	0.08553	0	0	0	0	0	0	0	0	0	0	0	0	0	0	0	0	0	0	0	0	0	0	0	0	0	0	0.0005	0.01003	0	0	0.01037	0	0	0	0	0.03058	0.22213	0.00599	0.05867	0.03343	0	0
k__Bacteria|p__Firmicutes|c__Erysipelotrichia|o__Erysipelotrichales|f__Coprobacillaceae|g__Coprobacillus|s__Coprobacillus_SGB6753	0	0	0	0	0	0.75624	0.01421	0	0.00065	0.06038	0	0.00767	0	0	0	0	2.01589	6.53161	2.92108	0	0	0	0	0	0	0	0	0	0	0	0.00298	0	0	0	0.00011	0.0051	0	0	0	0	0	0.41421	0	0	0	0	0	0	0
k__Bacteria|p__Firmicutes|c__Clostridia|o__Eubacteriales|f__Eubacteriales_unclassified|g__Eubacteriales_unclassified|s__Clostridiales_bacterium_KLE1615	0	0	0	0	0	0.6905	0.11554	0	0	0	0	0	0	0	0	0	0	0	0	0	0	0	0	0	0	0	0	0	0	0	0.33329	0	0.13028	0	0.00597	0.01826	0.4912	1.14848	0	0	0	0	0.02495	0.11714	0.2426	0.13606	0.08202	0	0.03879
k__Bacteria|p__Firmicutes|c__Clostridia|o__Eubacteriales|f__Lachnospiraceae|g__Roseburia|s__Roseburia_hominis	0	0	0	0	0	0.57555	0.23667	0	0	0	0	0	0	0	0	0	0	0	4.16881	0	0	0	0	0	0	0	0	0	0	0	0.00766	1.0446	0	0.23187	0.23743	0.34833	0.86204	0.02946	0	0	0	0	0.04815	0	0.21999	0.66396	0.09847	0	0
k__Bacteria|p__Firmicutes|c__Clostridia|o__Eubacteriales|f__Oscillospiraceae|g__GGB9614|s__GGB9614_SGB15049	0	0	0	0	0	0.52332	0	0	0	0	0	0	0	0	0	0	0	0	0	0	0	0	0	0	0	0	0	0	0	0	0	0.02363	0.50258	0.00114	0.27918	0.07928	0.21684	0.69098	0	0	0	0	0	1.0209	0.01995	0.099	0.20111	0	0.00099
k__Bacteria|p__Firmicutes|c__Clostridia|o__Eubacteriales|f__Oscillospiraceae|g__Vescimonas|s__Vescimonas_coprocola	0	0	0	0	0	0.33028	0.12457	0	0	0	0	0	0	0	0	0	0	0	0	0	0	0	0	0	0	0	0	0	0	0	0	0.23675	0	1.50821	0.24754	0.11319	0.06253	0.14033	0	0	0	0	0	0	0.11739	0.11282	0.23395	0	0
k__Bacteria|p__Firmicutes|c__Clostridia|o__Eubacteriales|f__Oscillospiraceae|g__Oscillibacter|s__Oscillibacter_valericigenes	0	0	0	0	0	0.27772	0.00563	0	0	0.022	0	0.38261	0.34029	0.06872	0	0	0	0	0	0	0	0	0	0	0	0	0	0	0	0	0.44423	0	0	0	0	0	0.00059	0	0	0	0	0	0	0	0	0	0	0	0.00101
k__Bacteria|p__Firmicutes|c__Clostridia|o__Eubacteriales|f__Lachnospiraceae|g__Blautia|s__Blautia_SGB4815	0	0	0	0	0	0.26231	0.00428	0	0	0	0	0.00209	0.00116	0	0	0	0	0	0	0	0	0	0	0	0	0	0	0	0	0	0	0.03005	0.01776	0.02255	0.01438	0.0011	0.00077	0	0	0	0	0	0.01105	0.02286	0.00753	0.00266	0.00374	0	0.00054
k__Bacteria|p__Firmicutes|c__Clostridia|o__Eubacteriales|f__Oscillospiraceae|g__Anaerotruncus|s__Anaerotruncus_colihominis	0	0	0	0	0	0.25811	0.01186	0	0	0	0	0	0.00098	0.01291	0	0	0	0	0	0	0	0	0	0	0	0	0	0	0	0	0.0587	0	0	0	0	0	0.00547	0	0	0	0	0	0	0	0	0.00202	0.00066	0	0
k__Bacteria|p__Firmicutes|c__Clostridia|o__Eubacteriales|f__Lachnospiraceae|g__Coprococcus|s__Coprococcus_comes	0	0	0	0	0	0.15613	0.03205	0	0	0	0	0	0	0	0	0	0	0	0	0	0	0	0	0	0.55934	0.1383	0	0	0	0	0.2253	0	0	0.02785	0.13897	0.14354	0.10462	0.05657	0	0	0	0	0.00414	0.20026	0	0.04512	0.00668	0	0
k__Bacteria|p__Firmicutes|c__Clostridia|o__Eubacteriales|f__Lachnospiraceae|g__Lachnoclostridium|s__Lachnoclostridium_phytofermentans	0	0	0	0	0	0.14575	0	0	0	0	0	0	0	0	0	0	0	0	0	0	0	0	0	0	0	0	0	0	0	0	0	0	0	0	0	0	0	0	0	0	0	0	0	0	0	0	0	0	0
k__Bacteria|p__Firmicutes|c__Clostridia|o__Eubacteriales|f__Lachnospiraceae|g__GGB3538|s__GGB3538_SGB4728	0	0	0	0	0	0.13635	0	0	0	0.12147	0	0.13497	0.04078	0.03187	0	0	0	0	0	0	0	0	0	0	0	0	0	0	0	0	0.00273	0	0	0	0	0	0	0	0	0	0	0	0	0	0	0	0	0	0.02387
k__Bacteria|p__Firmicutes|c__Clostridia|o__Eubacteriales|f__Clostridiaceae|g__Hungatella|s__Hungatella_hathewayi	0	0	0	0	0	0.11062	0.00533	0	0	0	0	0	0	0.2122	0	0	0	0	0	0	0	0	0	0	0	0.02846	0	0	1.01599	0.29195	0.07482	0	0.04825	0	0	0	0.00438	0	0	0	0	0	0	0.11413	0.04322	0.05952	0.00911	0	0.02401
k__Bacteria|p__Firmicutes|c__Clostridia|o__Eubacteriales|f__Lachnospiraceae|g__Sellimonas|s__Sellimonas_intestinalis	0	0	0	0	0	0.10302	0.00105	0	0	0	0	0	0	0	0	0	0	0	0	0	0	0	0	0	0	0	0	0	0	0	0.00082	0	0	0	0	0	0	0	0	0	0	0	0	0	0	0	0	0	0
k__Bacteria|p__Firmicutes|c__Clostridia|o__Clostridia_unclassified|f__Clostridia_unclassified|g__Candidatus_Pseudobutyricicoccus|s__Candidatus_Pseudobutyricicoccus_lothianensis	0	0	0	0	0	0.09175	0.00244	0	0	0	0	0.02297	0.01087	0	0	0	0	0	0	0	0	0	0	0	0	0	0	0	0	0	0.10872	0	0	0	0	0	0.04637	0	0	0	0	0	0	0	0	0	0	0	0
k__Bacteria|p__Firmicutes|c__Clostridia|o__Eubacteriales|f__Oscillospiraceae|g__Dysosmobacter|s__Dysosmobacter_sp_BX15	0	0	0	0	0	0.08695	2.21377	0	0	0	0	0	0	0	0	0	0	0	0	0	0	0	0	0	0	0	0	0	0	0	0	0	0	0	0	0	0.17112	0.56132	0	0	0	0	0.79743	0.16949	0.33909	0.31572	0.63552	0	0.01025
k__Bacteria|p__Firmicutes|c__Clostridia|o__Eubacteriales|f__Clostridiaceae|g__Clostridium|s__Clostridium_SGB4750	0	0	0	0	0	0.08685	0.30476	0	0	0	0	0	0	0	0	0	0	0	0	0	0	0	0	0	0	0	0	0	0	0	0	0	0.00874	0	0.01216	0.00727	0.07908	0.07566	0	0	0	0	0.03958	0.0145	0.01185	0.0059	0.01118	0	0.01793
k__Bacteria|p__Firmicutes|c__Clostridia|o__Eubacteriales|f__Oscillospiraceae|g__Ruminococcus|s__Ruminococcus_sp_AF46_10NS	0	0	0	0	0	0.08448	0	0	0	0	0	0	0	0	0	0	0	0	0	0	0	0	0	0	0	0	0	0	0	0	0	0	0	0	0	0	0	0	0	0	0	0	0	0	0	0	0	0	0
k__Bacteria|p__Firmicutes|c__Clostridia|o__Eubacteriales|f__Lachnospiraceae|g__Blautia|s__Blautia_hansenii	0	0	0	0	0	0.06199	0	0	0.1736	0	0	0.00132	0.03753	0.0028	0	0	0.01761	0.17766	0.15436	0	0	0	0	0	0	0	0	10.0703	0.55775	0.10168	0.00594	0	0	0	0	0	0	0	0	0	3.65739	1.10348	0	0	0	0	0	0	0
k__Bacteria|p__Firmicutes|c__Clostridia|o__Eubacteriales|f__Oscillospiraceae|g__Dysosmobacter|s__Dysosmobacter_welbionis	0	0	0	0	0	0.04774	0.71834	0	0	0.01169	0	0.02623	0.0091	0.0037	0	0	0	0	0	0	0	0	0	0	0	0	0	0	0	0.45637	0.36825	0.13909	0.28999	0.08079	0.62466	0.71564	0.51091	0.15875	0	0	0	0	0	0.43151	0.35514	0.26621	0.21415	0	1.27467
k__Bacteria|p__Firmicutes|c__Clostridia|o__Eubacteriales|f__Oscillospiraceae|g__Anaeromassilibacillus|s__Anaeromassilibacillus_sp_An250	0	0	0	0	0	0.03525	0.00666	0	0	0	0	0.037	0.06832	0.03787	0	0	0	0	0	0	0	0	0	0	0	0	0	0	0	0	0.01958	0	0	0	0	0.01674	0	0	0	2.30564	0.43044	0.02653	0	0	0.00401	0.01117	0.02023	0	0.00421
k__Bacteria|p__Firmicutes|c__CFGB2107|o__OFGB2107|f__FGB2107|g__GGB6020|s__GGB6020_SGB14985	0	0	0	0	0	0.02431	0	0	0	0	0	0	0	0	0	0	0	0.77154	0.29514	0	0	0	0	0	0	0.18186	0	0	0	0.09209	0	0	0	0	0	0	0	0	0	0	0.77983	1.81162	0	0	0	0	0	0	0
k__Bacteria|p__Firmicutes|c__Clostridia|o__Eubacteriales|f__Oscillospiraceae|g__Pseudoflavonifractor|s__Pseudoflavonifractor_phocaeensis	0	0	0	0	0	0.01938	0	0	0	0	0	0	0	0	0	0	0	0	0	0	0	0	0	0	0	0	0	0	0	0	0	0	0	0	0	0	0	0	0	0	0	0	0	0	0	0	0	0	0
k__Bacteria|p__Firmicutes|c__Erysipelotrichia|o__Erysipelotrichales|f__Coprobacillaceae|g__Coprobacillus|s__Coprobacillus_cateniformis	0	0	0	0	0	0.01759	0	0	0	0	0	0	0	0	0	0	0	0	0	0	0	0	0	0	0	0	0	0	0	0	0	0	0	0	0.03254	0	0	0	0	0	0	0	0	0	0	0	0	0	0
k__Bacteria|p__Firmicutes|c__Clostridia|o__Eubacteriales|f__Lachnospiraceae|g__GGB3637|s__GGB3637_SGB4930	0	0	0	0	0	0.01403	0	0	0	0	0	0	0	0	0	0	0	0	0	0	0	0	0	0	0	0	0	0	0	0.13544	0	0	0	0	0	0	0	0	0	0	0	0	0	0	0	0	0	0	0
k__Bacteria|p__Firmicutes|c__CFGB75783|o__OFGB75783|f__FGB75783|g__GGB79908|s__GGB79908_SGB47660	0	0	0	0	0	0.01192	0	0	6.57152	0.63815	0	0	0	0	0	1.09994	0.10552	0.1338	0.09591	0	0	0	0	0	0	0	0	0	0	0	0	0	0	0	0	0	0	0	0	0	0	0	0	0	0	0	0	0	0
k__Bacteria|p__Firmicutes|c__Erysipelotrichia|o__Erysipelotrichales|f__Erysipelotrichaceae|g__Erysipelatoclostridium|s__Erysipelatoclostridium_sp_An15	0	0	0	0	0	0.0071	0	0	0	0	0	0.05943	0.03928	0.01401	0	0	0	0	0	0	0	0	0	0	0	0	0	0	0	0	0.00485	0.00926	0	0.03149	0.0021	0	0	0	0	0	0	0	0	0	0	0	0	0	0
k__Bacteria|p__Firmicutes|c__Clostridia|o__Eubacteriales|f__Oscillospiraceae|g__GGB79687|s__GGB79687_SGB2143	0	0	0	0	0	0.00574	5.23305	0	0	0	0	0	0	0	0	0	0	0	0	0	0	0	0	0	0	0	0	0	0	0	0	0	0	0	0	0	0	0	0	0	0	0	0	0	0	0	0	0	0
k__Bacteria|p__Candidatus_Saccharibacteria|c__Candidatus_Saccharibacteria_unclassified|o__Candidatus_Saccharibacteria_unclassified|f__Candidatus_Saccharibacteria_unclassified|g__Candidatus_Saccharibacteria_unclassified|s__TM7_phylum_sp_oral_taxon_352	0	0	0	0	0	0.00573	0	0	0	0	0	0	0	0	0	0	0.00405	0	0	0	0	0	0	0	0	0	0	0	0	0	0	0	0	0	0	0	0	0	0	0	0	0	0	0	0	0	0	0	0
k__Bacteria|p__Candidatus_Melainabacteria|c__Candidatus_Melainabacteria_unclassified|o__Candidatus_Gastranaerophilales|f__Candidatus_Gastranaerophilales_unclassified|g__Candidatus_Gastranaerophilales_unclassified|s__Candidatus_Gastranaerophilales_bacterium	0	0	0	0	0	0.00486	4.6224	0	0	0	0	0	0	0	0	0	0	0	0	0	0	0	0	0	0	0	0	0	0	0	0	0	0	0	0	0.30268	0	0	0	0	0	0	0	0	0	0	0	0	0
k__Bacteria|p__Firmicutes|c__Clostridia|o__Eubacteriales|f__Oscillospiraceae|g__Oscillibacter|s__Oscillibacter_sp_ER4	0	0	0	0	0	0.00473	5.19606	0	0	0	0	0	0	0	0	0	0	0	0	0	0	0	0	0	0	0	0	0	0	0	0	0.63551	0	0.03033	0.76195	1.27579	1.68816	1.10314	0	0	0	0	0	1.21498	2.14632	2.11444	1.88424	0	0.01449
k__Bacteria|p__Proteobacteria|c__Betaproteobacteria|o__Burkholderiales|f__Sutterellaceae|g__Sutterella|s__Sutterella_wadsworthensis	0	0	0	0	0	0.00388	3.49263	0	0	0	0	0	0	0	0	0	0	0	0	0	0	0	0	0	0	0	0	0	0	0	0	3.11098	0	1.05467	1.96529	4.11072	2.59352	2.48542	0	0	0	0	0	0	0	0	0	0	0
k__Bacteria|p__Firmicutes|c__Clostridia|o__Eubacteriales|f__Eubacteriaceae|g__Intestinibacillus|s__Intestinibacillus_sp_Marseille_P6563	0	0	0	0	0	0.00362	0	0	0	0	0	0	0	0.00038	0	0	0	0	0	0	0	0	0	0	0	0	0	0	0	0	0	0	0	0	0	0	0	0	0	0	0	0	0	0	0	0	0	0	0
k__Bacteria|p__Firmicutes|c__Bacilli|o__Lactobacillales|f__Streptococcaceae|g__Streptococcus|s__Streptococcus_mitis	0	0	0	0	0	0.00339	0	0	0	0	0	0	0	0	0.00084	0	0.02106	0.00301	0	0	0	0	0	0	0	0	0	0.00316	0	0	0	0	0	0	0	0	0	0	0	0	0	0.02064	0	0	0	0	0	0	0
k__Bacteria|p__Firmicutes|c__Clostridia|o__Eubacteriales|f__Lachnospiraceae|g__Blautia|s__Blautia_producta	0	0	0	0	0	0.00311	0	0	0	0.36131	0	0.55233	0.15678	0.00653	0	0	0	1.22202	0.32245	0	0	0	0	0.18758	0.28251	0.14152	0	0	0	0.07918	0	0	0.00843	0	0	0	0.00069	0	0	0	0.02923	0.11355	0.05539	0	0	0	0	0	0
k__Bacteria|p__Bacteroidetes|c__Bacteroidia|o__Bacteroidales|f__Bacteroidaceae|g__Bacteroides|s__Bacteroides_xylanisolvens	0	0	0	0	0	0.00284	4.0235	0	0	0	0	0	0	0	0	0	0	0	0	0	0	0	0	0	0	0	0	0	0	0	0	0	0	0.06112	0	0	0.26762	0	0	0	0	0	2.80707	0	1.73519	0.34809	0.04581	0	0
k__Bacteria|p__Firmicutes|c__Clostridia|o__Eubacteriales|f__Lachnospiraceae|g__Lachnospiraceae_unclassified|s__Eubacterium_rectale	0	0	0	0	0	0.00272	2.22084	0	0.81135	0	0	0	0	0	0	0	0.01865	0.02133	0.16438	0	0	0	0	0	0	0	0	0	0	0.0038	0.56433	0.31575	0.09155	0.03664	0.54197	0.02923	2.38962	0.34442	0	0	0	0	0.29324	3.04624	0	0.1384	0.66984	0	0
k__Bacteria|p__Firmicutes|c__Clostridia|o__Eubacteriales|f__Lachnospiraceae|g__Coprococcus|s__Coprococcus_catus	0	0	0	0	0	0.00271	0.15074	0	0.35601	0.17309	0	0.06853	0.26691	0.09639	0	0	0	0	0	0	0	0	0	0	0	0	0	0	0	0	0.03666	0.05981	0.00542	0.08448	0.04479	0.01348	0	0.0063	0	0	0.25575	0.54615	0.03615	0.06866	0	0.01438	0.01301	0	0
k__Bacteria|p__Actinobacteria|c__Coriobacteriia|o__Coriobacteriales|f__Atopobiaceae|g__Olsenella|s__Olsenella_sp_An270	0	0	0	0	0	0.00248	0	0	0	0	0	0	0	0	0	0	0	0	0	0	0	0	0	0	0	0	0	0	0	0	0	0	0	0	0	0	0	0	0	0	0	0	0	0	0	0	0	0	0
k__Bacteria|p__Bacteroidetes|c__Bacteroidia|o__Bacteroidales|f__Tannerellaceae|g__Parabacteroides|s__Parabacteroides_merdae	0	0	0	0	0	0.00247	3.82375	0	0	0	0.59487	0	0	0	0	0	0	0	0	0	0	0	0	0	0	0	0	0	0	0	0	0.92483	0	0.51517	0.12035	0.27059	0.80488	0	0	0	0	0	1.96468	0	0.67588	0.19772	1.52311	0	0.30135
k__Bacteria|p__Firmicutes|c__Clostridia|o__Eubacteriales|f__Oscillospiraceae|g__GGB9724|s__GGB9724_SGB15278	0	0	0	0	0	0.00238	0	0	0	0	0	0.32137	0.27728	1.76794	0	5.03515	0.34297	3.49702	2.51325	0	0	0	0	0	0	0	0	0	0	0	0	0	0	0	0	0	0	0	0	0	0	0	0	0	0	0	0	0	0.04968
k__Bacteria|p__Bacteroidetes|c__Bacteroidia|o__Bacteroidales|f__Bacteroidaceae|g__Bacteroides|s__Bacteroides_salyersiae	0	0	0	0	0	0.00143	2.02218	0	0	0	0	0	0	0	0	0	0	0	0	0	0	0	0	0	0	0	0	0	0	0	0	0	0	0	0	0	0	0	0	0	0	0	0.2837	0	1.40446	0.4243	0.2956	0	0
k__Bacteria|p__Bacteroidetes|c__Bacteroidia|o__Bacteroidales|f__Bacteroidaceae|g__Bacteroides|s__Bacteroides_cellulosilyticus	0	0	0	0	0	0.00095	1.40165	0	0	0	0	0	0	0	0	0	0	0	0	0	0	0	0	0	0	0	0	0	0	0	0	0	0	0.34583	0.64807	0.55611	0	0	0	0	0	0	0.28124	0	6.47104	1.88034	1.4157	0	0
k__Bacteria|p__Firmicutes|c__Clostridia|o__Eubacteriales|f__Eubacteriales_unclassified|g__Gemmiger|s__Gemmiger_sp_An87	0	0	0	0	0	0.00088	0	0	0	0	0	0.01356	0	0.00238	0	0	0	0	0	0	0	0	0	0	0	0	0	0	0	0	0	0	0	0	0	0	0	0	0	0	0	0	0	0	0	0	0	0	0
k__Bacteria|p__Firmicutes|c__Clostridia|o__Eubacteriales|f__Clostridiaceae|g__Clostridium|s__Clostridium_sp_AF34_10BH	0	0	0	0	0	0.00086	1.65322	0	0	0	0	0	0	0	0	0	0	0	0	0	0	0	0	0	0	0	0	0	0	0	0	0.90156	0.09339	0.16155	0.93638	0.28351	0.45002	2.37739	0	0	0	0	0.17728	0.53592	0.78961	1.34155	0.71084	0	0.01734
k__Bacteria|p__Candidatus_Saccharibacteria|c__Candidatus_Nanosyncoccalia|o__Candidatus_Nanogingivales|f__Candidatus_Nanogingivalaceae|g__GGB12785|s__GGB12785_SGB19825	0	0	0	0	0	0.00078	0	0	0	0	0	0	0	0	0	0	0	0.00221	0	0	0	0	0	0	0	0	0	0	0	0	0	0	0	0	0	0	0	0	0	0	0	0	0	0	0	0	0	0	0
k__Bacteria|p__Firmicutes|c__Clostridia|o__Eubacteriales|f__Lachnospiraceae|g__GGB3446|s__GGB3446_SGB4597	0	0	0	0	0	0.00076	0	0	0.03213	0.1143	0	0.00976	0.10792	0	0	0	0	0	0	0	0	0	0	0	0	0	0	0	0	0	0	0	0	0	0	0	0.02566	0	0	0	0	0	0	0	0	0	0	0	0
k__Bacteria|p__Proteobacteria|c__Gammaproteobacteria|o__Pseudomonadales|f__Pseudomonadaceae|g__Pseudomonas|s__Pseudomonas_SGB2111	0	0	0	0	0	0.00063	1.98811	0	0	0	0	0	0	0	0	0	0	0	0	0	0	0	0	0	0	0	0	0	0	0	0	0	0	0	0	0	0	0	0	0	0	0	0	0	0.19166	0.64489	0	0	0
k__Bacteria|p__Candidatus_Saccharibacteria|c__Candidatus_Saccharimonia|o__Candidatus_Saccharimonales|f__Candidatus_Sacchiramonaceae|g__Candidatus_Nanosynsacchari|s__Candidatus_Nanosynsacchari_sp_TM7_ANC_38_39_G1_1	0	0	0	0	0	0.00057	0	0	0	0	0	0	0	0	0	0	0	0	0	0	0	0	0	0	0	0	0	0	0	0	0	0	0	0	0	0	0	0	0	0	0	0	0	0	0	0	0	0	0
k__Bacteria|p__Bacteroidetes|c__Bacteroidia|o__Bacteroidales|f__Bacteroidaceae|g__Bacteroides|s__Bacteroides_thetaiotaomicron	0	0	0	0	0	0.00035	1.51111	0	0	0	0	0	0	0	0	0	0	0	0	0	0	0	0	0	0	0	0	0	0	79.3826	0	0	0	0	0	0	1.41108	0	0	0	0	0	3.19854	0	4.4039	1.85225	1.38403	0	0.11043
k__Bacteria|p__Firmicutes|c__Clostridia|o__Eubacteriales|f__Eubacteriaceae|g__Eubacterium|s__Eubacterium_SGB6276	0	0	0	0	0	0.00027	1.2477	0	0	0	0	0	0	0	0	0	0	0	0	0	0	0	0	0	0	0	0	0	0	0	0	0	0	0	0	0	0	0.70323	0	0	0	0	0	0	0	0	0	0	0
k__Bacteria|p__Firmicutes|c__Bacilli|o__Lactobacillales|f__Streptococcaceae|g__Streptococcus|s__Streptococcus_gordonii	0	0	0	0	0	0.00021	0	0	0	0	0	0	0	0.04215	0	0	0	0	0	0	0	0	0	0	0	0	0	0	0	0	0	0	0	0	0	0	0	0	0	0	0	0	0	0	0	0	0	0	0
k__Bacteria|p__Firmicutes|c__Clostridia|o__Eubacteriales|f__Oscillospiraceae|g__Ruminococcus|s__Ruminococcus_sp_BSD2780120874_150323_B10	0	0	0	0	0	0.0002	0.96316	0	0	0	0	0.0001	0.03196	2.6958	0	0	0	0	0	0	0	0	0	0	0	0	0	0	0	0	0	0	0	0	0	0	0	0	0	0	0	0	0	0	0	0	0	0	0
k__Bacteria|p__Proteobacteria|c__Gammaproteobacteria|o__Enterobacterales|f__Enterobacteriaceae|g__Citrobacter|s__Citrobacter_telavivensis	0	0	0	0	0	9e-05	0	0	0	0	0	0	0	0	0	0	0	0	0	0	0	0	0	0	0	0	0	0	0	0	0	0	0	0	0	0	0	0	0	0	0	0	0	0	0	0	0	0	0
k__Bacteria|p__Bacteroidetes|c__Bacteroidia|o__Bacteroidales|f__Odoribacteraceae|g__Odoribacter|s__Odoribacter_splanchnicus	0	0	0	0	0	9e-05	1.29349	0	0	0	0	0	0	0	0	0	0	0	0	0	0	0	0	0	0	0	0	0	0	0	0	0.15308	0	2.37266	0.61805	0.24517	0.60736	0	0	0	0	0	0	0	0.89627	0.67277	0.5114	0	0.33295
k__Bacteria|p__Firmicutes|c__Clostridia|o__Eubacteriales|f__Oscillospiraceae|g__Faecalibacterium|s__Faecalibacterium_SGB15346|t__SGB15346	0	0	0	0	0	13.5049	0.26252	0	0	0	0	0	0	0	0	0	0	0	0	0	0	0	0	0	0	0	0	0	0	0	0.29791	11.8024	0	0.05955	0.48249	0.42608	0.27577	0.40447	0	0	0	0	4.49928	0	0.01113	0	0	0	0
k__Bacteria|p__Firmicutes|c__Clostridia|o__Eubacteriales|f__Lachnospiraceae|g__Roseburia|s__Roseburia_faecis|t__SGB4925	0	0	0	0	0	12.1578	4.31735	0	0	0	0	0.10111	0.02528	0.0302	0	0	0	0	0	0	0	0	0	0	0	0	0	0	0	0.39722	1.73236	0	0	0	0	0.05264	0	6.16583	0	0	0	0	0	0.80078	0	1.11716	3.54236	0	0
k__Bacteria|p__Firmicutes|c__Clostridia|o__Clostridiales|f__Ruminococcaceae|g__Candidatus_Cibionibacter|s__Candidatus_Cibionibacter_quicibialis|t__SGB15286	0	0	0	0	0	5.83511	0.83309	0	0	0	0	0	0	0	0	0	0	0	0	0	0	0	0	0	0	0	0	0	0	0	0.61919	0.23903	0.00316	0.38205	0.41258	0.29958	0	0.43147	0	0	0	0	0.11279	4.05051	1.53329	2.45145	3.21809	0	0
k__Bacteria|p__Firmicutes|c__Clostridia|o__Eubacteriales|f__Clostridiaceae|g__Clostridium|s__Clostridium_sp_AF20_17LB|t__SGB4714	0	0	0	0	0	3.4792	0	0	0	0	0	0	0	0	0	0	0	1.86337	4.32484	0	0	0	0	0	1.51548	4.80424	0	0	0	0	0.00095	0.14582	0.04786	0.03684	0.12385	0.11581	0.09894	0.51423	0	0	0	1.57987	0	0.45309	0.16284	0.03651	0.15827	0	0.31647
k__Bacteria|p__Firmicutes|c__Clostridia|o__Eubacteriales|f__Oscillospiraceae|g__Faecalibacterium|s__Faecalibacterium_prausnitzii|t__SGB15326	0	0	0	0	0	1.54421	0.15185	0	0	0	0	0	0	0	0	0	0	0	0	0	0	0	0	0	0	0	0	0	0	0	0	0.1438	0	0.98839	1.95037	0.41204	0	0.15	0	0	0	0	0.00761	0	0	0	0	0	0
k__Bacteria|p__Firmicutes|c__Clostridia|o__Eubacteriales|f__Lachnospiraceae|g__Faecalicatena|s__Faecalicatena_fissicatena|t__SGB4871	0	0	0	0	0	1.06375	0	0	0	0	0	0	0	0	0	0	0	0	0	0	0	0	0	0	0	0	0	0	0	0	0.00702	0.14762	0.28658	0.00943	0.28168	0.03576	0	0.06023	0	0	0	0	0	0.58275	0.36117	0.12484	0.003	0	0.04696
k__Bacteria|p__Firmicutes|c__Firmicutes_unclassified|o__Firmicutes_unclassified|f__Firmicutes_unclassified|g__Firmicutes_unclassified|s__Firmicutes_bacterium_AF16_15|t__SGB4993	0	0	0	0	0	0.965	0.08553	0	0	0	0	0	0	0	0	0	0	0	0	0	0	0	0	0	0	0	0	0	0	0	0	0	0	0.0005	0.01003	0	0	0.01037	0	0	0	0	0.03058	0.22213	0.00599	0.05867	0.03343	0	0
k__Bacteria|p__Firmicutes|c__Erysipelotrichia|o__Erysipelotrichales|f__Coprobacillaceae|g__Coprobacillus|s__Coprobacillus_SGB6753|t__SGB6753	0	0	0	0	0	0.75624	0.01421	0	0.00065	0.06038	0	0.00767	0	0	0	0	2.01589	6.53161	2.92108	0	0	0	0	0	0	0	0	0	0	0	0.00298	0	0	0	0.00011	0.0051	0	0	0	0	0	0.41421	0	0	0	0	0	0	0
k__Bacteria|p__Firmicutes|c__Clostridia|o__Eubacteriales|f__Eubacteriales_unclassified|g__Eubacteriales_unclassified|s__Clostridiales_bacterium_KLE1615|t__SGB5090	0	0	0	0	0	0.6905	0.11554	0	0	0	0	0	0	0	0	0	0	0	0	0	0	0	0	0	0	0	0	0	0	0	0.33329	0	0.13028	0	0.00597	0.01826	0.4912	1.14848	0	0	0	0	0.02495	0.11714	0.2426	0.13606	0.08202	0	0.03879
k__Bacteria|p__Firmicutes|c__Clostridia|o__Eubacteriales|f__Lachnospiraceae|g__Roseburia|s__Roseburia_hominis|t__SGB4936	0	0	0	0	0	0.57555	0.23667	0	0	0	0	0	0	0	0	0	0	0	4.16881	0	0	0	0	0	0	0	0	0	0	0	0.00766	1.0446	0	0.23187	0.23743	0.34833	0.86204	0.02946	0	0	0	0	0.04815	0	0.21999	0.66396	0.09847	0	0
k__Bacteria|p__Firmicutes|c__Clostridia|o__Eubacteriales|f__Oscillospiraceae|g__GGB9614|s__GGB9614_SGB15049|t__SGB15049	0	0	0	0	0	0.52332	0	0	0	0	0	0	0	0	0	0	0	0	0	0	0	0	0	0	0	0	0	0	0	0	0	0.02363	0.50258	0.00114	0.27918	0.07928	0.21684	0.69098	0	0	0	0	0	1.0209	0.01995	0.099	0.20111	0	0.00099
k__Bacteria|p__Firmicutes|c__Clostridia|o__Eubacteriales|f__Oscillospiraceae|g__Vescimonas|s__Vescimonas_coprocola|t__SGB15089	0	0	0	0	0	0.33028	0.12457	0	0	0	0	0	0	0	0	0	0	0	0	0	0	0	0	0	0	0	0	0	0	0	0	0.23675	0	1.50821	0.24754	0.11319	0.06253	0.14033	0	0	0	0	0	0	0.11739	0.11282	0.23395	0	0
k__Bacteria|p__Firmicutes|c__Clostridia|o__Eubacteriales|f__Oscillospiraceae|g__Oscillibacter|s__Oscillibacter_valericigenes|t__SGB15076	0	0	0	0	0	0.27772	0.00563	0	0	0.022	0	0.38261	0.34029	0.06872	0	0	0	0	0	0	0	0	0	0	0	0	0	0	0	0	0.44423	0	0	0	0	0	0.00059	0	0	0	0	0	0	0	0	0	0	0	0.00101
k__Bacteria|p__Firmicutes|c__Clostridia|o__Eubacteriales|f__Lachnospiraceae|g__Blautia|s__Blautia_SGB4815|t__SGB4815	0	0	0	0	0	0.26231	0.00428	0	0	0	0	0.00209	0.00116	0	0	0	0	0	0	0	0	0	0	0	0	0	0	0	0	0	0	0.03005	0.01776	0.02255	0.01438	0.0011	0.00077	0	0	0	0	0	0.01105	0.02286	0.00753	0.00266	0.00374	0	0.00054
k__Bacteria|p__Firmicutes|c__Clostridia|o__Eubacteriales|f__Oscillospiraceae|g__Anaerotruncus|s__Anaerotruncus_colihominis|t__SGB14963	0	0	0	0	0	0.25811	0.01186	0	0	0	0	0	0.00098	0.01291	0	0	0	0	0	0	0	0	0	0	0	0	0	0	0	0	0.0587	0	0	0	0	0	0.00547	0	0	0	0	0	0	0	0	0.00202	0.00066	0	0
k__Bacteria|p__Firmicutes|c__Clostridia|o__Eubacteriales|f__Lachnospiraceae|g__Coprococcus|s__Coprococcus_comes|t__SGB4577	0	0	0	0	0	0.15613	0.03205	0	0	0	0	0	0	0	0	0	0	0	0	0	0	0	0	0	0.55934	0.1383	0	0	0	0	0.2253	0	0	0.02785	0.13897	0.14354	0.10462	0.05657	0	0	0	0	0.00414	0.20026	0	0.04512	0.00668	0	0
k__Bacteria|p__Firmicutes|c__Clostridia|o__Eubacteriales|f__Lachnospiraceae|g__Lachnoclostridium|s__Lachnoclostridium_phytofermentans|t__SGB4512	0	0	0	0	0	0.14575	0	0	0	0	0	0	0	0	0	0	0	0	0	0	0	0	0	0	0	0	0	0	0	0	0	0	0	0	0	0	0	0	0	0	0	0	0	0	0	0	0	0	0
k__Bacteria|p__Firmicutes|c__Clostridia|o__Eubacteriales|f__Lachnospiraceae|g__GGB3538|s__GGB3538_SGB4728|t__SGB4728	0	0	0	0	0	0.13635	0	0	0	0.12147	0	0.13497	0.04078	0.03187	0	0	0	0	0	0	0	0	0	0	0	0	0	0	0	0	0.00273	0	0	0	0	0	0	0	0	0	0	0	0	0	0	0	0	0	0.02387
k__Bacteria|p__Firmicutes|c__Clostridia|o__Eubacteriales|f__Clostridiaceae|g__Hungatella|s__Hungatella_hathewayi|t__SGB4741	0	0	0	0	0	0.11062	0	0	0	0	0	0	0	0	0	0	0	0	0	0	0	0	0	0	0	0	0	0	0	0	0.07482	0	0.02292	0	0	0	0.00094	0	0	0	0	0	0	0.09249	0.01324	0.05737	0.0086	0	0.00173
k__Bacteria|p__Firmicutes|c__Clostridia|o__Eubacteriales|f__Lachnospiraceae|g__Sellimonas|s__Sellimonas_intestinalis|t__SGB4617	0	0	0	0	0	0.10302	0.00105	0	0	0	0	0	0	0	0	0	0	0	0	0	0	0	0	0	0	0	0	0	0	0	0.00082	0	0	0	0	0	0	0	0	0	0	0	0	0	0	0	0	0	0
k__Bacteria|p__Firmicutes|c__Clostridia|o__Clostridia_unclassified|f__Clostridia_unclassified|g__Candidatus_Pseudobutyricicoccus|s__Candidatus_Pseudobutyricicoccus_lothianensis|t__SGB14975	0	0	0	0	0	0.09175	0.00244	0	0	0	0	0.02297	0.01087	0	0	0	0	0	0	0	0	0	0	0	0	0	0	0	0	0	0.10872	0	0	0	0	0	0.04637	0	0	0	0	0	0	0	0	0	0	0	0
k__Bacteria|p__Firmicutes|c__Clostridia|o__Eubacteriales|f__Lachnospiraceae|g__Blautia|s__Blautia_obeum|t__SGB4809	0	0	0	0	0	0.08841	0.0022	0	0	0	0	0	0	0	0	0	0	0	0	0	0	0	0	0	0	0	0	0	0	0	0	0	0	0	0	0	0	0	0	0	0	0	0	0	0	0	0	0	0
k__Bacteria|p__Firmicutes|c__Clostridia|o__Eubacteriales|f__Oscillospiraceae|g__Dysosmobacter|s__Dysosmobacter_sp_BX15|t__SGB15053	0	0	0	0	0	0.08695	2.21377	0	0	0	0	0	0	0	0	0	0	0	0	0	0	0	0	0	0	0	0	0	0	0	0	0	0	0	0	0	0.17112	0.56132	0	0	0	0	0.79743	0.16949	0.33909	0.31572	0.63552	0	0.01025
k__Bacteria|p__Firmicutes|c__Clostridia|o__Eubacteriales|f__Clostridiaceae|g__Clostridium|s__Clostridium_SGB4750|t__SGB4750	0	0	0	0	0	0.08685	0.30476	0	0	0	0	0	0	0	0	0	0	0	0	0	0	0	0	0	0	0	0	0	0	0	0	0	0.00874	0	0.01216	0.00727	0.07908	0.07566	0	0	0	0	0.03958	0.0145	0.01185	0.0059	0.01118	0	0.01793
k__Bacteria|p__Firmicutes|c__Clostridia|o__Eubacteriales|f__Oscillospiraceae|g__Ruminococcus|s__Ruminococcus_sp_AF46_10NS|t__SGB4824	0	0	0	0	0	0.08448	0	0	0	0	0	0	0	0	0	0	0	0	0	0	0	0	0	0	0	0	0	0	0	0	0	0	0	0	0	0	0	0	0	0	0	0	0	0	0	0	0	0	0
k__Bacteria|p__Firmicutes|c__Clostridia|o__Eubacteriales|f__Lachnospiraceae|g__Lacrimispora|s__Lacrimispora_celerecrescens|t__SGB4868	0	0	0	0	0	0.06273	0	0	0.13268	0.02168	0	0.15736	0.27299	0.02339	0	0	0	0	0	0	0	0	0	0	0	0	0	0	0	0	0	0	0	0.00023	0.03203	0.01274	0.11794	0.12583	0	0	0	0	0	0	0	0	0.02206	0	0
k__Bacteria|p__Firmicutes|c__Clostridia|o__Eubacteriales|f__Lachnospiraceae|g__Blautia|s__Blautia_hansenii|t__SGB4794	0	0	0	0	0	0.06199	0	0	0.1736	0	0	0.00132	0.00816	0	0	0	0.01761	0.17766	0.15436	0	0	0	0	0	0	0	0	10.0703	0.55775	0.10168	0	0	0	0	0	0	0	0	0	0	3.65739	1.10348	0	0	0	0	0	0	0
k__Bacteria|p__Firmicutes|c__Clostridia|o__Eubacteriales|f__Oscillospiraceae|g__Dysosmobacter|s__Dysosmobacter_welbionis|t__SGB15078	0	0	0	0	0	0.04774	0.71834	0	0	0.01169	0	0.02623	0.0091	0.0037	0	0	0	0	0	0	0	0	0	0	0	0	0	0	0	0.45637	0.36825	0.13909	0.28999	0.08079	0.62466	0.71564	0.51091	0.15875	0	0	0	0	0	0.43151	0.35514	0.26621	0.21415	0	1.27467
k__Bacteria|p__Firmicutes|c__Clostridia|o__Eubacteriales|f__Oscillospiraceae|g__Faecalibacterium|s__Faecalibacterium_prausnitzii|t__SGB15316	0	0	0	0	0	0.04389	0.23931	0	0	0	0	0	0	0.6604	0	0	0	0	0	0	0	0	0	0	0	0	0	0	0	0.06514	0.23051	4.38736	12.6858	0.42066	1.45547	0.10332	0.91446	0.63957	0	0	57.9044	52.7152	1.58433	14.5685	1.8223	1.18857	1.96604	0.00199	1.5943
k__Bacteria|p__Firmicutes|c__Clostridia|o__Eubacteriales|f__Oscillospiraceae|g__Anaeromassilibacillus|s__Anaeromassilibacillus_sp_An250|t__SGB14894	0	0	0	0	0	0.03525	0.00666	0	0	0	0	0.037	0.06832	0.03787	0	0	0	0	0	0	0	0	0	0	0	0	0	0	0	0	0.01958	0	0	0	0	0.01674	0	0	0	2.30564	0.43044	0.02653	0	0	0.00401	0.01117	0.02023	0	0.00421
k__Bacteria|p__Firmicutes|c__CFGB2107|o__OFGB2107|f__FGB2107|g__GGB6020|s__GGB6020_SGB14985|t__SGB14985_group	0	0	0	0	0	0.02431	0	0	0	0	0	0	0	0	0	0	0	0.77154	0.29514	0	0	0	0	0	0	0.18186	0	0	0	0.09209	0	0	0	0	0	0	0	0	0	0	0.77983	1.81162	0	0	0	0	0	0	0
k__Bacteria|p__Firmicutes|c__Clostridia|o__Eubacteriales|f__Oscillospiraceae|g__Pseudoflavonifractor|s__Pseudoflavonifractor_phocaeensis|t__SGB15133	0	0	0	0	0	0.01938	0	0	0	0	0	0	0	0	0	0	0	0	0	0	0	0	0	0	0	0	0	0	0	0	0	0	0	0	0	0	0	0	0	0	0	0	0	0	0	0	0	0	0
k__Bacteria|p__Firmicutes|c__Erysipelotrichia|o__Erysipelotrichales|f__Coprobacillaceae|g__Coprobacillus|s__Coprobacillus_cateniformis|t__SGB6771	0	0	0	0	0	0.01759	0	0	0	0	0	0	0	0	0	0	0	0	0	0	0	0	0	0	0	0	0	0	0	0	0	0	0	0	0.03254	0	0	0	0	0	0	0	0	0	0	0	0	0	0
k__Bacteria|p__Firmicutes|c__Clostridia|o__Eubacteriales|f__Lachnospiraceae|g__GGB3637|s__GGB3637_SGB4930|t__SGB4930	0	0	0	0	0	0.01403	0	0	0	0	0	0	0	0	0	0	0	0	0	0	0	0	0	0	0	0	0	0	0	0.13544	0	0	0	0	0	0	0	0	0	0	0	0	0	0	0	0	0	0	0
k__Bacteria|p__Firmicutes|c__CFGB75783|o__OFGB75783|f__FGB75783|g__GGB79908|s__GGB79908_SGB47660|t__SGB47660	0	0	0	0	0	0.01192	0	0	6.57152	0.63815	0	0	0	0	0	1.09994	0.10552	0.1338	0.09591	0	0	0	0	0	0	0	0	0	0	0	0	0	0	0	0	0	0	0	0	0	0	0	0	0	0	0	0	0	0
k__Bacteria|p__Firmicutes|c__Erysipelotrichia|o__Erysipelotrichales|f__Erysipelotrichaceae|g__Erysipelatoclostridium|s__Erysipelatoclostridium_sp_An15|t__SGB6746	0	0	0	0	0	0.0071	0	0	0	0	0	0.05943	0.03928	0.01401	0	0	0	0	0	0	0	0	0	0	0	0	0	0	0	0	0.00485	0.00926	0	0.03149	0.0021	0	0	0	0	0	0	0	0	0	0	0	0	0	0
k__Bacteria|p__Firmicutes|c__Clostridia|o__Eubacteriales|f__Oscillospiraceae|g__GGB79687|s__GGB79687_SGB2143|t__SGB2143	0	0	0	0	0	0.00574	5.23305	0	0	0	0	0	0	0	0	0	0	0	0	0	0	0	0	0	0	0	0	0	0	0	0	0	0	0	0	0	0	0	0	0	0	0	0	0	0	0	0	0	0
k__Bacteria|p__Candidatus_Saccharibacteria|c__Candidatus_Saccharibacteria_unclassified|o__Candidatus_Saccharibacteria_unclassified|f__Candidatus_Saccharibacteria_unclassified|g__Candidatus_Saccharibacteria_unclassified|s__TM7_phylum_sp_oral_taxon_352|t__SGB19860_group	0	0	0	0	0	0.00573	0	0	0	0	0	0	0	0	0	0	0.00405	0	0	0	0	0	0	0	0	0	0	0	0	0	0	0	0	0	0	0	0	0	0	0	0	0	0	0	0	0	0	0	0
k__Bacteria|p__Candidatus_Melainabacteria|c__Candidatus_Melainabacteria_unclassified|o__Candidatus_Gastranaerophilales|f__Candidatus_Gastranaerophilales_unclassified|g__Candidatus_Gastranaerophilales_unclassified|s__Candidatus_Gastranaerophilales_bacterium|t__SGB8601	0	0	0	0	0	0.00486	4.6224	0	0	0	0	0	0	0	0	0	0	0	0	0	0	0	0	0	0	0	0	0	0	0	0	0	0	0	0	0.30268	0	0	0	0	0	0	0	0	0	0	0	0	0
k__Bacteria|p__Firmicutes|c__Clostridia|o__Eubacteriales|f__Oscillospiraceae|g__Oscillibacter|s__Oscillibacter_sp_ER4|t__SGB15254	0	0	0	0	0	0.00473	5.19606	0	0	0	0	0	0	0	0	0	0	0	0	0	0	0	0	0	0	0	0	0	0	0	0	0.63551	0	0.03033	0.76195	1.27579	1.68816	1.10314	0	0	0	0	0	1.21498	2.14632	2.11444	1.88424	0	0.01449
k__Bacteria|p__Proteobacteria|c__Betaproteobacteria|o__Burkholderiales|f__Sutterellaceae|g__Sutterella|s__Sutterella_wadsworthensis|t__SGB9283	0	0	0	0	0	0.00388	3.49263	0	0	0	0	0	0	0	0	0	0	0	0	0	0	0	0	0	0	0	0	0	0	0	0	0	0	0	0	0	1.00652	2.48542	0	0	0	0	0	0	0	0	0	0	0
k__Bacteria|p__Firmicutes|c__Clostridia|o__Eubacteriales|f__Eubacteriaceae|g__Intestinibacillus|s__Intestinibacillus_sp_Marseille_P6563|t__SGB29313	0	0	0	0	0	0.00362	0	0	0	0	0	0	0	0.00038	0	0	0	0	0	0	0	0	0	0	0	0	0	0	0	0	0	0	0	0	0	0	0	0	0	0	0	0	0	0	0	0	0	0	0
k__Bacteria|p__Firmicutes|c__Bacilli|o__Lactobacillales|f__Streptococcaceae|g__Streptococcus|s__Streptococcus_mitis|t__SGB8180_group	0	0	0	0	0	0.00339	0	0	0	0	0	0	0	0	0.00084	0	0.0155	0.00301	0	0	0	0	0	0	0	0	0	0	0	0	0	0	0	0	0	0	0	0	0	0	0	0.02064	0	0	0	0	0	0	0
k__Bacteria|p__Firmicutes|c__Clostridia|o__Eubacteriales|f__Lachnospiraceae|g__Blautia|s__Blautia_producta|t__SGB4785	0	0	0	0	0	0.00311	0	0	0	0	0	0.04212	0.01456	0.00653	0	0	0	0	0	0	0	0	0	0	0	0	0	0	0	0.07795	0	0	0.00843	0	0	0	0	0	0	0	0.02923	0.11355	0	0	0	0	0	0	0
k__Bacteria|p__Bacteroidetes|c__Bacteroidia|o__Bacteroidales|f__Bacteroidaceae|g__Bacteroides|s__Bacteroides_xylanisolvens|t__SGB1867	0	0	0	0	0	0.00284	4.0235	0	0	0	0	0	0	0	0	0	0	0	0	0	0	0	0	0	0	0	0	0	0	0	0	0	0	0.06112	0	0	0.26762	0	0	0	0	0	2.80707	0	1.73519	0.34809	0.04581	0	0
k__Bacteria|p__Firmicutes|c__Clostridia|o__Eubacteriales|f__Lachnospiraceae|g__Lachnospiraceae_unclassified|s__Eubacterium_rectale|t__SGB4933	0	0	0	0	0	0.00272	2.22084	0	0.81135	0	0	0	0	0	0	0	0.01865	0.02133	0.16438	0	0	0	0	0	0	0	0	0	0	0.0038	0.56433	0.31575	0.09155	0.03664	0.54197	0.02923	2.38962	0.34442	0	0	0	0	0.29324	3.04624	0	0.1384	0.66984	0	0
k__Bacteria|p__Firmicutes|c__Clostridia|o__Eubacteriales|f__Lachnospiraceae|g__Coprococcus|s__Coprococcus_catus|t__SGB4670	0	0	0	0	0	0.00271	0.15074	0	0.35601	0.17309	0	0.06853	0.26691	0.09639	0	0	0	0	0	0	0	0	0	0	0	0	0	0	0	0	0.03666	0.05981	0.00542	0.08448	0.04479	0.01348	0	0.0063	0	0	0.25575	0.54615	0.03615	0.06866	0	0.01438	0.01301	0	0
k__Bacteria|p__Actinobacteria|c__Coriobacteriia|o__Coriobacteriales|f__Atopobiaceae|g__Olsenella|s__Olsenella_sp_An270|t__SGB14361	0	0	0	0	0	0.00248	0	0	0	0	0	0	0	0	0	0	0	0	0	0	0	0	0	0	0	0	0	0	0	0	0	0	0	0	0	0	0	0	0	0	0	0	0	0	0	0	0	0	0
k__Bacteria|p__Bacteroidetes|c__Bacteroidia|o__Bacteroidales|f__Tannerellaceae|g__Parabacteroides|s__Parabacteroides_merdae|t__SGB1949	0	0	0	0	0	0.00247	3.82375	0	0	0	0.59487	0	0	0	0	0	0	0	0	0	0	0	0	0	0	0	0	0	0	0	0	0.92483	0	0.51517	0.12035	0.27059	0.80488	0	0	0	0	0	1.96468	0	0.67588	0.19772	1.52311	0	0.30135
k__Bacteria|p__Firmicutes|c__Clostridia|o__Eubacteriales|f__Oscillospiraceae|g__GGB9724|s__GGB9724_SGB15278|t__SGB15278	0	0	0	0	0	0.00238	0	0	0	0	0	0.32137	0.27728	1.76794	0	5.03515	0.34297	3.49702	2.51325	0	0	0	0	0	0	0	0	0	0	0	0	0	0	0	0	0	0	0	0	0	0	0	0	0	0	0	0	0	0.04968
k__Bacteria|p__Bacteroidetes|c__Bacteroidia|o__Bacteroidales|f__Bacteroidaceae|g__Bacteroides|s__Bacteroides_salyersiae|t__SGB1857	0	0	0	0	0	0.00143	2.02218	0	0	0	0	0	0	0	0	0	0	0	0	0	0	0	0	0	0	0	0	0	0	0	0	0	0	0	0	0	0	0	0	0	0	0	0.2837	0	1.40446	0.4243	0.2956	0	0
k__Bacteria|p__Firmicutes|c__Clostridia|o__Eubacteriales|f__Oscillospiraceae|g__Faecalibacterium|s__Faecalibacterium_prausnitzii|t__SGB15333	0	0	0	0	0	0.00102	1.02246	0	0	0	0	0	0	0	0	0	0.47628	0.07679	0.38294	0	0	0	0	0	0	0	0	0	0	0	0	0	0	0	0	0	0	0	0	0	0	0.00385	3.53068	0	0.00598	0	0	0	0
k__Bacteria|p__Bacteroidetes|c__Bacteroidia|o__Bacteroidales|f__Bacteroidaceae|g__Bacteroides|s__Bacteroides_cellulosilyticus|t__SGB1844	0	0	0	0	0	0.00095	1.40165	0	0	0	0	0	0	0	0	0	0	0	0	0	0	0	0	0	0	0	0	0	0	0	0	0	0	0.34583	0.64807	0.55611	0	0	0	0	0	0	0.28124	0	6.47104	1.88034	1.4157	0	0
k__Bacteria|p__Firmicutes|c__Clostridia|o__Eubacteriales|f__Eubacteriales_unclassified|g__Gemmiger|s__Gemmiger_sp_An87|t__SGB15281	0	0	0	0	0	0.00088	0	0	0	0	0	0.01356	0	0.00238	0	0	0	0	0	0	0	0	0	0	0	0	0	0	0	0	0	0	0	0	0	0	0	0	0	0	0	0	0	0	0	0	0	0	0
k__Bacteria|p__Firmicutes|c__Clostridia|o__Eubacteriales|f__Clostridiaceae|g__Clostridium|s__Clostridium_sp_AF34_10BH|t__SGB4914	0	0	0	0	0	0.00086	1.65322	0	0	0	0	0	0	0	0	0	0	0	0	0	0	0	0	0	0	0	0	0	0	0	0	0.90156	0.09339	0.16155	0.93638	0.28351	0.45002	2.37739	0	0	0	0	0.17728	0.53592	0.78961	1.34155	0.71084	0	0.01734
k__Bacteria|p__Candidatus_Saccharibacteria|c__Candidatus_Nanosyncoccalia|o__Candidatus_Nanogingivales|f__Candidatus_Nanogingivalaceae|g__GGB12785|s__GGB12785_SGB19825|t__SGB19825	0	0	0	0	0	0.00078	0	0	0	0	0	0	0	0	0	0	0	0.00221	0	0	0	0	0	0	0	0	0	0	0	0	0	0	0	0	0	0	0	0	0	0	0	0	0	0	0	0	0	0	0
k__Bacteria|p__Firmicutes|c__Clostridia|o__Eubacteriales|f__Lachnospiraceae|g__GGB3446|s__GGB3446_SGB4597|t__SGB4597	0	0	0	0	0	0.00076	0	0	0.03213	0.1143	0	0.00976	0.10792	0	0	0	0	0	0	0	0	0	0	0	0	0	0	0	0	0	0	0	0	0	0	0	0.02566	0	0	0	0	0	0	0	0	0	0	0	0
k__Bacteria|p__Proteobacteria|c__Gammaproteobacteria|o__Pseudomonadales|f__Pseudomonadaceae|g__Pseudomonas|s__Pseudomonas_SGB2111|t__SGB2111	0	0	0	0	0	0.00063	1.98811	0	0	0	0	0	0	0	0	0	0	0	0	0	0	0	0	0	0	0	0	0	0	0	0	0	0	0	0	0	0	0	0	0	0	0	0	0	0.19166	0.64489	0	0	0
k__Bacteria|p__Candidatus_Saccharibacteria|c__Candidatus_Saccharimonia|o__Candidatus_Saccharimonales|f__Candidatus_Sacchiramonaceae|g__Candidatus_Nanosynsacchari|s__Candidatus_Nanosynsacchari_sp_TM7_ANC_38_39_G1_1|t__SGB19882	0	0	0	0	0	0.00057	0	0	0	0	0	0	0	0	0	0	0	0	0	0	0	0	0	0	0	0	0	0	0	0	0	0	0	0	0	0	0	0	0	0	0	0	0	0	0	0	0	0	0
k__Bacteria|p__Bacteroidetes|c__Bacteroidia|o__Bacteroidales|f__Bacteroidaceae|g__Bacteroides|s__Bacteroides_thetaiotaomicron|t__SGB1861	0	0	0	0	0	0.00035	1.51111	0	0	0	0	0	0	0	0	0	0	0	0	0	0	0	0	0	0	0	0	0	0	79.3826	0	0	0	0	0	0	1.41108	0	0	0	0	0	3.19854	0	4.4039	1.85225	1.38403	0	0.11043
k__Bacteria|p__Firmicutes|c__Clostridia|o__Eubacteriales|f__Eubacteriaceae|g__Eubacterium|s__Eubacterium_SGB6276|t__SGB6276	0	0	0	0	0	0.00027	1.2477	0	0	0	0	0	0	0	0	0	0	0	0	0	0	0	0	0	0	0	0	0	0	0	0	0	0	0	0	0	0	0.70323	0	0	0	0	0	0	0	0	0	0	0
k__Bacteria|p__Firmicutes|c__Bacilli|o__Lactobacillales|f__Streptococcaceae|g__Streptococcus|s__Streptococcus_gordonii|t__SGB8053	0	0	0	0	0	0.00021	0	0	0	0	0	0	0	0.04215	0	0	0	0	0	0	0	0	0	0	0	0	0	0	0	0	0	0	0	0	0	0	0	0	0	0	0	0	0	0	0	0	0	0	0
k__Bacteria|p__Firmicutes|c__Clostridia|o__Eubacteriales|f__Oscillospiraceae|g__Ruminococcus|s__Ruminococcus_sp_BSD2780120874_150323_B10|t__SGB4290	0	0	0	0	0	0.0002	0.96316	0	0	0	0	0.0001	0.03196	2.6958	0	0	0	0	0	0	0	0	0	0	0	0	0	0	0	0	0	0	0	0	0	0	0	0	0	0	0	0	0	0	0	0	0	0	0
k__Bacteria|p__Bacteroidetes|c__Bacteroidia|o__Bacteroidales|f__Odoribacteraceae|g__Odoribacter|s__Odoribacter_splanchnicus|t__SGB1790	0	0	0	0	0	9e-05	1.29349	0	0	0	0	0	0	0	0	0	0	0	0	0	0	0	0	0	0	0	0	0	0	0	0	0.15308	0	2.37266	0.61805	0.24517	0.60736	0	0	0	0	0	0	0	0.89627	0.67277	0.5114	0	0.33295
k__Bacteria|p__Proteobacteria|c__Gammaproteobacteria|o__Enterobacterales|f__Enterobacteriaceae|g__Citrobacter|s__Citrobacter_telavivensis|t__SGB58550	0	0	0	0	0	9e-05	0	0	0	0	0	0	0	0	0	0	0	0	0	0	0	0	0	0	0	0	0	0	0	0	0	0	0	0	0	0	0	0	0	0	0	0	0	0	0	0	0	0	0
k__Bacteria|p__Lentisphaerae	0	0	0	0	0	0	0.26899	0	0	0	0	0	0	0	0	0	0	0	0	0	0	0	0	0	0	0	0	0	0	0	0	0	0	0	0	0	0	0	0	0	0	0	0	0	0	0	0	0	0
k__Bacteria|p__Bacteria_unclassified	0	0	0	0	0	0	0.03552	0	0	0	0	0	0	0	0	0	0	0	0	0	0	0	0	0	0	0	0	0	0	0	0	0	0	0.01479	0.01783	0.0424	0	0	0	0	0	0	0	0	0.01994	0.02662	0.02901	0	0.00243
k__Bacteria|p__Proteobacteria|c__Deltaproteobacteria	0	0	0	0	0	0	1.83926	0	0	0	0	0	0.00238	0.02539	0	0	0	0	0	0	0	0	0	0	0	0	0	0	0	0	0.05403	0	0.12932	0	0	0.2203	0.02446	0	0	0	0	0	0	0.12595	0.67821	0.57811	0.77894	0	0
k__Bacteria|p__Bacteroidetes|c__CFGB635	0	0	0	0	0	0	1.81802	0	0	0	0	0	0	0	0	0	0	0	0	0	0	0	0	0	0	0	0	0	0	0	0	0.63129	0	0.09413	0.00864	0.04095	0	0	0	0	0	0	0	0	0	0	0	0	0
k__Bacteria|p__Firmicutes|c__CFGB76783	0	0	0	0	0	0	1.01335	0	0	0	0	0.18621	0.34618	0.0917	0	0	0	0	0	0	0	0	0	0	0	0	0	0	0	0	0.48757	0	0	0	0	0	1.30249	4.53532	0	0	0	0	0.17396	0	1.61831	0.96224	0	0	0
k__Bacteria|p__Firmicutes|c__CFGB38642	0	0	0	0	0	0	0.59908	0	0	0	0	0.08812	0.13671	0	0	0	0	0	0	0	0	0	0	0	0	0	0	0	0	0	0.04831	0	0.05127	0	0.04814	2.21947	0.23396	8.69332	0	0	0	0	0	0.10948	0.03136	4.05993	4.58781	0	0
k__Bacteria|p__Firmicutes|c__CFGB14936	0	0	0	0	0	0	0.34288	0	0	0	0	0	0	0	0	0	0	0	0	0	0	0	0	0	0	0	0	0	0	0	0	0	0	0	0	0.08608	0	0	0	0	0	0	0	0.62843	0	0.56392	1.51291	0	0.00014
k__Bacteria|p__Lentisphaerae|c__Lentisphaeria	0	0	0	0	0	0	0.26899	0	0	0	0	0	0	0	0	0	0	0	0	0	0	0	0	0	0	0	0	0	0	0	0	0	0	0	0	0	0	0	0	0	0	0	0	0	0	0	0	0	0
k__Bacteria|p__Firmicutes|c__CFGB3068	0	0	0	0	0	0	0.09715	0	0	0	0	0	0	0.27511	0	0	0	0	0	0	0	0	0	0	0	0	0	0	0	0	0	0	0	0.0463	0.07193	0.02712	0	0.2632	0	0	0	0	0	0.0562	0	0.00842	0.02178	0	0
k__Bacteria|p__Firmicutes|c__CFGB1507	0	0	0	0	0	0	0.03311	0	0	0	0	0.05406	0.16245	0.09816	0	0	0	0	0	0	0	0	0	0	0	0	0	0	0	0	0.00627	0.04887	0	0.10299	0.03998	0.00544	0.02182	0.00417	0	0	0	0	0	0	0	0.01642	0	0	0.00705
k__Bacteria|p__Firmicutes|c__CFGB3047	0	0	0	0	0	0	0.02036	0	0	0	0	0	0	0	0	0	0	0	0	0	0	0	0	0	0	0	0	0	0	0	0	0	0	0.0059	0.00749	0.04763	0	0.00997	0	0	0	0	0	0	0	0	0	0	0.00012
k__Bacteria|p__Bacteria_unclassified|c__CFGB2987	0	0	0	0	0	0	0.01919	0	0	0	0	0	0	0	0	0	0	0	0	0	0	0	0	0	0	0	0	0	0	0	0	0	0	0	0	0	0	0	0	0	0	0	0	0	0	0	0	0	0
k__Bacteria|p__Actinobacteria|c__CFGB2992	0	0	0	0	0	0	0.01183	0	0	0	0	0	0	0	0	0	0	0	0	0	0	0	0	0	0	0	0	0	0	0	0	0	0	0	0.00065	0	0	0	0	0	0	0	0	0	0	0	0	0	0
k__Bacteria|p__Firmicutes|c__CFGB1011	0	0	0	0	0	0	0.0064	0	0	0	0	0.02354	0.14493	0.16092	0	0	0	0	0	0	0	0	0	0	0	0	0	0	0	0	0.02414	0	0	0.03607	0.00433	0.0026	0.00154	0	0	0	0	0	0	0	0.02998	0.00491	0.00191	0	0.03739
k__Bacteria|p__Bacteria_unclassified|c__CFGB76763	0	0	0	0	0	0	0.00451	0	0	0	0	0	0	0	0	0	0	0	0	0	0	0	0	0	0	0	0	0	0	0	0	0	0	0.01479	0.01717	0.0424	0	0	0	0	0	0	0	0	0.01994	0.02662	0.02901	0	0.00243
k__Bacteria|p__Firmicutes|c__CFGB9718	0	0	0	0	0	0	0.00221	0	0	0	0	0	0.00141	0.00984	0	0	0	0	0	0	0	0	0	0	0	0	0	0	0	0	0.00267	0	0	0.00192	0.02265	0.00112	0	0.08525	0	0	0	0	0	0	0	0	0	0	0
k__Bacteria|p__Firmicutes|c__CFGB1126	0	0	0	0	0	0	0.00182	0	0	0	0	0	0	0.01295	0	0	0	0	0	0	0	0	0	0	0	0	0	0	0	0	0	0	0	0.03893	0.00327	0.00037	0.00127	0	0	0	0	0	0	0.02304	0.04235	0.02842	0.01171	0	0
k__Bacteria|p__Firmicutes|c__CFGB2918	0	0	0	0	0	0	0.00144	0	0	0	0	0	0	0	0	0	0	0	0	0	0	0	0	0	0	0	0	0	0	0	0	0	0	0	0	0	0	0	0	0	0	0	0.00016	0	0	0	0	0	0
k__Bacteria|p__Firmicutes|c__CFGB40183	0	0	0	0	0	0	9e-05	0	0	0	0	0	0	0	0	0	0	0	0	0	0	0	0	0	0	0	0	0	0	0	0.00257	0	0	0	0	0	0	0	0	0	0	0	0	0	0	0.00052	0.01077	0	0
k__Bacteria|p__Proteobacteria|c__Deltaproteobacteria|o__Desulfovibrionales	0	0	0	0	0	0	1.83926	0	0	0	0	0	0.00238	0.02539	0	0	0	0	0	0	0	0	0	0	0	0	0	0	0	0	0.05403	0	0.12932	0	0	0.2203	0.02446	0	0	0	0	0	0	0.12595	0.67821	0.57811	0.77894	0	0
k__Bacteria|p__Bacteroidetes|c__CFGB635|o__OFGB635	0	0	0	0	0	0	1.81802	0	0	0	0	0	0	0	0	0	0	0	0	0	0	0	0	0	0	0	0	0	0	0	0	0.63129	0	0.09413	0.00864	0.04095	0	0	0	0	0	0	0	0	0	0	0	0	0
k__Bacteria|p__Firmicutes|c__CFGB76783|o__OFGB76783	0	0	0	0	0	0	1.01335	0	0	0	0	0.18621	0.34618	0.0917	0	0	0	0	0	0	0	0	0	0	0	0	0	0	0	0	0.48757	0	0	0	0	0	1.30249	4.53532	0	0	0	0	0.17396	0	1.61831	0.96224	0	0	0
k__Bacteria|p__Firmicutes|c__Negativicutes|o__Acidaminococcales	0	0	0	0	0	0	0.66823	0	0	0.44841	4.98352	0.0917	0.07215	0.11259	0	0.94161	0.01168	0.05408	0.00888	0	0	0	0	0	0	0	0	0	0	0	0	0.81361	0	1.78238	1.31661	1.40677	0.00164	0	0	0	0	0	0	0	0.84368	0.71438	0.45305	0	0.18647
k__Bacteria|p__Firmicutes|c__CFGB38642|o__OFGB38642	0	0	0	0	0	0	0.59908	0	0	0	0	0.08812	0.13671	0	0	0	0	0	0	0	0	0	0	0	0	0	0	0	0	0	0.04831	0	0.05127	0	0.04814	2.21947	0.23396	8.69332	0	0	0	0	0	0.10948	0.03136	4.05993	4.58781	0	0
k__Bacteria|p__Firmicutes|c__CFGB14936|o__OFGB14936	0	0	0	0	0	0	0.34288	0	0	0	0	0	0	0	0	0	0	0	0	0	0	0	0	0	0	0	0	0	0	0	0	0	0	0	0	0.08608	0	0	0	0	0	0	0	0.62843	0	0.56392	1.51291	0	0.00014
k__Bacteria|p__Lentisphaerae|c__Lentisphaeria|o__Victivallales	0	0	0	0	0	0	0.26899	0	0	0	0	0	0	0	0	0	0	0	0	0	0	0	0	0	0	0	0	0	0	0	0	0	0	0	0	0	0	0	0	0	0	0	0	0	0	0	0	0	0
k__Bacteria|p__Firmicutes|c__CFGB3068|o__OFGB3068	0	0	0	0	0	0	0.09715	0	0	0	0	0	0	0.27511	0	0	0	0	0	0	0	0	0	0	0	0	0	0	0	0	0	0	0	0.0463	0.07193	0.02712	0	0.2632	0	0	0	0	0	0.0562	0	0.00842	0.02178	0	0
k__Bacteria|p__Firmicutes|c__Bacilli|o__Bacillales	0	0	0	0	0	0	0.05397	0	0	0	0	0	0	0	0	0	0.01269	0	0	0	0	0	0	0	0	0	0	0	0	0	0.0097	0	0	0	0	0	0	0	0	0	0	0	0	0	0.00054	0	0.00057	0	0
k__Bacteria|p__Firmicutes|c__CFGB1507|o__OFGB1507	0	0	0	0	0	0	0.03311	0	0	0	0	0.05406	0.16245	0.09816	0	0	0	0	0	0	0	0	0	0	0	0	0	0	0	0	0.00627	0.04887	0	0.10299	0.03998	0.00544	0.02182	0.00417	0	0	0	0	0	0	0	0.01642	0	0	0.00705
k__Bacteria|p__Firmicutes|c__CFGB3047|o__OFGB3047	0	0	0	0	0	0	0.02036	0	0	0	0	0	0	0	0	0	0	0	0	0	0	0	0	0	0	0	0	0	0	0	0	0	0	0.0059	0.00749	0.04763	0	0.00997	0	0	0	0	0	0	0	0	0	0	0.00012
k__Bacteria|p__Bacteria_unclassified|c__CFGB2987|o__OFGB2987	0	0	0	0	0	0	0.01919	0	0	0	0	0	0	0	0	0	0	0	0	0	0	0	0	0	0	0	0	0	0	0	0	0	0	0	0	0	0	0	0	0	0	0	0	0	0	0	0	0	0
k__Bacteria|p__Actinobacteria|c__CFGB2992|o__OFGB2992	0	0	0	0	0	0	0.01183	0	0	0	0	0	0	0	0	0	0	0	0	0	0	0	0	0	0	0	0	0	0	0	0	0	0	0	0.00065	0	0	0	0	0	0	0	0	0	0	0	0	0	0
k__Bacteria|p__Firmicutes|c__CFGB1011|o__OFGB1011	0	0	0	0	0	0	0.0064	0	0	0	0	0.02354	0.14493	0.16092	0	0	0	0	0	0	0	0	0	0	0	0	0	0	0	0	0.02414	0	0	0.03607	0.00433	0.0026	0.00154	0	0	0	0	0	0	0	0.02998	0.00491	0.00191	0	0.03739
k__Bacteria|p__Bacteria_unclassified|c__CFGB76763|o__OFGB76763	0	0	0	0	0	0	0.00451	0	0	0	0	0	0	0	0	0	0	0	0	0	0	0	0	0	0	0	0	0	0	0	0	0	0	0.01479	0.01717	0.0424	0	0	0	0	0	0	0	0	0.01994	0.02662	0.02901	0	0.00243
k__Bacteria|p__Firmicutes|c__CFGB9718|o__OFGB9718	0	0	0	0	0	0	0.00221	0	0	0	0	0	0.00141	0.00984	0	0	0	0	0	0	0	0	0	0	0	0	0	0	0	0	0.00267	0	0	0.00192	0.02265	0.00112	0	0.08525	0	0	0	0	0	0	0	0	0	0	0
k__Bacteria|p__Firmicutes|c__CFGB1126|o__OFGB1126	0	0	0	0	0	0	0.00182	0	0	0	0	0	0	0.01295	0	0	0	0	0	0	0	0	0	0	0	0	0	0	0	0	0	0	0	0.03893	0.00327	0.00037	0.00127	0	0	0	0	0	0	0.02304	0.04235	0.02842	0.01171	0	0
k__Bacteria|p__Firmicutes|c__CFGB2918|o__OFGB2918	0	0	0	0	0	0	0.00144	0	0	0	0	0	0	0	0	0	0	0	0	0	0	0	0	0	0	0	0	0	0	0	0	0	0	0	0	0	0	0	0	0	0	0	0.00016	0	0	0	0	0	0
k__Bacteria|p__Firmicutes|c__CFGB40183|o__OFGB40183	0	0	0	0	0	0	9e-05	0	0	0	0	0	0	0	0	0	0	0	0	0	0	0	0	0	0	0	0	0	0	0	0.00257	0	0	0	0	0	0	0	0	0	0	0	0	0	0	0.00052	0.01077	0	0
k__Bacteria|p__Proteobacteria|c__Deltaproteobacteria|o__Desulfovibrionales|f__Desulfovibrionaceae	0	0	0	0	0	0	1.83926	0	0	0	0	0	0.00238	0.02539	0	0	0	0	0	0	0	0	0	0	0	0	0	0	0	0	0.05403	0	0.12932	0	0	0.2203	0.02446	0	0	0	0	0	0	0.12595	0.67821	0.57811	0.77894	0	0
k__Bacteria|p__Bacteroidetes|c__CFGB635|o__OFGB635|f__FGB635	0	0	0	0	0	0	1.81802	0	0	0	0	0	0	0	0	0	0	0	0	0	0	0	0	0	0	0	0	0	0	0	0	0.63129	0	0.09413	0.00864	0.04095	0	0	0	0	0	0	0	0	0	0	0	0	0
k__Bacteria|p__Firmicutes|c__CFGB76783|o__OFGB76783|f__FGB76783	0	0	0	0	0	0	1.01335	0	0	0	0	0.18621	0.34618	0.0917	0	0	0	0	0	0	0	0	0	0	0	0	0	0	0	0	0.48757	0	0	0	0	0	1.30249	4.53532	0	0	0	0	0.17396	0	1.61831	0.96224	0	0	0
k__Bacteria|p__Actinobacteria|c__Actinomycetia|o__Corynebacteriales|f__Corynebacteriaceae	0	0	0	0	0	0	0.84965	12.6581	0	0	0	0	0	0	0	0	0	0	0	0	0	0	0	0	0	0	0	0.00797	0	0	0	0	0	0	0	0	0	0.66452	0	0	0	0	0	0	0	0	0	0	0
k__Bacteria|p__Firmicutes|c__Negativicutes|o__Acidaminococcales|f__Acidaminococcaceae	0	0	0	0	0	0	0.66823	0	0	0.44841	4.98352	0.0917	0.07215	0.11259	0	0.94161	0.01168	0.05408	0.00888	0	0	0	0	0	0	0	0	0	0	0	0	0.81361	0	1.78238	1.31661	1.40677	0.00164	0	0	0	0	0	0	0	0.84368	0.71438	0.45305	0	0.18647
k__Bacteria|p__Firmicutes|c__CFGB38642|o__OFGB38642|f__FGB38642	0	0	0	0	0	0	0.59908	0	0	0	0	0.08812	0.13671	0	0	0	0	0	0	0	0	0	0	0	0	0	0	0	0	0	0.04831	0	0.05127	0	0.04814	2.21947	0.23396	8.69332	0	0	0	0	0	0.10948	0.03136	4.05993	4.58781	0	0
k__Bacteria|p__Firmicutes|c__CFGB14936|o__OFGB14936|f__FGB14936	0	0	0	0	0	0	0.34288	0	0	0	0	0	0	0	0	0	0	0	0	0	0	0	0	0	0	0	0	0	0	0	0	0	0	0	0	0.08608	0	0	0	0	0	0	0	0.62843	0	0.56392	1.51291	0	0.00014
k__Bacteria|p__Firmicutes|c__Clostridia|o__Clostridiales|f__Clostridiales_unclassified	0	0	0	0	0	0	0.30612	0	0	0	0	0.10159	0.04606	0.03229	0	0	0	0	0	0	0	0	0	0	0	0	0	0	0	0	0	0.24006	0	0.07455	0.24794	0.81859	0.25604	0.01374	0	0	0	0	0	0.05588	0.19286	0.26378	0.34019	0	0.01281
k__Bacteria|p__Lentisphaerae|c__Lentisphaeria|o__Victivallales|f__Victivallaceae	0	0	0	0	0	0	0.26899	0	0	0	0	0	0	0	0	0	0	0	0	0	0	0	0	0	0	0	0	0	0	0	0	0	0	0	0	0	0	0	0	0	0	0	0	0	0	0	0	0	0
k__Bacteria|p__Bacteroidetes|c__Bacteroidia|o__Bacteroidales|f__Muribaculaceae	0	0	0	0	0	0	0.15376	0	0	0	0	0.43324	0.20954	0.47232	0	0	0	0	0	0	0	0	0	0	0	0	0	0	0	0	0.02645	0	0	0	0	0	0	0	0	0	0	0	0	0	0	0	0	0	0.5549
k__Bacteria|p__Firmicutes|c__CFGB3068|o__OFGB3068|f__FGB3068	0	0	0	0	0	0	0.09715	0	0	0	0	0	0	0.27511	0	0	0	0	0	0	0	0	0	0	0	0	0	0	0	0	0	0	0	0.0463	0.07193	0.02712	0	0.2632	0	0	0	0	0	0.0562	0	0.00842	0.02178	0	0
k__Bacteria|p__Actinobacteria|c__Actinomycetia|o__Micrococcales|f__Sanguibacteraceae	0	0	0	0	0	0	0.06151	0	0.05169	0.10578	0	0.1316	0.36334	0.22545	0	0	0	0	0	0	0	0	0	0	0	0	0	0	0	0	0	0	0	0	0	0	0	0	0	0	0	0	0	0	0	0	0	0	0
k__Bacteria|p__Firmicutes|c__Bacilli|o__Bacillales|f__Staphylococcaceae	0	0	0	0	0	0	0.05397	0	0	0	0	0	0	0	0	0	0	0	0	0	0	0	0	0	0	0	0	0	0	0	4e-05	0	0	0	0	0	0	0	0	0	0	0	0	0	0.00054	0	0	0	0
k__Bacteria|p__Firmicutes|c__CFGB1507|o__OFGB1507|f__FGB1507	0	0	0	0	0	0	0.03311	0	0	0	0	0.05406	0.16245	0.09816	0	0	0	0	0	0	0	0	0	0	0	0	0	0	0	0	0.00627	0.04887	0	0.10299	0.03998	0.00544	0.02182	0.00417	0	0	0	0	0	0	0	0.01642	0	0	0.00705
k__Bacteria|p__Firmicutes|c__CFGB3047|o__OFGB3047|f__FGB3047	0	0	0	0	0	0	0.02036	0	0	0	0	0	0	0	0	0	0	0	0	0	0	0	0	0	0	0	0	0	0	0	0	0	0	0.0059	0.00749	0.04763	0	0.00997	0	0	0	0	0	0	0	0	0	0	0.00012
k__Bacteria|p__Bacteria_unclassified|c__CFGB2987|o__OFGB2987|f__FGB2987	0	0	0	0	0	0	0.01919	0	0	0	0	0	0	0	0	0	0	0	0	0	0	0	0	0	0	0	0	0	0	0	0	0	0	0	0	0	0	0	0	0	0	0	0	0	0	0	0	0	0
k__Bacteria|p__Actinobacteria|c__CFGB2992|o__OFGB2992|f__FGB2992	0	0	0	0	0	0	0.01183	0	0	0	0	0	0	0	0	0	0	0	0	0	0	0	0	0	0	0	0	0	0	0	0	0	0	0	0.00065	0	0	0	0	0	0	0	0	0	0	0	0	0	0
k__Bacteria|p__Firmicutes|c__CFGB1011|o__OFGB1011|f__FGB1011	0	0	0	0	0	0	0.0064	0	0	0	0	0.02354	0.14493	0.16092	0	0	0	0	0	0	0	0	0	0	0	0	0	0	0	0	0.02414	0	0	0.03607	0.00433	0.0026	0.00154	0	0	0	0	0	0	0	0.02998	0.00491	0.00191	0	0.03739
k__Bacteria|p__Bacteria_unclassified|c__CFGB76763|o__OFGB76763|f__FGB76763	0	0	0	0	0	0	0.00451	0	0	0	0	0	0	0	0	0	0	0	0	0	0	0	0	0	0	0	0	0	0	0	0	0	0	0.01479	0.01717	0.0424	0	0	0	0	0	0	0	0	0.01994	0.02662	0.02901	0	0.00243
k__Bacteria|p__Firmicutes|c__Clostridia|o__Eubacteriales|f__Eubacteriales_Family_XIII_Incertae_Sedis	0	0	0	0	0	0	0.00432	0	0	0	0	0.02084	0.08069	0.89315	0	0	0	0	0	0	0	0	0	0	0	0	0	0.00218	0	0	0.03935	0	0	0.0199	0.00472	0	0.0001	0	0	0	0	0	0	0.01673	0.00635	0.00494	0.00248	0	0.01256
k__Bacteria|p__Firmicutes|c__CFGB9718|o__OFGB9718|f__FGB9718	0	0	0	0	0	0	0.00221	0	0	0	0	0	0.00141	0.00984	0	0	0	0	0	0	0	0	0	0	0	0	0	0	0	0	0.00267	0	0	0.00192	0.02265	0.00112	0	0.08525	0	0	0	0	0	0	0	0	0	0	0
k__Bacteria|p__Firmicutes|c__CFGB1126|o__OFGB1126|f__FGB1126	0	0	0	0	0	0	0.00182	0	0	0	0	0	0	0.01295	0	0	0	0	0	0	0	0	0	0	0	0	0	0	0	0	0	0	0	0.03893	0.00327	0.00037	0.00127	0	0	0	0	0	0	0.02304	0.04235	0.02842	0.01171	0	0
k__Bacteria|p__Firmicutes|c__CFGB2918|o__OFGB2918|f__FGB2918	0	0	0	0	0	0	0.00144	0	0	0	0	0	0	0	0	0	0	0	0	0	0	0	0	0	0	0	0	0	0	0	0	0	0	0	0	0	0	0	0	0	0	0	0.00016	0	0	0	0	0	0
k__Bacteria|p__Firmicutes|c__CFGB40183|o__OFGB40183|f__FGB40183	0	0	0	0	0	0	9e-05	0	0	0	0	0	0	0	0	0	0	0	0	0	0	0	0	0	0	0	0	0	0	0	0.00257	0	0	0	0	0	0	0	0	0	0	0	0	0	0	0.00052	0.01077	0	0
k__Bacteria|p__Bacteroidetes|c__CFGB635|o__OFGB635|f__FGB635|g__GGB1543	0	0	0	0	0	0	1.32426	0	0	0	0	0	0	0	0	0	0	0	0	0	0	0	0	0	0	0	0	0	0	0	0	0	0	0	0	0	0	0	0	0	0	0	0	0	0	0	0	0	0
k__Bacteria|p__Proteobacteria|c__Deltaproteobacteria|o__Desulfovibrionales|f__Desulfovibrionaceae|g__Desulfovibrio	0	0	0	0	0	0	1.08957	0	0	0	0	0	0.00238	0.02539	0	0	0	0	0	0	0	0	0	0	0	0	0	0	0	0	0.05403	0	0.12932	0	0	0.15989	0	0	0	0	0	0	0	0.12595	0	0.02148	0.17393	0	0
k__Bacteria|p__Firmicutes|c__CFGB76783|o__OFGB76783|f__FGB76783|g__GGB80011	0	0	0	0	0	0	1.01335	0	0	0	0	0	0	0	0	0	0	0	0	0	0	0	0	0	0	0	0	0	0	0	0.48692	0	0	0	0	0	1.30249	4.53532	0	0	0	0	0.17396	0	1.61831	0.96224	0	0	0
k__Bacteria|p__Actinobacteria|c__Actinomycetia|o__Corynebacteriales|f__Corynebacteriaceae|g__Corynebacterium	0	0	0	0	0	0	0.84965	12.6581	0	0	0	0	0	0	0	0	0	0	0	0	0	0	0	0	0	0	0	0.00797	0	0	0	0	0	0	0	0	0	0.66452	0	0	0	0	0	0	0	0	0	0	0
k__Bacteria|p__Proteobacteria|c__Deltaproteobacteria|o__Desulfovibrionales|f__Desulfovibrionaceae|g__Bilophila	0	0	0	0	0	0	0.74969	0	0	0	0	0	0	0	0	0	0	0	0	0	0	0	0	0	0	0	0	0	0	0	0	0	0	0	0	0.06041	0.0206	0	0	0	0	0	0	0	0.67821	0.55663	0.60502	0	0
k__Bacteria|p__Firmicutes|c__Negativicutes|o__Acidaminococcales|f__Acidaminococcaceae|g__Acidaminococcus	0	0	0	0	0	0	0.66823	0	0	0	2.55776	0	0	0	0	0	0	0	0	0	0	0	0	0	0	0	0	0	0	0	0	0	0	0	0	0	0	0	0	0	0	0	0	0	0	0	0	0	0
k__Bacteria|p__Firmicutes|c__Clostridia|o__Eubacteriales|f__Oscillospiraceae|g__Agathobaculum	0	0	0	0	0	0	0.61895	0	0	0	0.00617	0	0.00394	0.11316	0	0	0	0	0	0	0	0	0	0	0	0	0	0	0	0	0	0.18642	0	0.11053	0.09032	0.23048	0.08307	0.03422	0	0	0	0	0.05602	1.50029	0.36475	0.14892	0.14935	0	0
k__Bacteria|p__Firmicutes|c__CFGB38642|o__OFGB38642|f__FGB38642|g__GGB9758	0	0	0	0	0	0	0.59908	0	0	0	0	0	0	0	0	0	0	0	0	0	0	0	0	0	0	0	0	0	0	0	0	0	0.05127	0	0.04814	2.21947	0.23257	8.69332	0	0	0	0	0	0.08486	0.03136	4.02949	4.55002	0	0
k__Bacteria|p__Bacteroidetes|c__CFGB635|o__OFGB635|f__FGB635|g__GGB1548	0	0	0	0	0	0	0.49376	0	0	0	0	0	0	0	0	0	0	0	0	0	0	0	0	0	0	0	0	0	0	0	0	0.63129	0	0.09413	0.00864	0.04095	0	0	0	0	0	0	0	0	0	0	0	0	0
k__Bacteria|p__Firmicutes|c__Clostridia|o__Eubacteriales|f__Lachnospiraceae|g__GGB51269	0	0	0	0	0	0	0.43477	0	0	0	0	0	0	0	0	0	0	0	0	0	0	0	0	0	0	0	0	0	0	0	0	0	0	0	0	0	0	0	0	0	0	0	0.11712	0	0	0	0	0	0
k__Bacteria|p__Firmicutes|c__CFGB14936|o__OFGB14936|f__FGB14936|g__GGB3256	0	0	0	0	0	0	0.34288	0	0	0	0	0	0	0	0	0	0	0	0	0	0	0	0	0	0	0	0	0	0	0	0	0	0	0	0	0.08608	0	0	0	0	0	0	0	0.62843	0	0.56392	1.51291	0	0.00014
k__Bacteria|p__Firmicutes|c__Clostridia|o__Clostridiales|f__Clostridiales_unclassified|g__Lawsonibacter	0	0	0	0	0	0	0.30612	0	0	0	0	0.10159	0.04606	0.03229	0	0	0	0	0	0	0	0	0	0	0	0	0	0	0	0	0	0.24006	0	0.07455	0.24794	0.81859	0.25604	0.01374	0	0	0	0	0	0.05588	0.19286	0.26378	0.34019	0	0.01281
k__Bacteria|p__Bacteroidetes|c__Bacteroidia|o__Bacteroidales|f__Bacteroidaceae|g__GGB1364	0	0	0	0	0	0	0.28759	0	0	0	0	0	0	0	0	0	0	0	0	0	0	0	0	0	0	0	0	0	0	0	0	0	0	0	0	0	0	0	0	0	0	0	0.18556	0	0.03404	0.01202	0	0	0
k__Bacteria|p__Lentisphaerae|c__Lentisphaeria|o__Victivallales|f__Victivallaceae|g__Victivallis	0	0	0	0	0	0	0.26899	0	0	0	0	0	0	0	0	0	0	0	0	0	0	0	0	0	0	0	0	0	0	0	0	0	0	0	0	0	0	0	0	0	0	0	0	0	0	0	0	0	0
k__Bacteria|p__Firmicutes|c__Clostridia|o__Eubacteriales|f__Clostridiaceae|g__GGB9063	0	0	0	0	0	0	0.20067	0	0	0	0	0	0	0	0	0	0	0	0	0	0	0	0	0	0	0	0	0	0	0	0	0.15215	0	0.25642	0.14378	0.12901	0.06115	0	0	0	0	0	0	0.00257	0.03406	0.06855	0.0494	0	0.0634
k__Bacteria|p__Firmicutes|c__Clostridia|o__Eubacteriales|f__Oscillospiraceae|g__GGB9699	0	0	0	0	0	0	0.19458	0	0	0	0	0	0	0	0	0	0	0	0	0	0	0	0	0	0	0	0	0	0	0	0	0.22125	0.04834	3.10029	1.13779	0.64786	0.30705	0.11597	0	0	0	0	0	0.8512	0.19917	0.13781	0.16613	0	0.04175
k__Bacteria|p__Bacteroidetes|c__Bacteroidia|o__Bacteroidales|f__Muribaculaceae|g__GGB80095	0	0	0	0	0	0	0.15376	0	0	0	0	0	0	0	0	0	0	0	0	0	0	0	0	0	0	0	0	0	0	0	0.02645	0	0	0	0	0	0	0	0	0	0	0	0	0	0	0	0	0	0
k__Bacteria|p__Firmicutes|c__Bacilli|o__Lactobacillales|f__Lactobacillaceae|g__GGB4566	0	0	0	0	0	0	0.12372	0	0	0	0	0	0	0	0	0	0	0	0	0	0	0	0	0	0	0	0	0	0	0	0	0	0	0	0	0	0.008	0	0	0	0	0	0	0	0	0	0	0	0
k__Bacteria|p__Firmicutes|c__Clostridia|o__Eubacteriales|f__Oscillospiraceae|g__GGB3341	0	0	0	0	0	0	0.12134	0	0	0	0	0	0	0	0	0	0	0	0	0	0	0	0	0	0	0	0	0	0	0	0	0	0	0	0	0	0	0	0	0	0	0	0	0	0	0	0	0	0
k__Bacteria|p__Firmicutes|c__Clostridia|o__Eubacteriales|f__Eubacteriales_unclassified|g__Intestinimonas	0	0	0	0	0	0	0.12002	0	0	0	0	0.06601	0.07338	0.00547	0	0	0	0	0	0	0	0	0	0	0	0	0	0	0	0.8672	0.26312	0	0.00936	0.00985	0.07325	0.06619	0.02264	0	0	0	0	0	0	0.09505	0.02728	0.01135	0.03436	0	0.01856
k__Bacteria|p__Firmicutes|c__Firmicutes_unclassified|o__Firmicutes_unclassified|f__Firmicutes_unclassified|g__Negativibacillus	0	0	0	0	0	0	0.11868	0	0	0	0	0	0	0.04586	0	0	0	0	0	0	0	0	0	0	0	0	0	0	0	0	0.12661	0.77279	0	0.34954	0.03001	0.10214	0.03075	0	0	0	0	0	0	0	0	0	0	0	0
k__Bacteria|p__Firmicutes|c__CFGB3068|o__OFGB3068|f__FGB3068|g__GGB9760	0	0	0	0	0	0	0.09715	0	0	0	0	0	0	0.27511	0	0	0	0	0	0	0	0	0	0	0	0	0	0	0	0	0	0	0	0.0463	0.07193	0.02712	0	0.2632	0	0	0	0	0	0.0562	0	0.00842	0.02178	0	0
k__Bacteria|p__Firmicutes|c__Clostridia|o__Eubacteriales|f__Clostridiaceae|g__GGB9062	0	0	0	0	0	0	0.09503	0	0	0	0	0	0	0	0	0	0	0	0	0	0	0	0	0	0	0	0	0	0	0	0	0	0	0	0.01066	0.0146	0	0.0384	0	0	0	0	0	0	0	0	0	0	0
k__Bacteria|p__Firmicutes|c__Clostridia|o__Eubacteriales|f__Oscillospiraceae|g__GGB9621	0	0	0	0	0	0	0.08018	0	0	0.00809	0	0.35196	0.34198	0.00406	0	0	0	0	0	0	0	0	0	0	0	0	0	0	0	0	0	0.0335	0.02071	0.02922	0.02272	0.06042	0.24594	0.01407	0	0	0	0	0.12804	0.06066	0.00315	0	0	0	0
k__Bacteria|p__Firmicutes|c__Clostridia|o__Eubacteriales|f__Lachnospiraceae|g__Anaerobutyricum	0	0	0	0	0	0	0.07327	0	0	0	0	0	0	0	0	0	0	0	0	0	0	0	0	0	0	0	0	0	0	0	0.06332	0.05526	0.18513	0.04176	0.02898	0.03605	0.06382	0.05429	0	0	0	0	0.05391	0.03257	0.09859	0.03047	0.05223	0	0.04409
k__Bacteria|p__Firmicutes|c__Clostridia|o__Clostridia_unclassified|f__Clostridia_unclassified|g__GGB9531	0	0	0	0	0	0	0.06427	0	0	0	0	0	0	0	0	0	0	0	0	0	0	0	0	0	0	0	0	0	0	0	0	0	0	0	0	0	0.00175	0	0	0	0	0	0	0	0.00929	0.00353	0.00206	0	0
k__Bacteria|p__Actinobacteria|c__Actinomycetia|o__Micrococcales|f__Sanguibacteraceae|g__Sanguibacter	0	0	0	0	0	0	0.06151	0	0.05169	0.10578	0	0.1316	0.36334	0.22545	0	0	0	0	0	0	0	0	0	0	0	0	0	0	0	0	0	0	0	0	0	0	0	0	0	0	0	0	0	0	0	0	0	0	0
k__Bacteria|p__Firmicutes|c__Bacilli|o__Bacillales|f__Staphylococcaceae|g__Staphylococcus	0	0	0	0	0	0	0.05397	0	0	0	0	0	0	0	0	0	0	0	0	0	0	0	0	0	0	0	0	0	0	0	0	0	0	0	0	0	0	0	0	0	0	0	0	0	0	0	0	0	0
k__Bacteria|p__Firmicutes|c__Clostridia|o__Eubacteriales|f__Oscillospiraceae|g__GGB9646	0	0	0	0	0	0	0.0533	0	0	0	0	0	0	0	0	0	0	0	0	0	0	0	0	0	0	0	0	0	0	0	0.00062	0	0	0	0	0.00983	0.03251	0	0	0	0	0	0	0	0	0.00521	0	0	0
k__Bacteria|p__Firmicutes|c__Erysipelotrichia|o__Erysipelotrichales|f__Erysipelotrichaceae|g__Holdemania	0	0	0	0	0	0	0.05177	0	1.69754	0.26675	0	0.12122	0.06794	0.08668	0	0	1.1252	4.79951	3.0874	0	0	0	0	0	0	0.38755	0	0	0	0	0.02091	0.03008	0.45919	0.05823	0.04969	0.03941	0.07522	0.02187	0	0	0.56216	0.37487	0.10502	0.71269	0.17947	0.09293	0.11645	0	0.25704
k__Bacteria|p__Actinobacteria|c__Coriobacteriia|o__Coriobacteriales|f__Coriobacteriaceae|g__GGB79930	0	0	0	0	0	0	0.04655	0	0	0	0	0	0	0	0	0	0	0	0	0	0	0	0	0	0	0	0	0	0	0	0	0	0	0	0	0.22574	0	0	0	0	0	0	0	0	0	0	0	0	0
k__Bacteria|p__Firmicutes|c__Clostridia|o__Eubacteriales|f__Lachnospiraceae|g__Dorea	0	0	0	0	0	0	0.0447	0	1.23065	0.13746	0	0.00546	0.10086	0.0761	0	0	0	0	0.00219	0	0	0	0	0	0	0.05597	0	0	0	0	0.0649	0.0682	0.04784	0.08337	0.15867	0.11231	0.08723	0.09797	0	0	0.07119	0.13858	0.14818	0.41427	0.20237	0.11511	0.1482	0	0.01421
k__Bacteria|p__Firmicutes|c__Clostridia|o__Eubacteriales|f__Oscillospiraceae|g__GGB9619	0	0	0	0	0	0	0.041	0	0	0.00521	0	0.10006	0.003	0.00075	0	0	0	0	0	0	0	0	0	0	0	0	0	0	0	0	0.12964	0.0007	0.18746	0.00052	0.06483	0.08655	0.08501	0.04407	0	0	0	0	0.13008	0.11482	0.04291	0.02808	0.10536	0	0.21069
k__Bacteria|p__Firmicutes|c__Clostridia|o__Eubacteriales|f__Clostridiaceae|g__GGB9568	0	0	0	0	0	0	0.04042	0	0	0	0	0	0	0	0	0	0	0	0	0	0	0	0	0	0	0	0	0	0	0	0.01376	0	0	0	0	0	0	0	0	0	0	0	0	0	0	0	0	0	0
k__Bacteria|p__Actinobacteria|c__Coriobacteriia|o__Eggerthellales|f__Eggerthellaceae|g__Adlercreutzia	0	0	0	0	0	0	0.03433	0	0	0	0	0	0	0	0	0	0	0	0	0	0	0	0	0	0	0	0	0	0	0	0	0.12728	0.04728	0.08737	0.18927	0.22357	0	0.01361	0	0	0	0	0	0.06383	0.08863	0.02723	0.02967	0	0.17804
k__Bacteria|p__Firmicutes|c__CFGB1507|o__OFGB1507|f__FGB1507|g__GGB3818	0	0	0	0	0	0	0.03311	0	0	0	0	0	0	0	0	0	0	0	0	0	0	0	0	0	0	0	0	0	0	0	0	0	0	0	0	0	0	0	0	0	0	0	0	0	0	0.01642	0	0	0.00376
k__Bacteria|p__Firmicutes|c__Clostridia|o__Eubacteriales|f__Oscillospiraceae|g__Phocea	0	0	0	0	0	0	0.03092	0	0	0	0	0	0	0	0	0	0	0	0	0	0	0	0	0	0	0	0	0	0	0	0	0	0.40986	0.0109	0.00264	0.00538	0.00576	0	0	0	0	0	0	0.19123	0.07671	0.00711	0.03056	0	0.05749
k__Bacteria|p__Firmicutes|c__Clostridia|o__Clostridia_unclassified|f__Clostridia_unclassified|g__GGB2982	0	0	0	0	0	0	0.02117	0	0	0	0	0.01063	0.30541	0.10487	0	0	0	0	0	0	0	0	0	0	0	0	0	0	0	0	0	0	0	0	0	0	0.01073	0	0	0	0	0	0	0	0	0	0	0	0
k__Bacteria|p__Firmicutes|c__CFGB3047|o__OFGB3047|f__FGB3047|g__GGB52130	0	0	0	0	0	0	0.02036	0	0	0	0	0	0	0	0	0	0	0	0	0	0	0	0	0	0	0	0	0	0	0	0	0	0	0.0059	0.00749	0.04763	0	0.00997	0	0	0	0	0	0	0	0	0	0	0.00012
k__Bacteria|p__Bacteria_unclassified|c__CFGB2987|o__OFGB2987|f__FGB2987|g__GGB9364	0	0	0	0	0	0	0.01919	0	0	0	0	0	0	0	0	0	0	0	0	0	0	0	0	0	0	0	0	0	0	0	0	0	0	0	0	0	0	0	0	0	0	0	0	0	0	0	0	0	0
k__Bacteria|p__Firmicutes|c__Clostridia|o__Clostridia_unclassified|f__Clostridia_unclassified|g__GGB3828	0	0	0	0	0	0	0.01407	0	0	0	0	0	0	0	0	0	0	0	0	0	0	0	0	0	0	0.03407	0	0	0	0	0	0	0	0	0	0	0.02219	0.00334	0	0	0	0	0	0	0	0	0.00122	0	0
k__Bacteria|p__Firmicutes|c__Clostridia|o__Clostridia_unclassified|f__Clostridia_unclassified|g__Clostridia_unclassified	0	0	0	0	0	0	0.01397	0	0	0	0	0.00448	0.00573	0.01064	0	0.48178	0.09574	0.14484	1.33902	0	0	0	0	0	0	0	0	0	0	0	0.00445	0	0	0.00244	0.00209	0.00323	0.01917	0	0	0	0	0	0	0	0.00222	0.00088	0	0	0.04856
k__Bacteria|p__Firmicutes|c__Clostridia|o__Eubacteriales|f__Lachnospiraceae|g__Waltera	0	0	0	0	0	0	0.01226	0	0	0	0	0.00224	0	0.00685	0	0	0	0	0	0	0	0	0	0	0	0	0	0	0	0	0.318	0	0	0	0	0.00081	0	0.11389	0	0	0	0	0	0.01191	0.01785	0.40287	0.10839	0	0
k__Bacteria|p__Firmicutes|c__Clostridia|o__Clostridia_unclassified|f__Clostridia_unclassified|g__GGB9158	0	0	0	0	0	0	0.01208	0	0	0	0	0	0	0	0	0	0	0	0	0	0	0	0	0	0	0	0	0	0	0	0	0	0	0	0	0	0	0	0	0	0	0	0	0	0	0	0	0	0
k__Bacteria|p__Bacteria_unclassified|c__CFGB2992|o__OFGB2992|f__FGB2992|g__GGB9412	0	0	0	0	0	0	0.01183	0	0	0	0	0	0	0	0	0	0	0	0	0	0	0	0	0	0	0	0	0	0	0	0	0	0	0	0.00065	0	0	0	0	0	0	0	0	0	0	0	0	0	0
k__Bacteria|p__Firmicutes|c__Clostridia|o__Eubacteriales|f__Oscillospiraceae|g__GGB9719	0	0	0	0	0	0	0.01153	0	0	0	0	0.29097	0.38066	0.19322	0	0	0	0	0	0	0	0	0	0	0	0	0	0	0	0	0.14209	0	0	0.04252	0.01196	0.00376	0.00273	0	0	0	0	0	0	0	0.01208	0.0065	0.00546	0	0.05957
k__Bacteria|p__Firmicutes|c__Clostridia|o__Eubacteriales|f__Lachnospiraceae|g__Lachnotalea	0	0	0	0	0	0	0.00954	0	0	0	0	0	0	0	0	0	0	0	0	0	0	0	0	0	0	0	0	0	0	0	0.00759	0	0	0	0	0.00295	0.00181	0	0	0	0	0	0	0.00956	0.00322	0.00495	0.00574	0	0.00224
k__Bacteria|p__Firmicutes|c__Clostridia|o__Clostridia_unclassified|f__Clostridia_unclassified|g__Candidatus_Avimonas	0	0	0	0	0	0	0.008	0	0	0	0	0.00416	0.0126	0.00229	0	0	0	0	0	0	0	0	0	0	0	0	0	0	0	0	0.00205	0	0	0	0	0	0	0	0	0	0	0	0	0.00616	0.00375	0.00436	0.0032	0	0.00025
k__Bacteria|p__Firmicutes|c__Clostridia|o__Eubacteriales|f__Lachnospiraceae|g__GGB3653	0	0	0	0	0	0	0.00704	0	0	0	0	0	0	0.03109	0	0	0	0	0	0	0	0	0	0	0	0	0	0	0	0	0.00075	0	0	0.2359	0.04967	0.0155	0	0.06757	0	0	0	0	0	0	0.0756	0.04777	0.0062	0	0.00309
k__Bacteria|p__Firmicutes|c__CFGB1011|o__OFGB1011|f__FGB1011|g__GGB2653	0	0	0	0	0	0	0.0064	0	0	0	0	0.02354	0.14493	0.16092	0	0	0	0	0	0	0	0	0	0	0	0	0	0	0	0	0.02414	0	0	0.03607	0.00433	0.0026	0.00154	0	0	0	0	0	0	0	0.02998	0.00491	0.00191	0	0.03739
k__Bacteria|p__Firmicutes|c__Clostridia|o__Clostridia_unclassified|f__Clostridia_unclassified|g__Candidatus_Allochristensenella	0	0	0	0	0	0	0.00618	0	0	0	0	0	0	0	0	0	0	0	0	0	0	0	0	0	0	0	0	0	0	0	0	0	0	0.00032	4e-05	2e-05	0.02347	0	0	0	0	0	0	0	0	0	0	0	0
k__Bacteria|p__Firmicutes|c__Clostridia|o__Eubacteriales|f__Oscillospiraceae|g__GGB9611	0	0	0	0	0	0	0.00584	0	0	0	0	0.00102	0.00964	0.02908	0	0	0.00015	0	0	0	0	0	0	0	0	0	0	0	0	0	30.7559	0	0	0.00177	0	0	0.00168	0	0	0	0	0	0	0	0	0	0	0	0
k__Bacteria|p__Firmicutes|c__Clostridia|o__Eubacteriales|f__Lachnospiraceae|g__GGB79634	0	0	0	0	0	0	0.00457	0	0	0	0	0	0.09204	0.20731	0	0	0	0.00012	0	0.49346	2.96863	0	0	0.00259	2.01609	3.71604	0	0.00078	0	0	0	0.04134	0	0.00264	0.09271	0.05166	0	0	0	0	0	0	0	0	0	0	0	0	0
k__Bacteria|p__Bacteria_unclassified|c__CFGB76763|o__OFGB76763|f__FGB76763|g__GGB79973	0	0	0	0	0	0	0.00451	0	0	0	0	0	0	0	0	0	0	0	0	0	0	0	0	0	0	0	0	0	0	0	0	0	0	0.01479	0.01717	0.0424	0	0	0	0	0	0	0	0	0.01994	0.02662	0.02901	0	0.00243
k__Bacteria|p__Firmicutes|c__CFGB1249|o__OFGB1249|f__FGB1249|g__GGB3034	0	0	0	0	0	0	0.00426	0	0	0	0	0.0169	0.02884	0.01777	0	0	0	0	0	0	0	0	0	0	0	0	0	0	0	0	0	0	0	0	0	0	0	0	0	0	0	0	0	0	0	0.00045	0	0	0.26277
k__Bacteria|p__Firmicutes|c__Clostridia|o__Eubacteriales|f__Eubacteriales_Family_XIII_Incertae_Sedis|g__Mogibacterium	0	0	0	0	0	0	0.00287	0	0	0	0	0.00223	0.01273	0.00927	0	0	0	0	0	0	0	0	0	0	0	0	0	0	0	0	0.0098	0	0	0	0	0	0	0	0	0	0	0	0	0.00306	0.00519	0	0	0	0.0015
k__Bacteria|p__Firmicutes|c__Clostridia|o__Eubacteriales|f__Oscillospiraceae|g__GGB74403	0	0	0	0	0	0	0.00282	0	0	0	0	0.07475	0.12579	0.21345	0	0	0	0	0	0	0	0	0	0	0	0	0	0	0	0	0	0	0	0	0	0	0	0	0	0	0	0	0	0	0	0	0	0	0
k__Bacteria|p__Firmicutes|c__Clostridia|o__Clostridia_unclassified|f__Clostridia_unclassified|g__Candidatus_Metalachnospira	0	0	0	0	0	0	0.00266	0	0	0	0	0	0	0	0	0	0	0	0	0	0	0	0	0	0	0	0	0	0	0	0	0	0	0	0	0	0	0	0	0	0	0	0	0	0	0	0	0	0
k__Bacteria|p__Firmicutes|c__Clostridia|o__Clostridia_unclassified|f__Clostridia_unclassified|g__Candidatus_Pararuminococcus	0	0	0	0	0	0	0.00244	0	0	0.04279	0	0.00436	0.00531	0	0	0	0	0	0	0	0	0	0	0	0	0	0	0	0	0	0.00832	0	0	0	0	0.00121	0	0	0	0	0	0	0	0	0	0	0	0	0
k__Bacteria|p__Actinobacteria|c__Coriobacteriia|o__Coriobacteriales|f__Coriobacteriaceae|g__GGB51959	0	0	0	0	0	0	0.00239	0	0	0	0	0	0	0	0	0	0	0	0	0	0	0	0	0	0	0	0	0	0	0	0	0	0	0	0.0006	0.00172	0	0	0	0	0	0	0	0	0	0	0	0	0
k__Bacteria|p__Firmicutes|c__CFGB9718|o__OFGB9718|f__FGB9718|g__GGB51441	0	0	0	0	0	0	0.00221	0	0	0	0	0	0	0	0	0	0	0	0	0	0	0	0	0	0	0	0	0	0	0	0.00267	0	0	0.00192	0.02265	0.00112	0	0.08525	0	0	0	0	0	0	0	0	0	0	0
k__Bacteria|p__Firmicutes|c__Erysipelotrichia|o__Erysipelotrichales|f__Erysipelotrichaceae|g__Dielma	0	0	0	0	0	0	0.00188	0	0	0	0	0	0	0	0	0	0	0	0	0	0	0	0	0	0	0	0	0	0	0	0.03102	0	0	0.22486	0.00865	0.00349	0.0123	0	0	0	0	0	0	0.06186	0.0083	0.00812	0.01223	0	0.00709
k__Bacteria|p__Firmicutes|c__CFGB1126|o__OFGB1126|f__FGB1126|g__GGB2848	0	0	0	0	0	0	0.00182	0	0	0	0	0	0	0.01295	0	0	0	0	0	0	0	0	0	0	0	0	0	0	0	0	0	0	0	0.03893	0.00327	0.00037	0.00127	0	0	0	0	0	0	0.02304	0.04235	0.02842	0.01171	0	0
k__Bacteria|p__Firmicutes|c__Clostridia|o__Eubacteriales|f__Eubacteriales_Family_XIII_Incertae_Sedis|g__Eubacteriales_Family_XIII_Incertae_Sedis_unclassified	0	0	0	0	0	0	0.00145	0	0	0	0	0	0.01915	0.86818	0	0	0	0	0	0	0	0	0	0	0	0	0	0.00218	0	0	0	0	0	0.0199	0.00472	0	0.0001	0	0	0	0	0	0	0.01367	0.00116	0.00494	0.00248	0	0
k__Bacteria|p__Firmicutes|c__CFGB2918|o__OFGB2918|f__FGB2918|g__GGB79969	0	0	0	0	0	0	0.00144	0	0	0	0	0	0	0	0	0	0	0	0	0	0	0	0	0	0	0	0	0	0	0	0	0	0	0	0	0	0	0	0	0	0	0	0.00016	0	0	0	0	0	0
k__Bacteria|p__Firmicutes|c__Bacilli|o__Lactobacillales|f__Lactobacillaceae|g__Lactobacillus	0	0	0	0	0	0	0.00136	0	0	0	0	0	0	0	0	0.00182	0.01065	0	0	0	0	0	0	0	0	0	0	0	0	0	0	0	0	0	0	0	0.00349	0	0	0.09406	0	0	0	0	0	0	0	0	0
k__Bacteria|p__Firmicutes|c__Clostridia|o__Eubacteriales|f__Clostridiaceae|g__GGB3510	0	0	0	0	0	0	0.00074	0	0	0.02332	0	0	0.00219	0.00836	0	0	0	0	0	0	0	0	0	0	0	0	0	0	0	0	0	0	0	0	0.00175	0	0.01222	0	0	0	0	0	0	0	0	0	0	0	0
k__Bacteria|p__Firmicutes|c__Clostridia|o__Clostridia_unclassified|f__Clostridia_unclassified|g__Candidatus_Alloruminococcus	0	0	0	0	0	0	0.0005	0	0	0	0	0	0	0	0	0	0	0	0	0	0	0	0	0	0	0	0	0	0	0	0	0	0	0	0	0.00013	0.00057	0	0	0	0	0	0	0	0.00069	0.00145	0.00036	0	0.00196
k__Bacteria|p__Firmicutes|c__Clostridia|o__Eubacteriales|f__Clostridiaceae|g__Massilioclostridium	0	0	0	0	0	0	0.0005	0	0	0	0	0	0.00028	0.00115	0	0	0	0	0.00758	0	0	0	0	0	0	0	0	0	0	0.00212	0	0	0	0.01058	0	0.00666	0.00116	0	0	0	0	0	0	0	0	0.00227	0	0	0
k__Bacteria|p__Proteobacteria|c__Betaproteobacteria|o__Burkholderiales|f__Sutterellaceae|g__Turicimonas	0	0	0	0	0	0	0.00048	0	0	0	0	0	0	0	0	0	0	0	0	0	0	0	0	0	0	0	0	0	0	0	0	0	0	0	0	0	0	0	0	0	0	0	0	0	0	0	0	0	0
k__Bacteria|p__Firmicutes|c__Clostridia|o__Eubacteriales|f__Oscillospiraceae|g__Neobittarella	0	0	0	0	0	0	0.00036	0	0	0	0	0	0	0	0	0	0	0	0	0	0	0	0	0	0	0	0	0	0	0	0.00044	0	0	0	0	0	0.00119	0	0	0	0	0	0	0	0	0	0	0	0
k__Bacteria|p__Firmicutes|c__CFGB1249|o__OFGB1249|f__FGB1249|g__GGB3033	0	0	0	0	0	0	0.00035	0	0.02567	0.0284	0	0.01054	0.05831	0.04415	0	0	0	0	0	0	0	0	0	0	0	0	0	0	0	0	0.01741	0	0	0	0	0	0.02102	0	0	0	0	0	0	0	0	0	0	0	0.03954
k__Bacteria|p__Firmicutes|c__Clostridia|o__Eubacteriales|f__Lachnospiraceae|g__GGB3534	0	0	0	0	0	0	0.00018	0	0	0.17383	0	0.11652	0.00874	0.02021	0	0	0	0	0	0	0	0	0	0	0	0	0	0	0	0	0.01993	0	0	0	0	0	0.03345	0	0	0	0	0	0	0	0	0	0	0	0
k__Bacteria|p__Firmicutes|c__CFGB40183|o__OFGB40183|f__FGB40183|g__GGB42389	0	0	0	0	0	0	9e-05	0	0	0	0	0	0	0	0	0	0	0	0	0	0	0	0	0	0	0	0	0	0	0	0.00257	0	0	0	0	0	0	0	0	0	0	0	0	0	0	0.00052	0.01077	0	0
k__Bacteria|p__Bacteroidetes|c__CFGB635|o__OFGB635|f__FGB635|g__GGB1543|s__GGB1543_SGB2126	0	0	0	0	0	0	1.32426	0	0	0	0	0	0	0	0	0	0	0	0	0	0	0	0	0	0	0	0	0	0	0	0	0	0	0	0	0	0	0	0	0	0	0	0	0	0	0	0	0	0
k__Bacteria|p__Firmicutes|c__Negativicutes|o__Veillonellales|f__Veillonellaceae|g__Dialister|s__Dialister_hominis	0	0	0	0	0	0	1.15527	0	0	0	0	0	0	0	0	0	0	0	0	0	0	0	0	0	0	0	0	0	0	0	0	0	0	0	0	0	0	0	0	0	0	0	0	0	0	0	0	0	0.18422
k__Bacteria|p__Proteobacteria|c__Deltaproteobacteria|o__Desulfovibrionales|f__Desulfovibrionaceae|g__Desulfovibrio|s__Desulfovibrio_SGB5076	0	0	0	0	0	0	1.08957	0	0	0	0	0	0	0	0	0	0	0	0	0	0	0	0	0	0	0	0	0	0	0	0	0	0.12932	0	0	0.15989	0	0	0	0	0	0	0	0.12595	0	0.02148	0.17393	0	0
k__Bacteria|p__Firmicutes|c__CFGB76783|o__OFGB76783|f__FGB76783|g__GGB80011|s__GGB80011_SGB15265	0	0	0	0	0	0	1.01335	0	0	0	0	0	0	0	0	0	0	0	0	0	0	0	0	0	0	0	0	0	0	0	0.48692	0	0	0	0	0	1.30249	4.53532	0	0	0	0	0.17396	0	1.61831	0.96224	0	0	0
k__Bacteria|p__Firmicutes|c__Clostridia|o__Eubacteriales|f__Clostridiaceae|g__Clostridium|s__Clostridium_sp_AF36_4	0	0	0	0	0	0	0.90264	0	0	0	0	0	0	0	0	0	0	0	0	0	0	0	0	0	0	0	0	0	0	0	0	0	0	0	0	0	0	1.27547	0	0	0	0	0	0	0	0	0	0	0
k__Bacteria|p__Bacteroidetes|c__Bacteroidia|o__Bacteroidales|f__Rikenellaceae|g__Alistipes|s__Alistipes_senegalensis	0	0	0	0	0	0	0.87364	0	0	0	0	0	0	0	0	0	0	0	0	0	0	0	0	0	0	0	0	0	0	0	0	0	0	0.41656	0.01362	0.14314	0	0	0	0	0	0	0	0	0.33478	0.04021	0	0	0
k__Bacteria|p__Actinobacteria|c__Actinomycetia|o__Corynebacteriales|f__Corynebacteriaceae|g__Corynebacterium|s__Corynebacterium_SGB6370	0	0	0	0	0	0	0.84965	0	0	0	0	0	0	0	0	0	0	0	0	0	0	0	0	0	0	0	0	0	0	0	0	0	0	0	0	0	0	0.3871	0	0	0	0	0	0	0	0	0	0	0
k__Bacteria|p__Proteobacteria|c__Deltaproteobacteria|o__Desulfovibrionales|f__Desulfovibrionaceae|g__Bilophila|s__Bilophila_wadsworthia	0	0	0	0	0	0	0.74969	0	0	0	0	0	0	0	0	0	0	0	0	0	0	0	0	0	0	0	0	0	0	0	0	0	0	0	0	0.06041	0.0206	0	0	0	0	0	0	0	0.67821	0.55663	0.60502	0	0
k__Bacteria|p__Firmicutes|c__Negativicutes|o__Acidaminococcales|f__Acidaminococcaceae|g__Acidaminococcus|s__Acidaminococcus_intestini	0	0	0	0	0	0	0.66823	0	0	0	0	0	0	0	0	0	0	0	0	0	0	0	0	0	0	0	0	0	0	0	0	0	0	0	0	0	0	0	0	0	0	0	0	0	0	0	0	0	0
k__Bacteria|p__Firmicutes|c__Clostridia|o__Eubacteriales|f__Oscillospiraceae|g__Agathobaculum|s__Agathobaculum_butyriciproducens	0	0	0	0	0	0	0.61895	0	0	0	0.00617	0	0.00394	0.11316	0	0	0	0	0	0	0	0	0	0	0	0	0	0	0	0	0	0.18642	0	0.11053	0.09032	0.23048	0.08307	0.03422	0	0	0	0	0.05602	1.50029	0.36475	0.14892	0.14935	0	0
k__Bacteria|p__Firmicutes|c__Clostridia|o__Eubacteriales|f__Lachnospiraceae|g__Mediterraneibacter|s__Ruminococcus_lactaris	0	0	0	0	0	0	0.60765	0	0	0	0	0	0	0	0	0	0	0	0	0	0	0	0	0	0	0	0	0	0	0	0	0	0	0	0	0	0.15228	0.09965	0	0	0	0	0	0	0	0	0	0	0
k__Bacteria|p__Firmicutes|c__CFGB38642|o__OFGB38642|f__FGB38642|g__GGB9758|s__GGB9758_SGB15368	0	0	0	0	0	0	0.59908	0	0	0	0	0	0	0	0	0	0	0	0	0	0	0	0	0	0	0	0	0	0	0	0	0	0.05127	0	0.04814	2.21947	0.23257	8.69332	0	0	0	0	0	0.08486	0.03136	4.02949	4.55002	0	0
k__Bacteria|p__Bacteroidetes|c__CFGB635|o__OFGB635|f__FGB635|g__GGB1548|s__GGB1548_SGB2132	0	0	0	0	0	0	0.49376	0	0	0	0	0	0	0	0	0	0	0	0	0	0	0	0	0	0	0	0	0	0	0	0	0.63129	0	0.09413	0.00864	0.04095	0	0	0	0	0	0	0	0	0	0	0	0	0
k__Bacteria|p__Firmicutes|c__Clostridia|o__Eubacteriales|f__Lachnospiraceae|g__GGB51269|s__GGB51269_SGB5062	0	0	0	0	0	0	0.43477	0	0	0	0	0	0	0	0	0	0	0	0	0	0	0	0	0	0	0	0	0	0	0	0	0	0	0	0	0	0	0	0	0	0	0	0.11712	0	0	0	0	0	0
k__Bacteria|p__Firmicutes|c__Clostridia|o__Eubacteriales|f__Oscillospiraceae|g__Ruminococcus|s__Ruminococcus_bicirculans	0	0	0	0	0	0	0.38707	0	0	0	0	0	0	0.26191	0	0	0	0	0	0	0	0	0	0	0	0	0	0	0	0	0.17754	0	0.13855	0	0	0	0	0.21007	0	0	0	0	0	0.22193	0	0.73927	0.00268	0	0
k__Bacteria|p__Bacteroidetes|c__Bacteroidia|o__Bacteroidales|f__Rikenellaceae|g__Alistipes|s__Alistipes_sp_AF17_16	0	0	0	0	0	0	0.35557	0	0	0	0	0	0	0	0	0	0	0	0	0	0	0	0	0	0	0	0	0	0	0	0	0	0	0	0	0	0	0	0	0	0	0	0	0	0.17347	0.3086	0	0	0
k__Bacteria|p__Firmicutes|c__CFGB14936|o__OFGB14936|f__FGB14936|g__GGB3256|s__GGB3256_SGB4303	0	0	0	0	0	0	0.34288	0	0	0	0	0	0	0	0	0	0	0	0	0	0	0	0	0	0	0	0	0	0	0	0	0	0	0	0	0.08608	0	0	0	0	0	0	0	0.62843	0	0.56392	1.51291	0	0.00014
k__Bacteria|p__Firmicutes|c__Clostridia|o__Clostridiales|f__Clostridiales_unclassified|g__Lawsonibacter|s__Lawsonibacter_asaccharolyticus	0	0	0	0	0	0	0.30612	0	0	0	0	0.10159	0.04606	0.03229	0	0	0	0	0	0	0	0	0	0	0	0	0	0	0	0	0	0.24006	0	0.07455	0.24794	0.81859	0.25604	0.01374	0	0	0	0	0	0.05588	0.19286	0.26378	0.34019	0	0.01281
k__Bacteria|p__Bacteroidetes|c__Bacteroidia|o__Bacteroidales|f__Bacteroidaceae|g__GGB1364|s__GGB1364_SGB1833	0	0	0	0	0	0	0.28759	0	0	0	0	0	0	0	0	0	0	0	0	0	0	0	0	0	0	0	0	0	0	0	0	0	0	0	0	0	0	0	0	0	0	0	0.18556	0	0.03404	0.01202	0	0	0
k__Bacteria|p__Actinobacteria|c__Actinomycetia|o__Bifidobacteriales|f__Bifidobacteriaceae|g__Bifidobacterium|s__Bifidobacterium_adolescentis	0	0	0	0	0	0	0.27475	0	0	0	0	0	0	0	0	0	0	0	0	0	0	0	0	0	0	0	0	0	0	0	0	0.58618	0.89751	1.7966	0.22613	0.00339	0	1.88735	0	0	0	0	0	0.44004	0.05951	0.36676	0.13186	0	0.22859
k__Bacteria|p__Lentisphaerae|c__Lentisphaeria|o__Victivallales|f__Victivallaceae|g__Victivallis|s__Victivallis_lenta	0	0	0	0	0	0	0.20447	0	0	0	0	0	0	0	0	0	0	0	0	0	0	0	0	0	0	0	0	0	0	0	0	0	0	0	0	0	0	0	0	0	0	0	0	0	0	0	0	0	0
k__Bacteria|p__Firmicutes|c__Clostridia|o__Eubacteriales|f__Clostridiaceae|g__GGB9063|s__GGB9063_SGB13982	0	0	0	0	0	0	0.20067	0	0	0	0	0	0	0	0	0	0	0	0	0	0	0	0	0	0	0	0	0	0	0	0	0.15215	0	0.25642	0.14378	0.12901	0.06115	0	0	0	0	0	0	0.00257	0.03406	0.06855	0.0494	0	0.0634
k__Bacteria|p__Firmicutes|c__Clostridia|o__Eubacteriales|f__Oscillospiraceae|g__GGB9699|s__GGB9699_SGB15216	0	0	0	0	0	0	0.19458	0	0	0	0	0	0	0	0	0	0	0	0	0	0	0	0	0	0	0	0	0	0	0	0	0.22125	0.04834	3.10029	1.13779	0.64786	0.30705	0.11597	0	0	0	0	0	0.8512	0.19917	0.13781	0.16613	0	0.04175
k__Bacteria|p__Firmicutes|c__Clostridia|o__Eubacteriales|f__Eubacteriales_unclassified|g__Eubacteriales_unclassified|s__Clostridiales_bacterium	0	0	0	0	0	0	0.194	0	0	0	0	0	0	0	0	0	0	0	0	0	0	0	0	0	0	0	0	0	0	0	0	0	0.00838	0.02535	0.0701	0.10335	0.18541	0.0058	0	0	0	0	0.0366	0.11991	0.16156	0.17241	0.13321	0	0.07058
k__Bacteria|p__Firmicutes|c__Clostridia|o__Eubacteriales|f__Clostridiaceae|g__Clostridium|s__Clostridium_sp_AM33_3	0	0	0	0	0	0	0.16389	0	0	0	0	0	0	0	0	0	0	0	0	0	0	0	0	0	0	0	0	0	0	0	0.02677	0	0.01719	0.00234	0.03753	0.0189	0	0.07094	0	0	0	0	0.07317	0.0135	0.07565	0.05249	0.03266	0	0.07458
k__Bacteria|p__Bacteroidetes|c__Bacteroidia|o__Bacteroidales|f__Muribaculaceae|g__GGB80095|s__GGB80095_SGB2145	0	0	0	0	0	0	0.15376	0	0	0	0	0	0	0	0	0	0	0	0	0	0	0	0	0	0	0	0	0	0	0	0.02645	0	0	0	0	0	0	0	0	0	0	0	0	0	0	0	0	0	0
k__Bacteria|p__Actinobacteria|c__Coriobacteriia|o__Coriobacteriales|f__Coriobacteriaceae|g__Collinsella|s__Collinsella_SGB14861	0	0	0	0	0	0	0.1438	0	0	0	0	0	0	0	0	0	0	0	0	0	0	0	0	0	0	0	0	0	0	0	0	0	2.3616	0	0	0	0.08026	0	0	0	0	0	0.05664	0.55107	0.39562	0.06432	0.0258	0	0.00784
k__Bacteria|p__Firmicutes|c__Clostridia|o__Eubacteriales|f__Clostridiaceae|g__Clostridium|s__Clostridium_sp_AM49_4BH	0	0	0	0	0	0	0.13596	0	0	0.04512	0	0.087	0.05154	0.05156	0	0	0	0	0	0	0	0	0	0	0	0	0	0	0	0	0.13667	0.17033	0	0.78724	0.59543	0.02388	0	0.74361	0	0	0	0	0	0	0.92338	0.97895	0.20432	0	0.11498
k__Bacteria|p__Firmicutes|c__Clostridia|o__Eubacteriales|f__Lachnospiraceae|g__Roseburia|s__Roseburia_intestinalis	0	0	0	0	0	0	0.13136	0	0	0	0	0	0	0.00191	0	0	7.14924	5.55867	19.7321	0	0	0	0	0	0	0	0	0	0	0	0.03196	0.72365	0	0.03285	0.13089	0.07339	0	0.00311	0	0	0	0	0.01303	0.06736	0.0293	0.02437	0.00463	0	0
k__Bacteria|p__Firmicutes|c__CFGB9301|o__OFGB9301|f__FGB9301|g__GGB53985|s__GGB53985_SGB6367	0	0	0	0	0	0	0.12472	0	0	0	0	0	0	0	0	0	0	0	0	0	0	0	0	0	0	0	0	0	0	0	0	0	0	0	0.71002	0.10203	0	0	0	0	0	0	0	0	0	0	0	0	0
k__Bacteria|p__Firmicutes|c__Bacilli|o__Lactobacillales|f__Lactobacillaceae|g__GGB4566|s__GGB4566_SGB6305	0	0	0	0	0	0	0.12372	0	0	0	0	0	0	0	0	0	0	0	0	0	0	0	0	0	0	0	0	0	0	0	0	0	0	0	0	0	0.008	0	0	0	0	0	0	0	0	0	0	0	0
k__Bacteria|p__Firmicutes|c__Clostridia|o__Eubacteriales|f__Oscillospiraceae|g__GGB3341|s__GGB3341_SGB4420	0	0	0	0	0	0	0.12134	0	0	0	0	0	0	0	0	0	0	0	0	0	0	0	0	0	0	0	0	0	0	0	0	0	0	0	0	0	0	0	0	0	0	0	0	0	0	0	0	0	0
k__Bacteria|p__Firmicutes|c__Firmicutes_unclassified|o__Firmicutes_unclassified|f__Firmicutes_unclassified|g__Negativibacillus|s__Negativibacillus_massiliensis	0	0	0	0	0	0	0.11868	0	0	0	0	0	0	0.04586	0	0	0	0	0	0	0	0	0	0	0	0	0	0	0	0	0.12661	0.77279	0	0.34954	0.03001	0.10214	0.03075	0	0	0	0	0	0	0	0	0	0	0	0
k__Bacteria|p__Firmicutes|c__Clostridia|o__Eubacteriales|f__Clostridiaceae|g__Clostridium|s__Clostridium_fessum	0	0	0	0	0	0	0.11844	0	1.63267	0.2703	0	0.02201	0	0	0	0	0	0.436	0.06479	0	0	0	0	0	0	0	0	0	0	0	0	0.15342	0	0.02887	0.07199	0.35827	0.31987	0.15572	0	0	0	0	0.78135	0.06043	0.01574	0.11014	0.11984	0	0
k__Bacteria|p__Bacteroidetes|c__Bacteroidia|o__Bacteroidales|f__Rikenellaceae|g__Alistipes|s__Alistipes_putredinis	0	0	0	0	0	0	0.10614	0	0	0.0674	0	0.10381	0.10631	0.06752	0	0	0	0	0	0	0	0	0	0	0	0	0	0	0	0	0	0	0	10.1696	6.68516	4.86618	0.50118	0.06744	0	0	0	0	0	0	7.93556	8.48924	8.34841	0.00897	0.00459
k__Bacteria|p__Firmicutes|c__CFGB3068|o__OFGB3068|f__FGB3068|g__GGB9760|s__GGB9760_SGB15373	0	0	0	0	0	0	0.09715	0	0	0	0	0	0	0.27511	0	0	0	0	0	0	0	0	0	0	0	0	0	0	0	0	0	0	0	0.0463	0.07193	0.02712	0	0	0	0	0	0	0	0.0562	0	0.00842	0.02178	0	0
k__Bacteria|p__Firmicutes|c__Clostridia|o__Eubacteriales|f__Eubacteriales_unclassified|g__Intestinimonas|s__Intestinimonas_timonensis	0	0	0	0	0	0	0.0969	0	0	0	0	0.06601	0.07338	0.00547	0	0	0	0	0	0	0	0	0	0	0	0	0	0	0	0	0	0	0	0	0	0	0	0	0	0	0	0	0	0	0	0	0	0	0
k__Bacteria|p__Firmicutes|c__Clostridia|o__Eubacteriales|f__Clostridiaceae|g__GGB9062|s__GGB9062_SGB13981	0	0	0	0	0	0	0.09503	0	0	0	0	0	0	0	0	0	0	0	0	0	0	0	0	0	0	0	0	0	0	0	0	0	0	0	0.01066	0.0146	0	0.0384	0	0	0	0	0	0	0	0	0	0	0
k__Bacteria|p__Actinobacteria|c__Coriobacteriia|o__Coriobacteriales|f__Coriobacteriaceae|g__Collinsella|s__Collinsella_aerofaciens	0	0	0	0	0	0	0.09383	0	0	0	0	0	0	0	0	0	0	0	0	0	0	0	0	0	0	0	0	0	0	0	0	0.01755	0.04745	0.15027	0.06411	0.35725	0.03663	0.31178	0	0	0	0	0	0.24246	0.07579	0.04348	0.04992	0	0.13564
k__Bacteria|p__Firmicutes|c__Clostridia|o__Eubacteriales|f__Oscillospiraceae|g__GGB9621|s__GGB9621_SGB15073	0	0	0	0	0	0	0.08018	0	0	0.00809	0	0.35196	0.34198	0.00406	0	0	0	0	0	0	0	0	0	0	0	0	0	0	0	0	0	0.0335	0.02071	0.01711	0.02272	0.05048	0.24594	0	0	0	0	0	0.12804	0.06066	0.00315	0	0	0	0
k__Bacteria|p__Firmicutes|c__Clostridia|o__Eubacteriales|f__Lachnospiraceae|g__Blautia|s__Blautia_sp_MSK_20_85	0	0	0	0	0	0	0.07847	0	0	0	0	0	0	0	0	0	0	0	0	0.09543	0.49242	0	0	1.07961	0.20098	0.2647	0	0	0	0	0	0	0	0	0	0	0.01645	0.15982	0	0	0	0	0.01509	0	0	0	0.00071	0	0
k__Bacteria|p__Lentisphaerae|c__Lentisphaeria|o__Victivallales|f__Victivallaceae|g__Victivallis|s__Victivallis_vadensis	0	0	0	0	0	0	0.06452	0	0	0	0	0	0	0	0	0	0	0	0	0	0	0	0	0	0	0	0	0	0	0	0	0	0	0	0	0	0	0	0	0	0	0	0	0	0	0	0	0	0
k__Bacteria|p__Firmicutes|c__Clostridia|o__Clostridia_unclassified|f__Clostridia_unclassified|g__GGB9531|s__GGB9531_SGB14932	0	0	0	0	0	0	0.06427	0	0	0	0	0	0	0	0	0	0	0	0	0	0	0	0	0	0	0	0	0	0	0	0	0	0	0	0	0	0.00175	0	0	0	0	0	0	0	0.00929	0.00353	0.00206	0	0
k__Bacteria|p__Actinobacteria|c__Actinomycetia|o__Micrococcales|f__Sanguibacteraceae|g__Sanguibacter|s__Sanguibacter_SGB15121	0	0	0	0	0	0	0.06151	0	0.05169	0.10578	0	0.1316	0.36334	0.22545	0	0	0	0	0	0	0	0	0	0	0	0	0	0	0	0	0	0	0	0	0	0	0	0	0	0	0	0	0	0	0	0	0	0	0
k__Bacteria|p__Bacteroidetes|c__Bacteroidia|o__Bacteroidales|f__Rikenellaceae|g__Alistipes|s__Alistipes_provencensis	0	0	0	0	0	0	0.05563	0	0	0	0	0	0	0	0	0	0	0	0	0	0	0	0	0	0	0	0	0	0	0	0	0	0	0	0	0	0	0	0	0	0	0	0	0	0.04602	0.05225	0	0	0
k__Bacteria|p__Bacteroidetes|c__Bacteroidia|o__Bacteroidales|f__Bacteroidaceae|g__Bacteroides|s__Bacteroides_nordii	0	0	0	0	0	0	0.05553	0	0	0	0	0	0	0	0	0	0	0	0	0	0	0	0	0	0	0	0	0	0	0	0	0	0	0	0	0	0.31321	0	0	0	0	0	0.01045	0	0.04809	0.02216	0.21724	0	0
k__Bacteria|p__Firmicutes|c__Bacilli|o__Bacillales|f__Staphylococcaceae|g__Staphylococcus|s__Staphylococcus_SGB6340	0	0	0	0	0	0	0.05397	0	0	0	0	0	0	0	0	0	0	0	0	0	0	0	0	0	0	0	0	0	0	0	0	0	0	0	0	0	0	0	0	0	0	0	0	0	0	0	0	0	0
k__Bacteria|p__Firmicutes|c__Clostridia|o__Eubacteriales|f__Oscillospiraceae|g__GGB9646|s__GGB9646_SGB15123	0	0	0	0	0	0	0.0533	0	0	0	0	0	0	0	0	0	0	0	0	0	0	0	0	0	0	0	0	0	0	0	0.00062	0	0	0	0	0.00983	0.03251	0	0	0	0	0	0	0	0	0.00521	0	0	0
k__Bacteria|p__Bacteroidetes|c__Bacteroidia|o__Bacteroidales|f__Rikenellaceae|g__Alistipes|s__Alistipes_indistinctus	0	0	0	0	0	0	0.05065	0	0	0	0	0	0	0	0	0	0	0	0	0	0	0	0	0	0	0	0	0	0	0	0	0	0	0.00364	0	0	0.02384	0	0	0	0	0	0	0	0	0	0	0	0.0006
k__Bacteria|p__Actinobacteria|c__Coriobacteriia|o__Coriobacteriales|f__Coriobacteriaceae|g__GGB79930|s__GGB79930_SGB6334	0	0	0	0	0	0	0.04655	0	0	0	0	0	0	0	0	0	0	0	0	0	0	0	0	0	0	0	0	0	0	0	0	0	0	0	0	0.22574	0	0	0	0	0	0	0	0	0	0	0	0	0
k__Bacteria|p__Firmicutes|c__Clostridia|o__Eubacteriales|f__Lachnospiraceae|g__Anaerobutyricum|s__Anaerobutyricum_hallii	0	0	0	0	0	0	0.04394	0	0	0	0	0	0	0	0	0	0	0	0	0	0	0	0	0	0	0	0	0	0	0	0	0.05526	0.17362	0.04176	0.02898	0.03605	0	0.05429	0	0	0	0	0	0.02559	0.09859	0.02779	0.04206	0	0.04409
k__Bacteria|p__Firmicutes|c__Clostridia|o__Eubacteriales|f__Eubacteriaceae|g__Eubacterium|s__Eubacterium_ramulus	0	0	0	0	0	0	0.04315	0	0	0	0	0	0	0	0	0	0	0	0	0	0	0	0	0	0	0	0	0	0	0	0	0.00919	0	0.20379	0.06388	0.19518	0.19644	0.02289	0	0	0	0	0.06178	0	0.01189	0.02069	0.10676	0	0
k__Bacteria|p__Firmicutes|c__Clostridia|o__Eubacteriales|f__Oscillospiraceae|g__GGB9619|s__GGB9619_SGB15067	0	0	0	0	0	0	0.041	0	0	0.00521	0	0.10006	0.003	0.00075	0	0	0	0	0	0	0	0	0	0	0	0	0	0	0	0	0.12964	0	0	0	0	0	0.08501	0.04407	0	0	0	0	0.13008	0	0.00253	0	0	0	0.00919
k__Bacteria|p__Firmicutes|c__Clostridia|o__Eubacteriales|f__Clostridiaceae|g__GGB9568|s__GGB9568_SGB14980	0	0	0	0	0	0	0.04042	0	0	0	0	0	0	0	0	0	0	0	0	0	0	0	0	0	0	0	0	0	0	0	0.01376	0	0	0	0	0	0	0	0	0	0	0	0	0	0	0	0	0	0
k__Bacteria|p__Firmicutes|c__Clostridia|o__Eubacteriales|f__Oscillospiraceae|g__Dysosmobacter|s__Dysosmobacter_sp_NSJ_60	0	0	0	0	0	0	0.03785	0	0	0	0	0	0	0	0	0	0	0	0	0	0	0	0	0	0	0	0	0	0	0	0.07131	0	0	0.18489	0.08989	0.44489	0.02776	0.02161	0	0	0	0	0	0.05191	0.03104	0.0512	0.01754	0	0.05926
k__Bacteria|p__Actinobacteria|c__Coriobacteriia|o__Eggerthellales|f__Eggerthellaceae|g__Adlercreutzia|s__Adlercreutzia_equolifaciens	0	0	0	0	0	0	0.03433	0	0	0	0	0	0	0	0	0	0	0	0	0	0	0	0	0	0	0	0	0	0	0	0	0.12728	0.04728	0.08737	0.18927	0.22357	0	0.01361	0	0	0	0	0	0.06383	0.08863	0.02723	0.02967	0	0.17804
k__Bacteria|p__Firmicutes|c__Erysipelotrichia|o__Erysipelotrichales|f__Erysipelotrichaceae|g__Holdemania|s__Holdemania_sp_1001095H_141210_F2	0	0	0	0	0	0	0.03339	0	1.69754	0.26675	0	0.12122	0.06794	0.08668	0	0	1.1252	4.79951	3.0874	0	0	0	0	0	0	0.38755	0	0	0	0	0.02091	0	0.45919	0	0	0	0.00017	0	0	0	0.56216	0.37487	0.10502	0.64067	0.17947	0.08602	0.09404	0	0.01435
k__Bacteria|p__Firmicutes|c__CFGB1507|o__OFGB1507|f__FGB1507|g__GGB3818|s__GGB3818_SGB5183	0	0	0	0	0	0	0.03311	0	0	0	0	0	0	0	0	0	0	0	0	0	0	0	0	0	0	0	0	0	0	0	0	0	0	0	0	0	0	0	0	0	0	0	0	0	0	0.01642	0	0	0.00376
k__Bacteria|p__Firmicutes|c__Clostridia|o__Eubacteriales|f__Oscillospiraceae|g__Phocea|s__Phocea_massiliensis	0	0	0	0	0	0	0.03092	0	0	0	0	0	0	0	0	0	0	0	0	0	0	0	0	0	0	0	0	0	0	0	0	0	0.40986	0.0109	0.00264	0.00538	0.00576	0	0	0	0	0	0	0.19123	0.07671	0.00711	0.03056	0	0.05749
k__Bacteria|p__Firmicutes|c__Clostridia|o__Eubacteriales|f__Eubacteriaceae|g__Eubacterium|s__Eubacterium_sp_AF34_35BH	0	0	0	0	0	0	0.03011	0	0	0	0	0	0	0	0	0	0	0	0	0	0	0	0	0	0	0	0	0	0	0	0.17038	0	0	0	0	0	0	0	0	0	0	0	0.08841	0	0	0	0	0	0
k__Bacteria|p__Firmicutes|c__Clostridia|o__Eubacteriales|f__Lachnospiraceae|g__Anaerobutyricum|s__Anaerobutyricum_soehngenii	0	0	0	0	0	0	0.02933	0	0	0	0	0	0	0	0	0	0	0	0	0	0	0	0	0	0	0	0	0	0	0	0.06332	0	0.01151	0	0	0	0.06382	0	0	0	0	0	0.05391	0.00698	0	0.00268	0.01017	0	0
k__Bacteria|p__Firmicutes|c__Clostridia|o__Eubacteriales|f__Lachnospiraceae|g__Lachnospiraceae_unclassified|s__Lachnospiraceae_bacterium_AM48_27BH	0	0	0	0	0	0	0.02214	0	0	0	0	0	0	0	0	0	0	0	0	0	0	0	0	0.08943	0.91055	0.07359	0	0	0	0	0	0.02931	0	0.05701	0.09111	0.10099	0	0.09512	0	0	0	0	0.06346	0	0.0073	0.00039	0	0	0
k__Bacteria|p__Firmicutes|c__Clostridia|o__Eubacteriales|f__Lachnospiraceae|g__Enterocloster|s__Enterocloster_citroniae	0	0	0	0	0	0	0.02187	0	0	0	0	0	0	0	0	0	0	0.13063	0.09204	0	0	0	0	0.22782	0	0.00631	0	0	0	0	0.00983	0	0.00813	0	0	0	0.00433	0	0	0	0	0	0	0.03348	0.00802	0.00454	0	0	0.02435
k__Bacteria|p__Firmicutes|c__Clostridia|o__Eubacteriales|f__Lachnospiraceae|g__Lachnoclostridium|s__Clostridium_symbiosum	0	0	0	0	0	0	0.0215	0	0	0	0	0	0	0	0	3.06729	1.14167	4.45712	4.41245	0	0	0	0	0	0.04816	0.21875	0	0	0	0	0.25841	0	0.01336	0	0	0	0	0	0	0	0	0	0	0.03851	0.04922	0.00606	0.0044	0	0.00983
k__Bacteria|p__Firmicutes|c__Clostridia|o__Clostridia_unclassified|f__Clostridia_unclassified|g__GGB2982|s__GGB2982_SGB3964	0	0	0	0	0	0	0.02117	0	0	0	0	0.01063	0.30541	0.10487	0	0	0	0	0	0	0	0	0	0	0	0	0	0	0	0	0	0	0	0	0	0	0.01073	0	0	0	0	0	0	0	0	0	0	0	0
k__Bacteria|p__Firmicutes|c__CFGB3047|o__OFGB3047|f__FGB3047|g__GGB52130|s__GGB52130_SGB14966	0	0	0	0	0	0	0.02036	0	0	0	0	0	0	0	0	0	0	0	0	0	0	0	0	0	0	0	0	0	0	0	0	0	0	0.0059	0.00749	0.04763	0	0.00997	0	0	0	0	0	0	0	0	0	0	0.00012
k__Bacteria|p__Firmicutes|c__Clostridia|o__Eubacteriales|f__Lachnospiraceae|g__Dorea|s__Dorea_longicatena	0	0	0	0	0	0	0.01948	0	1.02255	0.04476	0	0	0.03215	0	0	0	0	0	0	0	0	0	0	0	0	0	0	0	0	0	0.03984	0.0682	0.04784	0.03678	0.10129	0.04916	0	0.05034	0	0	0	0	0.04697	0.28012	0.19776	0.08974	0.12906	0	0.01421
k__Bacteria|p__Bacteria_unclassified|c__CFGB2987|o__OFGB2987|f__FGB2987|g__GGB9364|s__GGB9364_SGB14339	0	0	0	0	0	0	0.01919	0	0	0	0	0	0	0	0	0	0	0	0	0	0	0	0	0	0	0	0	0	0	0	0	0	0	0	0	0	0	0	0	0	0	0	0	0	0	0	0	0	0
k__Bacteria|p__Firmicutes|c__Clostridia|o__Eubacteriales|f__Eubacteriales_unclassified|g__Intestinimonas|s__Intestinimonas_gabonensis	0	0	0	0	0	0	0.01884	0	0	0	0	0	0	0	0	0	0	0	0	0	0	0	0	0	0	0	0	0	0	0	0	0	0	0.00555	0.00955	0.01361	0.0099	0	0	0	0	0	0	0	0	0	0.00641	0	0
k__Bacteria|p__Firmicutes|c__Erysipelotrichia|o__Erysipelotrichales|f__Erysipelotrichaceae|g__Holdemania|s__Holdemania_massiliensis	0	0	0	0	0	0	0.01838	0	0	0	0	0	0	0	0	0	0	0	0	0	0	0	0	0	0	0	0	0	0	0	0	0	0	0	0	0	0	0	0	0	0	0	0	0	0	0	0	0	0
k__Bacteria|p__Firmicutes|c__Clostridia|o__Eubacteriales|f__Eubacteriaceae|g__Eubacterium|s__Eubacterium_sp_AF16_48	0	0	0	0	0	0	0.01615	0	0	0	0	0	0	0	0	0	0	0	0	0	0	0	0	0	0	0	0	0	0	0	0	0	0.0547	0	0	0	0	0	0	0	0	0	0	0.00428	0.14651	0.03136	0.00219	0	0
k__Bacteria|p__Firmicutes|c__Clostridia|o__Clostridia_unclassified|f__Clostridia_unclassified|g__GGB3828|s__GGB3828_SGB5197	0	0	0	0	0	0	0.01407	0	0	0	0	0	0	0	0	0	0	0	0	0	0	0	0	0	0	0.03407	0	0	0	0	0	0	0	0	0	0	0.02219	0.00334	0	0	0	0	0	0	0	0	0.00122	0	0
k__Bacteria|p__Firmicutes|c__Clostridia|o__Clostridia_unclassified|f__Clostridia_unclassified|g__Clostridia_unclassified|s__Clostridia_bacterium_UC5_1_1D1	0	0	0	0	0	0	0.01397	0	0	0	0	0.00448	0.00573	0.01064	0	0	0	0	0	0	0	0	0	0	0	0	0	0	0	0	0.00445	0	0	0.00244	0.00209	0.00323	0.0002	0	0	0	0	0	0	0	0.00222	0.00088	0	0	0.02593
k__Bacteria|p__Bacteroidetes|c__Bacteroidia|o__Bacteroidales|f__Bacteroidaceae|g__Bacteroides|s__Bacteroides_ovatus	0	0	0	0	0	0	0.01381	0	0	0	0	0	0	0	0	0	0	0	0	4.22179	4.68636	0	0	1.3022	5.842	16.8696	0	0	0	0	0	0.1551	0	1.33977	1.06765	0.52553	0.24041	8.25434	0	0	0	0	0	0	0.00176	0	0	0	0
k__Bacteria|p__Firmicutes|c__Clostridia|o__Eubacteriales|f__Lachnospiraceae|g__Dorea|s__Dorea_formicigenerans	0	0	0	0	0	0	0.01362	0	0.2081	0.0927	0	0.00546	0.06872	0.0761	0	0	0	0	0.00219	0	0	0	0	0	0	0.05597	0	0	0	0	0.01546	0	0	0.02912	0.02859	0.02806	0.03192	0.04525	0	0	0.07119	0.13858	0.07624	0.10329	0.00461	0.02419	0.01775	0	0
k__Bacteria|p__Firmicutes|c__Clostridia|o__Eubacteriales|f__Clostridiaceae|g__Clostridiaceae_unclassified|s__Clostridiaceae_unclassified_SGB4771	0	0	0	0	0	0	0.01286	0	0	0	0	0	0	0.00036	0	0	0	0	0	0	0	0	0	0	0	0	0	0	0	0	0	0	0.01444	0.00522	0.09666	0.00205	0	0.01103	0	0	0	0	0.04854	0.00914	0.00745	0.00177	0.00201	0	0
k__Bacteria|p__Firmicutes|c__Clostridia|o__Eubacteriales|f__Oscillospiraceae|g__Oscillibacter|s__Oscillibacter_sp_PC13	0	0	0	0	0	0	0.01251	0	0	0	0	0	0	0	0	0	0	0	0	0	0	0	0	0	0	0	0	0	0	0	0	0	0	0	0.00144	0.00202	0	0.00018	0	0	0	0	0	0	0.00537	0.00189	0	0	0
k__Bacteria|p__Firmicutes|c__Clostridia|o__Eubacteriales|f__Lachnospiraceae|g__Waltera|s__Waltera_intestinalis	0	0	0	0	0	0	0.01226	0	0	0	0	0.00224	0	0.00685	0	0	0	0	0	0	0	0	0	0	0	0	0	0	0	0	0.318	0	0	0	0	0.00081	0	0.11389	0	0	0	0	0	0.01191	0.01785	0.40287	0.10839	0	0
k__Bacteria|p__Firmicutes|c__Clostridia|o__Clostridia_unclassified|f__Clostridia_unclassified|g__GGB9158|s__GGB9158_SGB4449	0	0	0	0	0	0	0.01208	0	0	0	0	0	0	0	0	0	0	0	0	0	0	0	0	0	0	0	0	0	0	0	0	0	0	0	0	0	0	0	0	0	0	0	0	0	0	0	0	0	0
k__Bacteria|p__Bacteria_unclassified|c__CFGB2992|o__OFGB2992|f__FGB2992|g__GGB9412|s__GGB9412_SGB14767	0	0	0	0	0	0	0.01183	0	0	0	0	0	0	0	0	0	0	0	0	0	0	0	0	0	0	0	0	0	0	0	0	0	0	0	0.00065	0	0	0	0	0	0	0	0	0	0	0	0	0	0
k__Bacteria|p__Firmicutes|c__Clostridia|o__Eubacteriales|f__Lachnospiraceae|g__Dorea|s__Dorea_sp_AF36_15AT	0	0	0	0	0	0	0.01161	0	0	0	0	0	0	0	0	0	0	0	0	0	0	0	0	0	0	0	0	0	0	0	0.0096	0	0	0.01746	0.02879	0.0326	0.00706	0.00048	0	0	0	0	0.02498	0.01966	0	0.00078	0	0	0
k__Bacteria|p__Firmicutes|c__Clostridia|o__Eubacteriales|f__Oscillospiraceae|g__GGB9719|s__GGB9719_SGB15272	0	0	0	0	0	0	0.01153	0	0	0	0	0.29097	0.38066	0.19322	0	0	0	0	0	0	0	0	0	0	0	0	0	0	0	0	0.14209	0	0	0.00162	0.00329	0	0	0	0	0	0	0	0	0	0.01208	0.0065	0.00546	0	0.05957
k__Bacteria|p__Firmicutes|c__Clostridia|o__Eubacteriales|f__Lachnospiraceae|g__Enterocloster|s__Enterocloster_asparagiformis	0	0	0	0	0	0	0.01108	0	0	0	0	0	0	0	0	0	0	0	0	0	0	0	0	0	0	0	0	0	0	0	0	0	0	0.01597	0.005	0.00161	0.00441	0	0	0	0	0	0	0	0.02156	0.00391	0	0	0
k__Bacteria|p__Firmicutes|c__Clostridia|o__Eubacteriales|f__Lachnospiraceae|g__Blautia|s__Blautia_SGB15070	0	0	0	0	0	0	0.01071	0	0	0	0	0	0	0.00219	0	0	0	0	0	0	0	0	0	0	0	0	0	0	0	0	0	0	0	0	0	0.00058	0	0	0	0	0	0	0	0	0	0	0	0	0
k__Bacteria|p__Firmicutes|c__Clostridia|o__Eubacteriales|f__Lachnospiraceae|g__Lachnotalea|s__Lachnotalea_sp_AF33_28	0	0	0	0	0	0	0.00954	0	0	0	0	0	0	0	0	0	0	0	0	0	0	0	0	0	0	0	0	0	0	0	0.00759	0	0	0	0	0.00295	0.00181	0	0	0	0	0	0	0.00956	0.00322	0.00495	0.00574	0	0.00224
k__Bacteria|p__Firmicutes|c__Clostridia|o__Eubacteriales|f__Oscillospiraceae|g__Ruminococcus|s__Ruminococcus_sp_AF41_9	0	0	0	0	0	0	0.00866	0	0	0	0	0	0	0	0	0	0.91181	0.01965	0.2323	0	0	0	0	0	0	0	0	0	0	0	0	0	0.10455	0	0	0	0	0.05057	0	0	0	0	0	0.02023	0.00342	0	0	0	0
k__Bacteria|p__Firmicutes|c__Clostridia|o__Clostridia_unclassified|f__Clostridia_unclassified|g__Candidatus_Avimonas|s__Candidatus_Avimonas_narfia	0	0	0	0	0	0	0.008	0	0	0	0	0.00416	0.0126	0.00229	0	0	0	0	0	0	0	0	0	0	0	0	0	0	0	0	0	0	0	0	0	0	0	0	0	0	0	0	0	0.00616	0.00375	0.00436	0.0032	0	0.00025
k__Bacteria|p__Firmicutes|c__Clostridia|o__Eubacteriales|f__Lachnospiraceae|g__Lachnospiraceae_unclassified|s__Lachnospiraceae_bacterium	0	0	0	0	0	0	0.00734	0	0	0	0	0	0	0.13932	0	0	0.04565	0.03632	0	0	0	0	0	0	0	0	0	0	0	1.90598	0	0.0135	0.03674	0.01988	0.09602	0.00795	0.00017	0.03397	0	0	0	0	0.00059	0.02491	0.05777	0.01534	0.00692	0	0.00769
k__Bacteria|p__Firmicutes|c__Clostridia|o__Eubacteriales|f__Lachnospiraceae|g__GGB3653|s__GGB3653_SGB4964	0	0	0	0	0	0	0.00704	0	0	0	0	0	0	0.03109	0	0	0	0	0	0	0	0	0	0	0	0	0	0	0	0	0.00075	0	0	0.2359	0.04967	0.0155	0	0.06757	0	0	0	0	0	0	0.0756	0.04777	0.0062	0	0.00309
k__Bacteria|p__Firmicutes|c__Clostridia|o__Eubacteriales|f__Lachnospiraceae|g__Faecalicatena|s__Faecalicatena_SGB4872	0	0	0	0	0	0	0.00682	0	0	0	0	0	0	0	0	0	0	0	0	0	0	0	0	0	0	0	0	0	0	0	0	0	0	0	0	0	0	0	0	0	0	0	0.14653	0	0.00013	0	0	0	0
k__Bacteria|p__Firmicutes|c__Clostridia|o__Eubacteriales|f__Lachnospiraceae|g__Blautia|s__Blautia_hydrogenotrophica	0	0	0	0	0	0	0.00666	0	0	0	0	0	0	0	0	0	0	0	0	0	0	0	0	0	0	0	0	0	0	0	0	0	0	0	0	0	0.00445	0	0	0	0	0	0	0	0	0	0	0	0.00268
k__Bacteria|p__Bacteroidetes|c__Bacteroidia|o__Bacteroidales|f__Prevotellaceae|g__Prevotella|s__Prevotella_bivia	0	0	0	0	0	0	0.00655	0	0.02305	0	0	0	0	0.00259	0	0	0	0	0	0	0	0	0	0	0	0	0	0.06568	0	0	0.00166	0	0	0	0	0	0	0	0	0	0	0	0	0	0	0	0	0	8e-05
k__Bacteria|p__Firmicutes|c__CFGB1011|o__OFGB1011|f__FGB1011|g__GGB2653|s__GGB2653_SGB3574	0	0	0	0	0	0	0.0064	0	0	0	0	0.02354	0.14493	0.16092	0	0	0	0	0	0	0	0	0	0	0	0	0	0	0	0	0.02414	0	0	0.03607	0.00433	0.0026	0.00154	0	0	0	0	0	0	0	0.02998	0.00491	0.00191	0	0.03739
k__Bacteria|p__Firmicutes|c__Clostridia|o__Clostridia_unclassified|f__Clostridia_unclassified|g__Candidatus_Allochristensenella|s__Candidatus_Allochristensenella_caecavium	0	0	0	0	0	0	0.00618	0	0	0	0	0	0	0	0	0	0	0	0	0	0	0	0	0	0	0	0	0	0	0	0	0	0	0.00032	4e-05	2e-05	0.02347	0	0	0	0	0	0	0	0	0	0	0	0
k__Bacteria|p__Firmicutes|c__Clostridia|o__Eubacteriales|f__Lachnospiraceae|g__Blautia|s__Blautia_luti	0	0	0	0	0	0	0.00588	0	0.23718	0	0	0.00247	0	0.00075	0	0	0	0.13917	0.06149	0	0	0	0	0	0	0	0	0	0	0	0	0.06725	0.15904	0.00222	0.08004	0.12185	0	0.00622	0	0	0	0	0	0.07888	0.09175	0.01387	0.033	0	0.0206
k__Bacteria|p__Firmicutes|c__Clostridia|o__Eubacteriales|f__Oscillospiraceae|g__GGB9611|s__GGB9611_SGB15045	0	0	0	0	0	0	0.00584	0	0	0	0	0.00102	0.00964	0.02908	0	0	0	0	0	0	0	0	0	0	0	0	0	0	0	0	0	0	0	0	0	0	0.00168	0	0	0	0	0	0	0	0	0	0	0	0
k__Bacteria|p__Firmicutes|c__Clostridia|o__Eubacteriales|f__Eubacteriales_unclassified|g__Lawsonibacter|s__Lawsonibacter_sp_NSJ_51	0	0	0	0	0	0	0.00545	0	0	0	0	0	0	0	0	0	0	0	0	0	0	0	0	0	0	0	0	0	0	0	0	0	0	0	0	0.00051	0	0	0	0	0	0	0	0	0.00798	0.01326	0	0	0
k__Bacteria|p__Firmicutes|c__Clostridia|o__Eubacteriales|f__Lachnospiraceae|g__Blautia|s__Blautia_glucerasea	0	0	0	0	0	0	0.00519	0	0	0	0	0	0	0	0	0	0	0	0	0	0	0	0	1.22926	0	0.26263	0	0	0	0	0	0	0.74022	0	0	0	0	0.16682	0	0	0	0	0	0.09471	0.10009	0.09526	0.04699	0	0.03817
k__Bacteria|p__Firmicutes|c__Clostridia|o__Eubacteriales|f__Oscillospiraceae|g__GGB9453|s__GGB9453_SGB14845	0	0	0	0	0	0	0.00512	0	0	0	0	0	0.00246	0.01936	0	0	0	0	0	0	0	0	0	0	0	0	0	0	0	0	0.0058	0	0	0	0	0	0	0	0	0	0	0	0	0	0	0	0	0	0
k__Bacteria|p__Firmicutes|c__Clostridia|o__Eubacteriales|f__Clostridiaceae|g__Clostridium|s__Clostridium_sp_AT4	0	0	0	0	0	0	0.00509	0	0	0	0	0	0	0	0	0	0	0	0	0	0	0	0	0	3.20819	0.99174	0	0	0	0	0.09901	0	0	0	0	0	0.0714	0	0	0	0	0	0.00484	0	0	0	0	0	0
k__Bacteria|p__Firmicutes|c__Clostridia|o__Eubacteriales|f__Lachnospiraceae|g__GGB79634|s__GGB79634_SGB101324	0	0	0	0	0	0	0.00457	0	0	0	0	0	0	0	0	0	0	0	0	0	0	0	0	0	0	0	0	0	0	0	0	0.04134	0	0.00264	0.09271	0.05166	0	0	0	0	0	0	0	0	0	0	0	0	0
k__Bacteria|p__Firmicutes|c__Clostridia|o__Eubacteriales|f__Eubacteriales_unclassified|g__Intestinimonas|s__Intestinimonas_butyriciproducens	0	0	0	0	0	0	0.00428	0	0	0	0	0	0	0	0	0	0	0	0	0	0	0	0	0	0	0	0	0	0	0	0.24163	0	0.00936	0.00365	0.02395	0.01207	0.00691	0	0	0	0	0	0	0.09505	0.02728	0.01135	0.02795	0	0.01856
k__Bacteria|p__Firmicutes|c__CFGB1249|o__OFGB1249|f__FGB1249|g__GGB3034|s__GGB3034_SGB4030	0	0	0	0	0	0	0.00426	0	0	0	0	0.0169	0.02884	0.01777	0	0	0	0	0	0	0	0	0	0	0	0	0	0	0	0	0	0	0	0	0	0	0	0	0	0	0	0	0	0	0	0.00045	0	0	0.26277
k__Bacteria|p__Bacteria_unclassified|c__CFGB76763|o__OFGB76763|f__FGB76763|g__GGB79973|s__GGB79973_SGB14341	0	0	0	0	0	0	0.00326	0	0	0	0	0	0	0	0	0	0	0	0	0	0	0	0	0	0	0	0	0	0	0	0	0	0	0	0	0	0	0	0	0	0	0	0	0	0.01994	0.02662	0.02901	0	0.00243
k__Bacteria|p__Firmicutes|c__Clostridia|o__Eubacteriales|f__Eubacteriales_Family_XIII_Incertae_Sedis|g__Mogibacterium|s__Mogibacterium_sp_BX12	0	0	0	0	0	0	0.00287	0	0	0	0	0.00223	0.01273	0.00927	0	0	0	0	0	0	0	0	0	0	0	0	0	0	0	0	0.0098	0	0	0	0	0	0	0	0	0	0	0	0	0	0	0	0	0	0
k__Bacteria|p__Firmicutes|c__Clostridia|o__Eubacteriales|f__Oscillospiraceae|g__GGB74403|s__GGB74403_SGB53807	0	0	0	0	0	0	0.00282	0	0	0	0	0.07475	0.12579	0.21345	0	0	0	0	0	0	0	0	0	0	0	0	0	0	0	0	0	0	0	0	0	0	0	0	0	0	0	0	0	0	0	0	0	0	0
k__Bacteria|p__Firmicutes|c__Clostridia|o__Clostridia_unclassified|f__Clostridia_unclassified|g__Candidatus_Metalachnospira|s__Candidatus_Metalachnospira_SGB63370	0	0	0	0	0	0	0.00266	0	0	0	0	0	0	0	0	0	0	0	0	0	0	0	0	0	0	0	0	0	0	0	0	0	0	0	0	0	0	0	0	0	0	0	0	0	0	0	0	0	0
k__Bacteria|p__Firmicutes|c__Clostridia|o__Clostridia_unclassified|f__Clostridia_unclassified|g__Candidatus_Pararuminococcus|s__Candidatus_Pararuminococcus_gallinarum	0	0	0	0	0	0	0.00244	0	0	0.04279	0	0.00436	0.00531	0	0	0	0	0	0	0	0	0	0	0	0	0	0	0	0	0	0.00832	0	0	0	0	0.00121	0	0	0	0	0	0	0	0	0	0	0	0	0
k__Bacteria|p__Actinobacteria|c__Coriobacteriia|o__Coriobacteriales|f__Coriobacteriaceae|g__GGB51959|s__GGB51959_SGB72479	0	0	0	0	0	0	0.00239	0	0	0	0	0	0	0	0	0	0	0	0	0	0	0	0	0	0	0	0	0	0	0	0	0	0	0	0.0006	0.00172	0	0	0	0	0	0	0	0	0	0	0	0	0
k__Bacteria|p__Firmicutes|c__CFGB9718|o__OFGB9718|f__FGB9718|g__GGB51441|s__GGB51441_SGB71759	0	0	0	0	0	0	0.00221	0	0	0	0	0	0	0	0	0	0	0	0	0	0	0	0	0	0	0	0	0	0	0	0.00267	0	0	0.00192	0.02265	0.00112	0	0.08525	0	0	0	0	0	0	0	0	0	0	0
k__Bacteria|p__Firmicutes|c__Clostridia|o__Eubacteriales|f__Lachnospiraceae|g__Mediterraneibacter|s__Mediterraneibacter_butyricigenes	0	0	0	0	0	0	0.0022	0	0	0	0	0	0	0	0	0	0	0	0	0	0	0	0	0	0	0	0	0	0	0	0	0	0.00291	0.0018	0.00073	0.00437	0.00123	0	0	0	0	0	0	0	0.00089	0.0008	0	0	2e-05
k__Bacteria|p__Firmicutes|c__Erysipelotrichia|o__Erysipelotrichales|f__Erysipelotrichaceae|g__Dielma|s__Dielma_fastidiosa	0	0	0	0	0	0	0.00188	0	0	0	0	0	0	0	0	0	0	0	0	0	0	0	0	0	0	0	0	0	0	0	0.03102	0	0	0.22486	0.00865	0.00349	0.0123	0	0	0	0	0	0	0.06186	0.0083	0.00812	0.01223	0	0.00709
k__Bacteria|p__Firmicutes|c__CFGB1126|o__OFGB1126|f__FGB1126|g__GGB2848|s__GGB2848_SGB3813	0	0	0	0	0	0	0.00182	0	0	0	0	0	0	0.01295	0	0	0	0	0	0	0	0	0	0	0	0	0	0	0	0	0	0	0	0.03893	0.00327	0.00037	0.00127	0	0	0	0	0	0	0.02304	0.04235	0.02842	0.01171	0	0
k__Bacteria|p__Firmicutes|c__Bacilli|o__Lactobacillales|f__Streptococcaceae|g__Streptococcus|s__Streptococcus_vestibularis	0	0	0	0	0	0	0.0018	0	0	0	0	0	0	0	0	0	0	0	0	0	0	0	0	0	0	0	0	0	0	0	0	0	0	0	0	0	0	0	0	0	0	0	0	0	0	0	0	0	0
k__Bacteria|p__Firmicutes|c__Clostridia|o__Eubacteriales|f__Eubacteriales_Family_XIII_Incertae_Sedis|g__Eubacteriales_Family_XIII_Incertae_Sedis_unclassified|s__Clostridiales_Family_XIII_bacterium_BX16	0	0	0	0	0	0	0.00145	0	0	0	0	0	0	0	0	0	0	0	0	0	0	0	0	0	0	0	0	0	0	0	0	0	0	0.0199	0.00472	0	0.0001	0	0	0	0	0	0	0.01367	0.00116	0.00329	0	0	0
k__Bacteria|p__Firmicutes|c__CFGB2918|o__OFGB2918|f__FGB2918|g__GGB79969|s__GGB79969_SGB53576	0	0	0	0	0	0	0.00144	0	0	0	0	0	0	0	0	0	0	0	0	0	0	0	0	0	0	0	0	0	0	0	0	0	0	0	0	0	0	0	0	0	0	0	0.00016	0	0	0	0	0	0
k__Bacteria|p__Firmicutes|c__Bacilli|o__Lactobacillales|f__Lactobacillaceae|g__Lactobacillus|s__Lactobacillus_acidophilus	0	0	0	0	0	0	0.00136	0	0	0	0	0	0	0	0	0	0	0	0	0	0	0	0	0	0	0	0	0	0	0	0	0	0	0	0	0	0	0	0	0	0	0	0	0	0	0	0	0	0
k__Bacteria|p__Bacteria_unclassified|c__CFGB76763|o__OFGB76763|f__FGB76763|g__GGB79973|s__GGB79973_SGB14342	0	0	0	0	0	0	0.00125	0	0	0	0	0	0	0	0	0	0	0	0	0	0	0	0	0	0	0	0	0	0	0	0	0	0	0.01479	0.01717	0.0424	0	0	0	0	0	0	0	0	0	0	0	0	0
k__Bacteria|p__Firmicutes|c__Clostridia|o__Eubacteriales|f__Peptostreptococcaceae|g__Peptostreptococcus|s__Peptostreptococcus_stomatis	0	0	0	0	0	0	0.00091	0	0	0.1177	0	0.05104	0.01592	0.06064	0	0	0	0	0	0	0	0	0	0	0	0	0	0	0	0	0.0064	0	0	0	0	0	0	0	0	0	0	0	0	0	0	0.06404	0.03104	0	0
k__Bacteria|p__Firmicutes|c__Clostridia|o__Eubacteriales|f__Clostridiaceae|g__GGB3510|s__GGB3510_SGB4687	0	0	0	0	0	0	0.00074	0	0	0.02332	0	0	0.00219	0.00836	0	0	0	0	0	0	0	0	0	0	0	0	0	0	0	0	0	0	0	0	0.00175	0	0.01222	0	0	0	0	0	0	0	0	0	0	0	0
k__Bacteria|p__Firmicutes|c__Clostridia|o__Clostridia_unclassified|f__Clostridia_unclassified|g__Candidatus_Alloruminococcus|s__Candidatus_Alloruminococcus_vanvlietii	0	0	0	0	0	0	0.0005	0	0	0	0	0	0	0	0	0	0	0	0	0	0	0	0	0	0	0	0	0	0	0	0	0	0	0	0	0.00013	0.00057	0	0	0	0	0	0	0	0.00069	0.00145	0.00036	0	0.00196
k__Bacteria|p__Firmicutes|c__Clostridia|o__Eubacteriales|f__Clostridiaceae|g__Massilioclostridium|s__Massilioclostridium_coli	0	0	0	0	0	0	0.0005	0	0	0	0	0	0.00028	0.00115	0	0	0	0	0.00758	0	0	0	0	0	0	0	0	0	0	0.00212	0	0	0	0.01058	0	0.00666	0.00116	0	0	0	0	0	0	0	0	0.00227	0	0	0
k__Bacteria|p__Proteobacteria|c__Betaproteobacteria|o__Burkholderiales|f__Sutterellaceae|g__Turicimonas|s__Turicimonas_muris	0	0	0	0	0	0	0.00048	0	0	0	0	0	0	0	0	0	0	0	0	0	0	0	0	0	0	0	0	0	0	0	0	0	0	0	0	0	0	0	0	0	0	0	0	0	0	0	0	0	0
k__Bacteria|p__Firmicutes|c__Clostridia|o__Eubacteriales|f__Oscillospiraceae|g__Ruminococcus|s__Ruminococcus_sp_AF13_28	0	0	0	0	0	0	0.00039	0	0	0	0	0	0	0	0	0	0	0	0	0	0	0	0	0.98854	0	0.00139	0	0	0	0	0.03037	0	0	0	0	0	0	0.0002	0	0	0	0	0	0	0	0	0	0	0
k__Bacteria|p__Firmicutes|c__Clostridia|o__Eubacteriales|f__Oscillospiraceae|g__Neobittarella|s__Neobittarella_massiliensis	0	0	0	0	0	0	0.00036	0	0	0	0	0	0	0	0	0	0	0	0	0	0	0	0	0	0	0	0	0	0	0	0.00044	0	0	0	0	0	0.00119	0	0	0	0	0	0	0	0	0	0	0	0
k__Bacteria|p__Firmicutes|c__CFGB1249|o__OFGB1249|f__FGB1249|g__GGB3033|s__GGB3033_SGB4028	0	0	0	0	0	0	0.00035	0	0.02567	0.0284	0	0	0.00339	0.00334	0	0	0	0	0	0	0	0	0	0	0	0	0	0	0	0	0	0	0	0	0	0	0	0	0	0	0	0	0	0	0	0	0	0	0
k__Bacteria|p__Firmicutes|c__Clostridia|o__Eubacteriales|f__Lachnospiraceae|g__GGB3534|s__GGB3534_SGB4722	0	0	0	0	0	0	0.00018	0	0	0.17383	0	0.11652	0.00874	0.02021	0	0	0	0	0	0	0	0	0	0	0	0	0	0	0	0	0.01993	0	0	0	0	0	0.03345	0	0	0	0	0	0	0	0	0	0	0	0
k__Bacteria|p__Firmicutes|c__CFGB40183|o__OFGB40183|f__FGB40183|g__GGB42389|s__GGB42389_SGB59559	0	0	0	0	0	0	9e-05	0	0	0	0	0	0	0	0	0	0	0	0	0	0	0	0	0	0	0	0	0	0	0	0.00257	0	0	0	0	0	0	0	0	0	0	0	0	0	0	0.00052	0.01077	0	0
k__Bacteria|p__Actinobacteria|c__Coriobacteriia|o__Coriobacteriales|f__Coriobacteriaceae|g__Collinsella|s__Collinsella_SGB47518	0	0	0	0	0	0	5e-05	0	0	0	0	0	0	0	0	0	0	0	0	0	0	0	0	0	0	0	0	0	0	0	0	0	0	0	0	0	0.00324	0	0	0	0	0	0	0	0	0	0	0	0
k__Bacteria|p__Bacteroidetes|c__CFGB635|o__OFGB635|f__FGB635|g__GGB1543|s__GGB1543_SGB2126|t__SGB2126	0	0	0	0	0	0	1.32426	0	0	0	0	0	0	0	0	0	0	0	0	0	0	0	0	0	0	0	0	0	0	0	0	0	0	0	0	0	0	0	0	0	0	0	0	0	0	0	0	0	0
k__Bacteria|p__Firmicutes|c__Negativicutes|o__Veillonellales|f__Veillonellaceae|g__Dialister|s__Dialister_hominis|t__SGB5803_group	0	0	0	0	0	0	1.15527	0	0	0	0	0	0	0	0	0	0	0	0	0	0	0	0	0	0	0	0	0	0	0	0	0	0	0	0	0	0	0	0	0	0	0	0	0	0	0	0	0	0.18422
k__Bacteria|p__Proteobacteria|c__Deltaproteobacteria|o__Desulfovibrionales|f__Desulfovibrionaceae|g__Desulfovibrio|s__Desulfovibrio_SGB5076|t__SGB5076	0	0	0	0	0	0	1.08957	0	0	0	0	0	0	0	0	0	0	0	0	0	0	0	0	0	0	0	0	0	0	0	0	0	0.12932	0	0	0.15989	0	0	0	0	0	0	0	0.12595	0	0.02148	0.17393	0	0
k__Bacteria|p__Firmicutes|c__CFGB76783|o__OFGB76783|f__FGB76783|g__GGB80011|s__GGB80011_SGB15265|t__SGB15265	0	0	0	0	0	0	1.01335	0	0	0	0	0	0	0	0	0	0	0	0	0	0	0	0	0	0	0	0	0	0	0	0.48692	0	0	0	0	0	1.30249	4.53532	0	0	0	0	0.17396	0	1.61831	0.96224	0	0	0
k__Bacteria|p__Firmicutes|c__Clostridia|o__Eubacteriales|f__Clostridiaceae|g__Clostridium|s__Clostridium_sp_AF36_4|t__SGB4644	0	0	0	0	0	0	0.90264	0	0	0	0	0	0	0	0	0	0	0	0	0	0	0	0	0	0	0	0	0	0	0	0	0	0	0	0	0	0	1.27547	0	0	0	0	0	0	0	0	0	0	0
k__Bacteria|p__Bacteroidetes|c__Bacteroidia|o__Bacteroidales|f__Rikenellaceae|g__Alistipes|s__Alistipes_senegalensis|t__SGB2296	0	0	0	0	0	0	0.87364	0	0	0	0	0	0	0	0	0	0	0	0	0	0	0	0	0	0	0	0	0	0	0	0	0	0	0.41656	0.01362	0.14314	0	0	0	0	0	0	0	0	0.33478	0.04021	0	0	0
k__Bacteria|p__Actinobacteria|c__Actinomycetia|o__Corynebacteriales|f__Corynebacteriaceae|g__Corynebacterium|s__Corynebacterium_SGB6370|t__SGB6370	0	0	0	0	0	0	0.84965	0	0	0	0	0	0	0	0	0	0	0	0	0	0	0	0	0	0	0	0	0	0	0	0	0	0	0	0	0	0	0.3871	0	0	0	0	0	0	0	0	0	0	0
k__Bacteria|p__Proteobacteria|c__Deltaproteobacteria|o__Desulfovibrionales|f__Desulfovibrionaceae|g__Bilophila|s__Bilophila_wadsworthia|t__SGB15452	0	0	0	0	0	0	0.74969	0	0	0	0	0	0	0	0	0	0	0	0	0	0	0	0	0	0	0	0	0	0	0	0	0	0	0	0	0.06041	0.0206	0	0	0	0	0	0	0	0.67821	0.55663	0.60502	0	0
k__Bacteria|p__Firmicutes|c__Negativicutes|o__Acidaminococcales|f__Acidaminococcaceae|g__Acidaminococcus|s__Acidaminococcus_intestini|t__SGB5736	0	0	0	0	0	0	0.66823	0	0	0	0	0	0	0	0	0	0	0	0	0	0	0	0	0	0	0	0	0	0	0	0	0	0	0	0	0	0	0	0	0	0	0	0	0	0	0	0	0	0
k__Bacteria|p__Firmicutes|c__Clostridia|o__Eubacteriales|f__Oscillospiraceae|g__Agathobaculum|s__Agathobaculum_butyriciproducens|t__SGB14993	0	0	0	0	0	0	0.61895	0	0	0	0.00617	0	0.00394	0.11316	0	0	0	0	0	0	0	0	0	0	0	0	0	0	0	0	0	0.18642	0	0.11053	0.09032	0.23048	0.08307	0.03422	0	0	0	0	0.05602	1.50029	0.36475	0.14892	0.14935	0	0
k__Bacteria|p__Firmicutes|c__Clostridia|o__Eubacteriales|f__Lachnospiraceae|g__Mediterraneibacter|s__Ruminococcus_lactaris|t__SGB4557	0	0	0	0	0	0	0.60765	0	0	0	0	0	0	0	0	0	0	0	0	0	0	0	0	0	0	0	0	0	0	0	0	0	0	0	0	0	0.15228	0.09965	0	0	0	0	0	0	0	0	0	0	0
k__Bacteria|p__Firmicutes|c__CFGB38642|o__OFGB38642|f__FGB38642|g__GGB9758|s__GGB9758_SGB15368|t__SGB15368	0	0	0	0	0	0	0.59908	0	0	0	0	0	0	0	0	0	0	0	0	0	0	0	0	0	0	0	0	0	0	0	0	0	0.05127	0	0.04814	2.21947	0.23257	8.69332	0	0	0	0	0	0.08486	0.03136	4.02949	4.55002	0	0
k__Bacteria|p__Firmicutes|c__Clostridia|o__Eubacteriales|f__Clostridiaceae|g__Clostridiaceae_unclassified|s__Clostridiaceae_bacterium|t__SGB4269	0	0	0	0	0	0	0.50717	0	0	0	0	0	0	0	0	0	0	0	0	0	0	0	0	0	0	0	0	0	0	0	0.2195	0	0	0	0.06671	0.0895	0.17325	0.62103	0	0	0	0.06505	0	0.06385	0	0.08646	0.04912	0	0.00288
k__Bacteria|p__Bacteroidetes|c__CFGB635|o__OFGB635|f__FGB635|g__GGB1548|s__GGB1548_SGB2132|t__SGB2132	0	0	0	0	0	0	0.49376	0	0	0	0	0	0	0	0	0	0	0	0	0	0	0	0	0	0	0	0	0	0	0	0	0.63129	0	0.09413	0.00864	0.04095	0	0	0	0	0	0	0	0	0	0	0	0	0
k__Bacteria|p__Firmicutes|c__Clostridia|o__Eubacteriales|f__Lachnospiraceae|g__GGB51269|s__GGB51269_SGB5062|t__SGB5062	0	0	0	0	0	0	0.43477	0	0	0	0	0	0	0	0	0	0	0	0	0	0	0	0	0	0	0	0	0	0	0	0	0	0	0	0	0	0	0	0	0	0	0	0.11712	0	0	0	0	0	0
k__Bacteria|p__Firmicutes|c__Clostridia|o__Eubacteriales|f__Oscillospiraceae|g__Ruminococcus|s__Ruminococcus_bicirculans|t__SGB4262	0	0	0	0	0	0	0.38707	0	0	0	0	0	0	0.26191	0	0	0	0	0	0	0	0	0	0	0	0	0	0	0	0	0.17754	0	0.13855	0	0	0	0	0.21007	0	0	0	0	0	0.22193	0	0.73927	0.00268	0	0
k__Bacteria|p__Bacteroidetes|c__Bacteroidia|o__Bacteroidales|f__Rikenellaceae|g__Alistipes|s__Alistipes_sp_AF17_16|t__SGB2326	0	0	0	0	0	0	0.35557	0	0	0	0	0	0	0	0	0	0	0	0	0	0	0	0	0	0	0	0	0	0	0	0	0	0	0	0	0	0	0	0	0	0	0	0	0	0.17347	0.3086	0	0	0
k__Bacteria|p__Firmicutes|c__CFGB14936|o__OFGB14936|f__FGB14936|g__GGB3256|s__GGB3256_SGB4303|t__SGB4303	0	0	0	0	0	0	0.34288	0	0	0	0	0	0	0	0	0	0	0	0	0	0	0	0	0	0	0	0	0	0	0	0	0	0	0	0	0.08608	0	0	0	0	0	0	0	0.62843	0	0.56392	1.51291	0	0.00014
k__Bacteria|p__Bacteroidetes|c__Bacteroidia|o__Bacteroidales|f__Bacteroidaceae|g__Bacteroides|s__Bacteroides_fragilis|t__SGB1855	0	0	0	0	0	0	0.32792	0	0	0	0	0	0	0	0	0	0	0	0	0	0	0	0	0	0	0	0	0	0	0	22.8829	0	0	0.00028	0	0	0.11832	0.9898	0	0	0	0	0.39848	0	0.0054	0.22185	0.00446	0	0
k__Bacteria|p__Firmicutes|c__Clostridia|o__Clostridiales|f__Clostridiales_unclassified|g__Lawsonibacter|s__Lawsonibacter_asaccharolyticus|t__SGB15154	0	0	0	0	0	0	0.30612	0	0	0	0	0.10159	0.04606	0.03229	0	0	0	0	0	0	0	0	0	0	0	0	0	0	0	0	0	0.24006	0	0.07455	0.24794	0.81859	0.25604	0.01374	0	0	0	0	0	0.05588	0.19286	0.26378	0.34019	0	0.01281
k__Bacteria|p__Bacteroidetes|c__Bacteroidia|o__Bacteroidales|f__Bacteroidaceae|g__GGB1364|s__GGB1364_SGB1833|t__SGB1833	0	0	0	0	0	0	0.28759	0	0	0	0	0	0	0	0	0	0	0	0	0	0	0	0	0	0	0	0	0	0	0	0	0	0	0	0	0	0	0	0	0	0	0	0.18556	0	0.03404	0.01202	0	0	0
k__Bacteria|p__Actinobacteria|c__Actinomycetia|o__Bifidobacteriales|f__Bifidobacteriaceae|g__Bifidobacterium|s__Bifidobacterium_adolescentis|t__SGB17244_group	0	0	0	0	0	0	0.27475	0	0	0	0	0	0	0	0	0	0	0	0	0	0	0	0	0	0	0	0	0	0	0	0	0.58618	0.89751	1.7966	0.22613	0.00339	0	1.88735	0	0	0	0	0	0.44004	0.05951	0.36676	0.13186	0	0.22859
k__Bacteria|p__Firmicutes|c__Clostridia|o__Eubacteriales|f__Eubacteriales_unclassified|g__Gemmiger|s__Gemmiger_formicilis|t__SGB15300	0	0	0	0	0	0	0.26663	0	0	0	0	0	0	0	0	0	0	0	0	0	0	0	0	0	0	0	0	0	0	0	0	0	0.65208	0.05323	0.42499	0.09022	0	0.00248	0	0	0	0	0.10331	1.14594	0.83671	0.42155	0.51132	0	0.01889
k__Bacteria|p__Lentisphaerae|c__Lentisphaeria|o__Victivallales|f__Victivallaceae|g__Victivallis|s__Victivallis_lenta|t__SGB9203	0	0	0	0	0	0	0.20447	0	0	0	0	0	0	0	0	0	0	0	0	0	0	0	0	0	0	0	0	0	0	0	0	0	0	0	0	0	0	0	0	0	0	0	0	0	0	0	0	0	0
k__Bacteria|p__Firmicutes|c__Clostridia|o__Eubacteriales|f__Clostridiaceae|g__GGB9063|s__GGB9063_SGB13982|t__SGB13982	0	0	0	0	0	0	0.20067	0	0	0	0	0	0	0	0	0	0	0	0	0	0	0	0	0	0	0	0	0	0	0	0	0.15215	0	0.25642	0.14378	0.12901	0.06115	0	0	0	0	0	0	0.00257	0.03406	0.06855	0.0494	0	0.0634
k__Bacteria|p__Firmicutes|c__Clostridia|o__Eubacteriales|f__Oscillospiraceae|g__GGB9699|s__GGB9699_SGB15216|t__SGB15216	0	0	0	0	0	0	0.19458	0	0	0	0	0	0	0	0	0	0	0	0	0	0	0	0	0	0	0	0	0	0	0	0	0.22125	0.04834	3.10029	1.13779	0.64786	0.30705	0.11597	0	0	0	0	0	0.8512	0.19917	0.13781	0.16613	0	0.04175
k__Bacteria|p__Firmicutes|c__Clostridia|o__Eubacteriales|f__Clostridiaceae|g__Clostridium|s__Clostridium_sp_AM33_3|t__SGB4711	0	0	0	0	0	0	0.16389	0	0	0	0	0	0	0	0	0	0	0	0	0	0	0	0	0	0	0	0	0	0	0	0.02677	0	0.01719	0.00234	0.03753	0.0189	0	0.07094	0	0	0	0	0.07317	0.0135	0.07565	0.05249	0.03266	0	0.07458
k__Bacteria|p__Bacteroidetes|c__Bacteroidia|o__Bacteroidales|f__Muribaculaceae|g__GGB80095|s__GGB80095_SGB2145|t__SGB2145	0	0	0	0	0	0	0.15376	0	0	0	0	0	0	0	0	0	0	0	0	0	0	0	0	0	0	0	0	0	0	0	0.02645	0	0	0	0	0	0	0	0	0	0	0	0	0	0	0	0	0	0
k__Bacteria|p__Actinobacteria|c__Coriobacteriia|o__Coriobacteriales|f__Coriobacteriaceae|g__Collinsella|s__Collinsella_SGB14861|t__SGB14861	0	0	0	0	0	0	0.1438	0	0	0	0	0	0	0	0	0	0	0	0	0	0	0	0	0	0	0	0	0	0	0	0	0	2.3616	0	0	0	0.08026	0	0	0	0	0	0.05664	0.55107	0.39562	0.06432	0.0258	0	0.00784
k__Bacteria|p__Firmicutes|c__Clostridia|o__Eubacteriales|f__Clostridiaceae|g__Clostridium|s__Clostridium_sp_AM49_4BH|t__SGB4652	0	0	0	0	0	0	0.13596	0	0	0.04512	0	0.087	0.05154	0.05156	0	0	0	0	0	0	0	0	0	0	0	0	0	0	0	0	0.13667	0.17033	0	0.78724	0.59543	0.02388	0	0.74361	0	0	0	0	0	0	0.92338	0.97895	0.20432	0	0.11498
k__Bacteria|p__Firmicutes|c__Clostridia|o__Eubacteriales|f__Lachnospiraceae|g__Roseburia|s__Roseburia_intestinalis|t__SGB4951	0	0	0	0	0	0	0.13136	0	0	0	0	0	0	0.00191	0	0	7.14924	5.55867	19.7321	0	0	0	0	0	0	0	0	0	0	0	0.03196	0.72365	0	0.03285	0.13089	0.07339	0	0.00311	0	0	0	0	0.01303	0.06736	0.0293	0.02437	0.00463	0	0
k__Bacteria|p__Firmicutes|c__CFGB9301|o__OFGB9301|f__FGB9301|g__GGB53985|s__GGB53985_SGB6367|t__SGB6367	0	0	0	0	0	0	0.12472	0	0	0	0	0	0	0	0	0	0	0	0	0	0	0	0	0	0	0	0	0	0	0	0	0	0	0	0.71002	0.10203	0	0	0	0	0	0	0	0	0	0	0	0	0
k__Bacteria|p__Firmicutes|c__Bacilli|o__Lactobacillales|f__Lactobacillaceae|g__GGB4566|s__GGB4566_SGB6305|t__SGB6305	0	0	0	0	0	0	0.12372	0	0	0	0	0	0	0	0	0	0	0	0	0	0	0	0	0	0	0	0	0	0	0	0	0	0	0	0	0	0.008	0	0	0	0	0	0	0	0	0	0	0	0
k__Bacteria|p__Firmicutes|c__Clostridia|o__Eubacteriales|f__Oscillospiraceae|g__GGB3341|s__GGB3341_SGB4420|t__SGB4420	0	0	0	0	0	0	0.12134	0	0	0	0	0	0	0	0	0	0	0	0	0	0	0	0	0	0	0	0	0	0	0	0	0	0	0	0	0	0	0	0	0	0	0	0	0	0	0	0	0	0
k__Bacteria|p__Firmicutes|c__Firmicutes_unclassified|o__Firmicutes_unclassified|f__Firmicutes_unclassified|g__Negativibacillus|s__Negativibacillus_massiliensis|t__SGB14912	0	0	0	0	0	0	0.11868	0	0	0	0	0	0	0.04586	0	0	0	0	0	0	0	0	0	0	0	0	0	0	0	0	0.12661	0.77279	0	0.34954	0.03001	0.10214	0.03075	0	0	0	0	0	0	0	0	0	0	0	0
k__Bacteria|p__Firmicutes|c__Clostridia|o__Eubacteriales|f__Clostridiaceae|g__Clostridium|s__Clostridium_fessum|t__SGB4705	0	0	0	0	0	0	0.11844	0	1.63267	0.2703	0	0.02201	0	0	0	0	0	0.436	0.06479	0	0	0	0	0	0	0	0	0	0	0	0	0.15342	0	0.02887	0.07199	0.35827	0.31987	0.15572	0	0	0	0	0.78135	0.06043	0.01574	0.11014	0.11984	0	0
k__Bacteria|p__Bacteroidetes|c__Bacteroidia|o__Bacteroidales|f__Rikenellaceae|g__Alistipes|s__Alistipes_putredinis|t__SGB2318	0	0	0	0	0	0	0.10614	0	0	0.0674	0	0.10381	0.10631	0.06752	0	0	0	0	0	0	0	0	0	0	0	0	0	0	0	0	0	0	0	10.1696	6.68516	4.86618	0.50118	0.06744	0	0	0	0	0	0	7.93556	8.48924	8.34841	0.00897	0.00459
k__Bacteria|p__Firmicutes|c__Clostridia|o__Eubacteriales|f__Eubacteriales_unclassified|g__Eubacteriales_unclassified|s__Clostridiales_bacterium|t__SGB15143	0	0	0	0	0	0	0.10525	0	0	0	0	0	0	0	0	0	0	0	0	0	0	0	0	0	0	0	0	0	0	0	0	0	0.00838	0.02535	0.0701	0.10335	0.16466	0.0058	0	0	0	0	0	0.11991	0.13035	0.14357	0.08446	0	0.07058
k__Bacteria|p__Firmicutes|c__CFGB3068|o__OFGB3068|f__FGB3068|g__GGB9760|s__GGB9760_SGB15373|t__SGB15373	0	0	0	0	0	0	0.09715	0	0	0	0	0	0	0.27511	0	0	0	0	0	0	0	0	0	0	0	0	0	0	0	0	0	0	0	0.0463	0.07193	0.02712	0	0	0	0	0	0	0	0.0562	0	0.00842	0.02178	0	0
k__Bacteria|p__Firmicutes|c__Clostridia|o__Eubacteriales|f__Eubacteriales_unclassified|g__Intestinimonas|s__Intestinimonas_timonensis|t__SGB29334	0	0	0	0	0	0	0.0969	0	0	0	0	0.06601	0.07338	0.00547	0	0	0	0	0	0	0	0	0	0	0	0	0	0	0	0	0	0	0	0	0	0	0	0	0	0	0	0	0	0	0	0	0	0	0
k__Bacteria|p__Firmicutes|c__Clostridia|o__Eubacteriales|f__Clostridiaceae|g__GGB9062|s__GGB9062_SGB13981|t__SGB13981	0	0	0	0	0	0	0.09503	0	0	0	0	0	0	0	0	0	0	0	0	0	0	0	0	0	0	0	0	0	0	0	0	0	0	0	0.01066	0.0146	0	0.0384	0	0	0	0	0	0	0	0	0	0	0
k__Bacteria|p__Actinobacteria|c__Coriobacteriia|o__Coriobacteriales|f__Coriobacteriaceae|g__Collinsella|s__Collinsella_aerofaciens|t__SGB14535_group	0	0	0	0	0	0	0.09383	0	0	0	0	0	0	0	0	0	0	0	0	0	0	0	0	0	0	0	0	0	0	0	0	0.01755	0.04745	0.15027	0.06411	0.35725	0.03663	0.31178	0	0	0	0	0	0.24246	0.07579	0.04348	0.04992	0	0.13564
k__Bacteria|p__Firmicutes|c__Clostridia|o__Eubacteriales|f__Eubacteriales_unclassified|g__Eubacteriales_unclassified|s__Clostridiales_bacterium|t__SGB15158	0	0	0	0	0	0	0.08875	0	0	0	0	0	0	0	0	0	0	0	0	0	0	0	0	0	0	0	0	0	0	0	0	0	0	0	0	0	0	0	0	0	0	0	0.0366	0	0.03121	0	0	0	0
k__Bacteria|p__Firmicutes|c__Clostridia|o__Eubacteriales|f__Oscillospiraceae|g__GGB9621|s__GGB9621_SGB15073|t__SGB15073	0	0	0	0	0	0	0.08018	0	0	0.00809	0	0.35196	0.34198	0.00406	0	0	0	0	0	0	0	0	0	0	0	0	0	0	0	0	0	0.0335	0.02071	0.01711	0.02272	0.05048	0.24594	0	0	0	0	0	0.12804	0.06066	0.00315	0	0	0	0
k__Bacteria|p__Firmicutes|c__Clostridia|o__Eubacteriales|f__Lachnospiraceae|g__Blautia|s__Blautia_sp_MSK_20_85|t__SGB4828	0	0	0	0	0	0	0.07847	0	0	0	0	0	0	0	0	0	0	0	0	0.09543	0.49242	0	0	1.07961	0.20098	0.2647	0	0	0	0	0	0	0	0	0	0	0.01645	0.15982	0	0	0	0	0.01509	0	0	0	0.00071	0	0
k__Bacteria|p__Lentisphaerae|c__Lentisphaeria|o__Victivallales|f__Victivallaceae|g__Victivallis|s__Victivallis_vadensis|t__SGB9202	0	0	0	0	0	0	0.06452	0	0	0	0	0	0	0	0	0	0	0	0	0	0	0	0	0	0	0	0	0	0	0	0	0	0	0	0	0	0	0	0	0	0	0	0	0	0	0	0	0	0
k__Bacteria|p__Firmicutes|c__Clostridia|o__Clostridia_unclassified|f__Clostridia_unclassified|g__GGB9531|s__GGB9531_SGB14932|t__SGB14932	0	0	0	0	0	0	0.06427	0	0	0	0	0	0	0	0	0	0	0	0	0	0	0	0	0	0	0	0	0	0	0	0	0	0	0	0	0	0.00175	0	0	0	0	0	0	0	0.00929	0.00353	0.00206	0	0
k__Bacteria|p__Actinobacteria|c__Actinomycetia|o__Micrococcales|f__Sanguibacteraceae|g__Sanguibacter|s__Sanguibacter_SGB15121|t__SGB15121	0	0	0	0	0	0	0.06151	0	0.05169	0.10578	0	0.1316	0.36334	0.22545	0	0	0	0	0	0	0	0	0	0	0	0	0	0	0	0	0	0	0	0	0	0	0	0	0	0	0	0	0	0	0	0	0	0	0
k__Bacteria|p__Bacteroidetes|c__Bacteroidia|o__Bacteroidales|f__Rikenellaceae|g__Alistipes|s__Alistipes_provencensis|t__SGB2298	0	0	0	0	0	0	0.05563	0	0	0	0	0	0	0	0	0	0	0	0	0	0	0	0	0	0	0	0	0	0	0	0	0	0	0	0	0	0	0	0	0	0	0	0	0	0.04602	0.05225	0	0	0
k__Bacteria|p__Bacteroidetes|c__Bacteroidia|o__Bacteroidales|f__Bacteroidaceae|g__Bacteroides|s__Bacteroides_nordii|t__SGB1858	0	0	0	0	0	0	0.05553	0	0	0	0	0	0	0	0	0	0	0	0	0	0	0	0	0	0	0	0	0	0	0	0	0	0	0	0	0	0.31321	0	0	0	0	0	0.01045	0	0.04809	0.02216	0.21724	0	0
k__Bacteria|p__Firmicutes|c__Bacilli|o__Bacillales|f__Staphylococcaceae|g__Staphylococcus|s__Staphylococcus_SGB6340|t__SGB6340	0	0	0	0	0	0	0.05397	0	0	0	0	0	0	0	0	0	0	0	0	0	0	0	0	0	0	0	0	0	0	0	0	0	0	0	0	0	0	0	0	0	0	0	0	0	0	0	0	0	0
k__Bacteria|p__Firmicutes|c__Clostridia|o__Eubacteriales|f__Oscillospiraceae|g__GGB9646|s__GGB9646_SGB15123|t__SGB15123	0	0	0	0	0	0	0.0533	0	0	0	0	0	0	0	0	0	0	0	0	0	0	0	0	0	0	0	0	0	0	0	0.00062	0	0	0	0	0.00983	0.03251	0	0	0	0	0	0	0	0	0.00521	0	0	0
k__Bacteria|p__Bacteroidetes|c__Bacteroidia|o__Bacteroidales|f__Rikenellaceae|g__Alistipes|s__Alistipes_indistinctus|t__SGB2325	0	0	0	0	0	0	0.05065	0	0	0	0	0	0	0	0	0	0	0	0	0	0	0	0	0	0	0	0	0	0	0	0	0	0	0.00364	0	0	0.02384	0	0	0	0	0	0	0	0	0	0	0	0.0006
k__Bacteria|p__Firmicutes|c__Clostridia|o__Eubacteriales|f__Lachnospiraceae|g__Blautia|s__Blautia_obeum|t__SGB4811	0	0	0	0	0	0	0.04854	0	0	0	0	0	0	0	0	0	0	0	0	0	0	0	0	0	0	0	0	0.00138	0.19556	0	0	0	0	0.01984	0.09379	0.01772	0.13276	0.00788	0	0	0	0	0.02479	0.04416	0.00272	0.01154	0.02725	0	0
k__Bacteria|p__Actinobacteria|c__Coriobacteriia|o__Coriobacteriales|f__Coriobacteriaceae|g__GGB79930|s__GGB79930_SGB6334|t__SGB6334	0	0	0	0	0	0	0.04655	0	0	0	0	0	0	0	0	0	0	0	0	0	0	0	0	0	0	0	0	0	0	0	0	0	0	0	0	0.22574	0	0	0	0	0	0	0	0	0	0	0	0	0
k__Bacteria|p__Firmicutes|c__Clostridia|o__Eubacteriales|f__Lachnospiraceae|g__Anaerobutyricum|s__Anaerobutyricum_hallii|t__SGB4532	0	0	0	0	0	0	0.04394	0	0	0	0	0	0	0	0	0	0	0	0	0	0	0	0	0	0	0	0	0	0	0	0	0.05526	0.17362	0.04176	0.02898	0.03605	0	0.05429	0	0	0	0	0	0.02559	0.09859	0.02779	0.04206	0	0.04409
k__Bacteria|p__Firmicutes|c__Clostridia|o__Eubacteriales|f__Eubacteriaceae|g__Eubacterium|s__Eubacterium_ramulus|t__SGB4959	0	0	0	0	0	0	0.04315	0	0	0	0	0	0	0	0	0	0	0	0	0	0	0	0	0	0	0	0	0	0	0	0	0.00919	0	0.20379	0.06388	0.19518	0.19644	0	0	0	0	0	0.06178	0	0.01189	0.02069	0.10676	0	0
k__Bacteria|p__Firmicutes|c__Clostridia|o__Eubacteriales|f__Oscillospiraceae|g__GGB9619|s__GGB9619_SGB15067|t__SGB15067	0	0	0	0	0	0	0.041	0	0	0.00521	0	0.10006	0.003	0.00075	0	0	0	0	0	0	0	0	0	0	0	0	0	0	0	0	0.12964	0	0	0	0	0	0.08501	0.04407	0	0	0	0	0.13008	0	0.00253	0	0	0	0.00919
k__Bacteria|p__Firmicutes|c__Clostridia|o__Eubacteriales|f__Clostridiaceae|g__GGB9568|s__GGB9568_SGB14980|t__SGB14980	0	0	0	0	0	0	0.04042	0	0	0	0	0	0	0	0	0	0	0	0	0	0	0	0	0	0	0	0	0	0	0	0.01376	0	0	0	0	0	0	0	0	0	0	0	0	0	0	0	0	0	0
k__Bacteria|p__Firmicutes|c__Clostridia|o__Eubacteriales|f__Oscillospiraceae|g__Dysosmobacter|s__Dysosmobacter_sp_NSJ_60|t__SGB15124	0	0	0	0	0	0	0.03785	0	0	0	0	0	0	0	0	0	0	0	0	0	0	0	0	0	0	0	0	0	0	0	0.07131	0	0	0.18489	0.08989	0.44489	0.02776	0.02161	0	0	0	0	0	0.05191	0.03104	0.0512	0.01754	0	0.05926
k__Bacteria|p__Firmicutes|c__Erysipelotrichia|o__Erysipelotrichales|f__Erysipelotrichaceae|g__Holdemania|s__Holdemania_sp_1001095H_141210_F2|t__SGB4045	0	0	0	0	0	0	0.03339	0	1.69754	0.26675	0	0.12122	0.06794	0.08668	0	0	1.1252	4.79951	3.0874	0	0	0	0	0	0	0.38755	0	0	0	0	0.02091	0	0.45919	0	0	0	0.00017	0	0	0	0.56216	0.37487	0.10502	0.64067	0.17947	0.08602	0.09404	0	0.01435
k__Bacteria|p__Firmicutes|c__CFGB1507|o__OFGB1507|f__FGB1507|g__GGB3818|s__GGB3818_SGB5183|t__SGB5183	0	0	0	0	0	0	0.03311	0	0	0	0	0	0	0	0	0	0	0	0	0	0	0	0	0	0	0	0	0	0	0	0	0	0	0	0	0	0	0	0	0	0	0	0	0	0	0.01642	0	0	0.00376
k__Bacteria|p__Firmicutes|c__Clostridia|o__Eubacteriales|f__Oscillospiraceae|g__Phocea|s__Phocea_massiliensis|t__SGB14837	0	0	0	0	0	0	0.03092	0	0	0	0	0	0	0	0	0	0	0	0	0	0	0	0	0	0	0	0	0	0	0	0	0	0.40986	0.0109	0.00264	0.00538	0.00576	0	0	0	0	0	0	0.19123	0.07671	0.00711	0.03056	0	0.05749
k__Bacteria|p__Actinobacteria|c__Coriobacteriia|o__Eggerthellales|f__Eggerthellaceae|g__Adlercreutzia|s__Adlercreutzia_equolifaciens|t__SGB14798	0	0	0	0	0	0	0.03057	0	0	0	0	0	0	0	0	0	0	0	0	0	0	0	0	0	0	0	0	0	0	0	0	0	0.04728	0	0	0	0	0.01361	0	0	0	0	0	0.02702	0.08863	0.02723	0.01544	0	0.10003
k__Bacteria|p__Firmicutes|c__Clostridia|o__Eubacteriales|f__Eubacteriaceae|g__Eubacterium|s__Eubacterium_sp_AF34_35BH|t__SGB5051	0	0	0	0	0	0	0.03011	0	0	0	0	0	0	0	0	0	0	0	0	0	0	0	0	0	0	0	0	0	0	0	0.17038	0	0	0	0	0	0	0	0	0	0	0	0.08841	0	0	0	0	0	0
k__Bacteria|p__Firmicutes|c__Clostridia|o__Eubacteriales|f__Lachnospiraceae|g__Anaerobutyricum|s__Anaerobutyricum_soehngenii|t__SGB4537	0	0	0	0	0	0	0.02933	0	0	0	0	0	0	0	0	0	0	0	0	0	0	0	0	0	0	0	0	0	0	0	0.06332	0	0.01151	0	0	0	0.06382	0	0	0	0	0	0.05391	0.00698	0	0.00268	0.01017	0	0
k__Bacteria|p__Firmicutes|c__Clostridia|o__Eubacteriales|f__Lachnospiraceae|g__Lachnospiraceae_unclassified|s__Lachnospiraceae_bacterium_AM48_27BH|t__SGB4706	0	0	0	0	0	0	0.02214	0	0	0	0	0	0	0	0	0	0	0	0	0	0	0	0	0.08943	0.91055	0.07359	0	0	0	0	0	0.02931	0	0.05701	0.09111	0.10099	0	0.09512	0	0	0	0	0.06346	0	0.0073	0.00039	0	0	0
k__Bacteria|p__Firmicutes|c__Clostridia|o__Eubacteriales|f__Lachnospiraceae|g__Enterocloster|s__Enterocloster_citroniae|t__SGB4761	0	0	0	0	0	0	0.02187	0	0	0	0	0	0	0	0	0	0	0.13063	0.09204	0	0	0	0	0.22782	0	0.00631	0	0	0	0	0.00983	0	0.00813	0	0	0	0.00433	0	0	0	0	0	0	0.03348	0.00802	0.00454	0	0	0.02435
k__Bacteria|p__Firmicutes|c__Clostridia|o__Eubacteriales|f__Lachnospiraceae|g__Lachnoclostridium|s__Clostridium_symbiosum|t__SGB4699	0	0	0	0	0	0	0.0215	0	0	0	0	0	0	0	0	3.06729	1.14167	4.45712	4.41245	0	0	0	0	0	0.04816	0.21875	0	0	0	0	0.25841	0	0.01336	0	0	0	0	0	0	0	0	0	0	0.03851	0.04922	0.00606	0.0044	0	0.00983
k__Bacteria|p__Firmicutes|c__Clostridia|o__Clostridia_unclassified|f__Clostridia_unclassified|g__GGB2982|s__GGB2982_SGB3964|t__SGB3964	0	0	0	0	0	0	0.02117	0	0	0	0	0.01063	0.30541	0.10487	0	0	0	0	0	0	0	0	0	0	0	0	0	0	0	0	0	0	0	0	0	0	0.01073	0	0	0	0	0	0	0	0	0	0	0	0
k__Bacteria|p__Firmicutes|c__CFGB3047|o__OFGB3047|f__FGB3047|g__GGB52130|s__GGB52130_SGB14966|t__SGB14966	0	0	0	0	0	0	0.02036	0	0	0	0	0	0	0	0	0	0	0	0	0	0	0	0	0	0	0	0	0	0	0	0	0	0	0.0059	0.00749	0.04763	0	0.00997	0	0	0	0	0	0	0	0	0	0	0.00012
k__Bacteria|p__Firmicutes|c__Clostridia|o__Eubacteriales|f__Lachnospiraceae|g__Dorea|s__Dorea_longicatena|t__SGB4582	0	0	0	0	0	0	0.01948	0	0	0	0	0	0	0	0	0	0	0	0	0	0	0	0	0	0	0	0	0	0	0	0	0	0.04784	0	0	0	0	0.0058	0	0	0	0	0.04697	0.0508	0.0705	0.01091	0.01911	0	0.00889
k__Bacteria|p__Bacteria_unclassified|c__CFGB2987|o__OFGB2987|f__FGB2987|g__GGB9364|s__GGB9364_SGB14339|t__SGB14339	0	0	0	0	0	0	0.01919	0	0	0	0	0	0	0	0	0	0	0	0	0	0	0	0	0	0	0	0	0	0	0	0	0	0	0	0	0	0	0	0	0	0	0	0	0	0	0	0	0	0
k__Bacteria|p__Firmicutes|c__Clostridia|o__Eubacteriales|f__Eubacteriales_unclassified|g__Intestinimonas|s__Intestinimonas_gabonensis|t__SGB79840	0	0	0	0	0	0	0.01884	0	0	0	0	0	0	0	0	0	0	0	0	0	0	0	0	0	0	0	0	0	0	0	0	0	0	0.00555	0.00955	0.01361	0.0099	0	0	0	0	0	0	0	0	0	0.00641	0	0
k__Bacteria|p__Firmicutes|c__Erysipelotrichia|o__Erysipelotrichales|f__Erysipelotrichaceae|g__Holdemania|s__Holdemania_massiliensis|t__SGB4044	0	0	0	0	0	0	0.01838	0	0	0	0	0	0	0	0	0	0	0	0	0	0	0	0	0	0	0	0	0	0	0	0	0	0	0	0	0	0	0	0	0	0	0	0	0	0	0	0	0	0
k__Bacteria|p__Firmicutes|c__Clostridia|o__Eubacteriales|f__Eubacteriaceae|g__Eubacterium|s__Eubacterium_sp_AF16_48|t__SGB5042	0	0	0	0	0	0	0.01615	0	0	0	0	0	0	0	0	0	0	0	0	0	0	0	0	0	0	0	0	0	0	0	0	0	0.0547	0	0	0	0	0	0	0	0	0	0	0.00428	0.14651	0.03136	0.00219	0	0
k__Bacteria|p__Firmicutes|c__Clostridia|o__Clostridia_unclassified|f__Clostridia_unclassified|g__GGB3828|s__GGB3828_SGB5197|t__SGB5197	0	0	0	0	0	0	0.01407	0	0	0	0	0	0	0	0	0	0	0	0	0	0	0	0	0	0	0.03407	0	0	0	0	0	0	0	0	0	0	0.02219	0.00334	0	0	0	0	0	0	0	0	0.00122	0	0
k__Bacteria|p__Firmicutes|c__Clostridia|o__Clostridia_unclassified|f__Clostridia_unclassified|g__Clostridia_unclassified|s__Clostridia_bacterium_UC5_1_1D1|t__SGB14995	0	0	0	0	0	0	0.01397	0	0	0	0	0.00448	0.00573	0.01064	0	0	0	0	0	0	0	0	0	0	0	0	0	0	0	0	0.00445	0	0	0.00244	0.00209	0.00323	0.0002	0	0	0	0	0	0	0	0.00222	0.00088	0	0	0.02593
k__Bacteria|p__Bacteroidetes|c__Bacteroidia|o__Bacteroidales|f__Bacteroidaceae|g__Bacteroides|s__Bacteroides_ovatus|t__SGB1871	0	0	0	0	0	0	0.01381	0	0	0	0	0	0	0	0	0	0	0	0	4.22179	4.68636	0	0	1.3022	5.842	16.8696	0	0	0	0	0	0.1551	0	1.33977	1.06765	0.52553	0.24041	8.25434	0	0	0	0	0	0	0.00176	0	0	0	0
k__Bacteria|p__Firmicutes|c__Clostridia|o__Eubacteriales|f__Lachnospiraceae|g__Dorea|s__Dorea_formicigenerans|t__SGB4575	0	0	0	0	0	0	0.01362	0	0.2081	0.0927	0	0.00546	0.06872	0.0761	0	0	0	0	0.00219	0	0	0	0	0	0	0.05597	0	0	0	0	0.01546	0	0	0.02912	0.02859	0.02806	0.03192	0.04525	0	0	0.07119	0.13858	0.07624	0.10329	0.00461	0.02419	0.01775	0	0
k__Bacteria|p__Firmicutes|c__Clostridia|o__Eubacteriales|f__Clostridiaceae|g__Clostridiaceae_unclassified|s__Clostridiaceae_unclassified_SGB4771|t__SGB4771	0	0	0	0	0	0	0.01286	0	0	0	0	0	0	0.00036	0	0	0	0	0	0	0	0	0	0	0	0	0	0	0	0	0	0	0.01444	0.00522	0.09666	0.00205	0	0.01103	0	0	0	0	0.04854	0.00914	0.00745	0.00177	0.00201	0	0
k__Bacteria|p__Firmicutes|c__Clostridia|o__Eubacteriales|f__Oscillospiraceae|g__Oscillibacter|s__Oscillibacter_sp_PC13|t__SGB7258	0	0	0	0	0	0	0.01251	0	0	0	0	0	0	0	0	0	0	0	0	0	0	0	0	0	0	0	0	0	0	0	0	0	0	0	0.00144	0.00202	0	0.00018	0	0	0	0	0	0	0.00537	0.00189	0	0	0
k__Bacteria|p__Firmicutes|c__Clostridia|o__Eubacteriales|f__Lachnospiraceae|g__Waltera|s__Waltera_intestinalis|t__SGB4910	0	0	0	0	0	0	0.01226	0	0	0	0	0.00224	0	0.00685	0	0	0	0	0	0	0	0	0	0	0	0	0	0	0	0	0.318	0	0	0	0	0.00081	0	0.11389	0	0	0	0	0	0.01191	0.01785	0.40287	0.10839	0	0
k__Bacteria|p__Firmicutes|c__Clostridia|o__Clostridia_unclassified|f__Clostridia_unclassified|g__GGB9158|s__GGB9158_SGB4449|t__SGB4449	0	0	0	0	0	0	0.01208	0	0	0	0	0	0	0	0	0	0	0	0	0	0	0	0	0	0	0	0	0	0	0	0	0	0	0	0	0	0	0	0	0	0	0	0	0	0	0	0	0	0
k__Bacteria|p__Bacteria_unclassified|c__CFGB2992|o__OFGB2992|f__FGB2992|g__GGB9412|s__GGB9412_SGB14767|t__SGB14767	0	0	0	0	0	0	0.01183	0	0	0	0	0	0	0	0	0	0	0	0	0	0	0	0	0	0	0	0	0	0	0	0	0	0	0	0.00065	0	0	0	0	0	0	0	0	0	0	0	0	0	0
k__Bacteria|p__Firmicutes|c__Clostridia|o__Eubacteriales|f__Lachnospiraceae|g__Dorea|s__Dorea_sp_AF36_15AT|t__SGB4552	0	0	0	0	0	0	0.01161	0	0	0	0	0	0	0	0	0	0	0	0	0	0	0	0	0	0	0	0	0	0	0	0.0096	0	0	0.01746	0.02879	0.0326	0.00706	0.00048	0	0	0	0	0.02498	0.01966	0	0.00078	0	0	0
k__Bacteria|p__Firmicutes|c__Clostridia|o__Eubacteriales|f__Oscillospiraceae|g__GGB9719|s__GGB9719_SGB15272|t__SGB15272	0	0	0	0	0	0	0.01153	0	0	0	0	0.29097	0.38066	0.19322	0	0	0	0	0	0	0	0	0	0	0	0	0	0	0	0	0.14209	0	0	0.00162	0.00329	0	0	0	0	0	0	0	0	0	0.01208	0.0065	0.00546	0	0.05957
k__Bacteria|p__Firmicutes|c__Clostridia|o__Eubacteriales|f__Lachnospiraceae|g__Enterocloster|s__Enterocloster_asparagiformis|t__SGB4724	0	0	0	0	0	0	0.01108	0	0	0	0	0	0	0	0	0	0	0	0	0	0	0	0	0	0	0	0	0	0	0	0	0	0	0.01597	0.005	0.00161	0.00441	0	0	0	0	0	0	0	0.02156	0.00391	0	0	0
k__Bacteria|p__Firmicutes|c__Clostridia|o__Eubacteriales|f__Lachnospiraceae|g__Blautia|s__Blautia_SGB15070|t__SGB15070	0	0	0	0	0	0	0.01071	0	0	0	0	0	0	0.00219	0	0	0	0	0	0	0	0	0	0	0	0	0	0	0	0	0	0	0	0	0	0.00058	0	0	0	0	0	0	0	0	0	0	0	0	0
k__Bacteria|p__Firmicutes|c__Clostridia|o__Eubacteriales|f__Lachnospiraceae|g__Lachnotalea|s__Lachnotalea_sp_AF33_28|t__SGB5200	0	0	0	0	0	0	0.00954	0	0	0	0	0	0	0	0	0	0	0	0	0	0	0	0	0	0	0	0	0	0	0	0.00759	0	0	0	0	0.00295	0.00181	0	0	0	0	0	0	0.00956	0.00322	0.00495	0.00574	0	0.00224
k__Bacteria|p__Firmicutes|c__Clostridia|o__Eubacteriales|f__Oscillospiraceae|g__Ruminococcus|s__Ruminococcus_sp_AF41_9|t__SGB25497	0	0	0	0	0	0	0.00866	0	0	0	0	0	0	0	0	0	0.91181	0.01965	0.2323	0	0	0	0	0	0	0	0	0	0	0	0	0	0.10455	0	0	0	0	0.05057	0	0	0	0	0	0.02023	0.00342	0	0	0	0
k__Bacteria|p__Firmicutes|c__Clostridia|o__Clostridia_unclassified|f__Clostridia_unclassified|g__Candidatus_Avimonas|s__Candidatus_Avimonas_narfia|t__SGB14941	0	0	0	0	0	0	0.008	0	0	0	0	0.00416	0.0126	0.00229	0	0	0	0	0	0	0	0	0	0	0	0	0	0	0	0	0	0	0	0	0	0	0	0	0	0	0	0	0	0.00616	0.00375	0.00436	0.0032	0	0.00025
k__Bacteria|p__Firmicutes|c__Clostridia|o__Eubacteriales|f__Lachnospiraceae|g__Lachnospiraceae_unclassified|s__Lachnospiraceae_bacterium|t__SGB4781	0	0	0	0	0	0	0.00734	0	0	0	0	0	0	0	0	0	0	0	0	0	0	0	0	0	0	0	0	0	0	0	0	0.0135	0.03674	0.00557	0.02741	0.00387	0.00017	0.01139	0	0	0	0	0.00059	0.02491	0.05777	0.01534	0.00485	0	0.00769
k__Bacteria|p__Firmicutes|c__Clostridia|o__Eubacteriales|f__Lachnospiraceae|g__GGB3653|s__GGB3653_SGB4964|t__SGB4964	0	0	0	0	0	0	0.00704	0	0	0	0	0	0	0.03109	0	0	0	0	0	0	0	0	0	0	0	0	0	0	0	0	0.00075	0	0	0.2359	0.04967	0.0155	0	0.06757	0	0	0	0	0	0	0.0756	0.04777	0.0062	0	0.00309
k__Bacteria|p__Firmicutes|c__Clostridia|o__Eubacteriales|f__Lachnospiraceae|g__Faecalicatena|s__Faecalicatena_SGB4872|t__SGB4872	0	0	0	0	0	0	0.00682	0	0	0	0	0	0	0	0	0	0	0	0	0	0	0	0	0	0	0	0	0	0	0	0	0	0	0	0	0	0	0	0	0	0	0	0.14653	0	0.00013	0	0	0	0
k__Bacteria|p__Firmicutes|c__Clostridia|o__Eubacteriales|f__Lachnospiraceae|g__Blautia|s__Blautia_hydrogenotrophica|t__SGB4677	0	0	0	0	0	0	0.00666	0	0	0	0	0	0	0	0	0	0	0	0	0	0	0	0	0	0	0	0	0	0	0	0	0	0	0	0	0	0.00445	0	0	0	0	0	0	0	0	0	0	0	0.00268
k__Bacteria|p__Bacteroidetes|c__Bacteroidia|o__Bacteroidales|f__Prevotellaceae|g__Prevotella|s__Prevotella_bivia|t__SGB1557	0	0	0	0	0	0	0.00655	0	0.02305	0	0	0	0	0.00259	0	0	0	0	0	0	0	0	0	0	0	0	0	0.06568	0	0	0.00166	0	0	0	0	0	0	0	0	0	0	0	0	0	0	0	0	0	8e-05
k__Bacteria|p__Firmicutes|c__CFGB1011|o__OFGB1011|f__FGB1011|g__GGB2653|s__GGB2653_SGB3574|t__SGB3574	0	0	0	0	0	0	0.0064	0	0	0	0	0.02354	0.14493	0.16092	0	0	0	0	0	0	0	0	0	0	0	0	0	0	0	0	0.02414	0	0	0.03607	0.00433	0.0026	0.00154	0	0	0	0	0	0	0	0.02998	0.00491	0.00191	0	0.03739
k__Bacteria|p__Firmicutes|c__Clostridia|o__Eubacteriales|f__Lachnospiraceae|g__Lacrimispora|s__Lacrimispora_saccharolytica|t__SGB4701	0	0	0	0	0	0	0.00626	0	0	0	0	0.03029	0.01188	0.00712	0	0	0	0	0	0	0	0	0	0	0	0	0	0	0	0.51995	0.02814	0	0	0	0	0	0	0	0	0	0.17411	0.01455	0	0	0	0	0	0	0.01485
k__Bacteria|p__Firmicutes|c__Clostridia|o__Clostridia_unclassified|f__Clostridia_unclassified|g__Candidatus_Allochristensenella|s__Candidatus_Allochristensenella_caecavium|t__SGB63369	0	0	0	0	0	0	0.00618	0	0	0	0	0	0	0	0	0	0	0	0	0	0	0	0	0	0	0	0	0	0	0	0	0	0	0.00032	4e-05	2e-05	0.02347	0	0	0	0	0	0	0	0	0	0	0	0
k__Bacteria|p__Firmicutes|c__Clostridia|o__Eubacteriales|f__Lachnospiraceae|g__Blautia|s__Blautia_luti|t__SGB4832	0	0	0	0	0	0	0.00588	0	0.23718	0	0	0.00247	0	0.00075	0	0	0	0.13917	0.06149	0	0	0	0	0	0	0	0	0	0	0	0	0	0.06627	0	0	0	0	0.00622	0	0	0	0	0	0.00398	0.00334	0.00995	0.0163	0	0.01724
k__Bacteria|p__Firmicutes|c__Clostridia|o__Eubacteriales|f__Oscillospiraceae|g__GGB9611|s__GGB9611_SGB15045|t__SGB15045	0	0	0	0	0	0	0.00584	0	0	0	0	0.00102	0.00964	0.02908	0	0	0	0	0	0	0	0	0	0	0	0	0	0	0	0	0	0	0	0	0	0	0.00168	0	0	0	0	0	0	0	0	0	0	0	0
k__Bacteria|p__Firmicutes|c__Clostridia|o__Eubacteriales|f__Eubacteriales_unclassified|g__Lawsonibacter|s__Lawsonibacter_sp_NSJ_51|t__SGB15131	0	0	0	0	0	0	0.00545	0	0	0	0	0	0	0	0	0	0	0	0	0	0	0	0	0	0	0	0	0	0	0	0	0	0	0	0	0.00051	0	0	0	0	0	0	0	0	0.00798	0.01326	0	0	0
k__Bacteria|p__Firmicutes|c__Clostridia|o__Eubacteriales|f__Clostridiaceae|g__Hungatella|s__Hungatella_hathewayi|t__SGB4742	0	0	0	0	0	0	0.00533	0	0	0	0	0	0	0.2122	0	0	0	0	0	0	0	0	0	0	0	0.02846	0	0	1.01599	0.29195	0	0	0.02532	0	0	0	0.00344	0	0	0	0	0	0	0.02164	0.02998	0.00215	0.00051	0	0.02227
k__Bacteria|p__Firmicutes|c__Clostridia|o__Eubacteriales|f__Oscillospiraceae|g__GGB9453|s__GGB9453_SGB14845|t__SGB14845	0	0	0	0	0	0	0.00512	0	0	0	0	0	0.00246	0.01936	0	0	0	0	0	0	0	0	0	0	0	0	0	0	0	0	0.0058	0	0	0	0	0	0	0	0	0	0	0	0	0	0	0	0	0	0
k__Bacteria|p__Firmicutes|c__Clostridia|o__Eubacteriales|f__Clostridiaceae|g__Clostridium|s__Clostridium_sp_AT4|t__SGB4753	0	0	0	0	0	0	0.00509	0	0	0	0	0	0	0	0	0	0	0	0	0	0	0	0	0	3.20819	0.99174	0	0	0	0	0.09901	0	0	0	0	0	0.0714	0	0	0	0	0	0.00484	0	0	0	0	0	0
k__Bacteria|p__Firmicutes|c__Clostridia|o__Eubacteriales|f__Lachnospiraceae|g__GGB79634|s__GGB79634_SGB101324|t__SGB101324	0	0	0	0	0	0	0.00457	0	0	0	0	0	0	0	0	0	0	0	0	0	0	0	0	0	0	0	0	0	0	0	0	0.04134	0	0.00264	0.09271	0.05166	0	0	0	0	0	0	0	0	0	0	0	0	0
k__Bacteria|p__Firmicutes|c__Clostridia|o__Eubacteriales|f__Eubacteriales_unclassified|g__Intestinimonas|s__Intestinimonas_butyriciproducens|t__SGB15126	0	0	0	0	0	0	0.00428	0	0	0	0	0	0	0	0	0	0	0	0	0	0	0	0	0	0	0	0	0	0	0	0.24163	0	0.00936	0.00365	0.02395	0.01207	0.00691	0	0	0	0	0	0	0.09505	0.02728	0.01135	0.02795	0	0.01856
k__Bacteria|p__Firmicutes|c__CFGB1249|o__OFGB1249|f__FGB1249|g__GGB3034|s__GGB3034_SGB4030|t__SGB4030	0	0	0	0	0	0	0.00426	0	0	0	0	0.0169	0.02884	0.01777	0	0	0	0	0	0	0	0	0	0	0	0	0	0	0	0	0	0	0	0	0	0	0	0	0	0	0	0	0	0	0	0.00045	0	0	0.26277
k__Bacteria|p__Firmicutes|c__Clostridia|o__Eubacteriales|f__Lachnospiraceae|g__Blautia|s__Blautia_glucerasea|t__SGB4816	0	0	0	0	0	0	0.00414	0	0	0	0	0	0	0	0	0	0	0	0	0	0	0	0	1.22926	0	0.26263	0	0	0	0	0	0	0.74022	0	0	0	0	0.16682	0	0	0	0	0	0.09471	0.10009	0.09526	0.04699	0	0.03817
k__Bacteria|p__Actinobacteria|c__Coriobacteriia|o__Eggerthellales|f__Eggerthellaceae|g__Adlercreutzia|s__Adlercreutzia_equolifaciens|t__SGB14797	0	0	0	0	0	0	0.00376	0	0	0	0	0	0	0	0	0	0	0	0	0	0	0	0	0	0	0	0	0	0	0	0	0.12728	0	0.08737	0.18927	0.22357	0	0	0	0	0	0	0	0.03681	0	0	0.01423	0	0.07801
k__Bacteria|p__Bacteria_unclassified|c__CFGB76763|o__OFGB76763|f__FGB76763|g__GGB79973|s__GGB79973_SGB14341|t__SGB14341	0	0	0	0	0	0	0.00326	0	0	0	0	0	0	0	0	0	0	0	0	0	0	0	0	0	0	0	0	0	0	0	0	0	0	0	0	0	0	0	0	0	0	0	0	0	0.01994	0.02662	0.02901	0	0.00243
k__Bacteria|p__Firmicutes|c__Clostridia|o__Eubacteriales|f__Eubacteriales_Family_XIII_Incertae_Sedis|g__Mogibacterium|s__Mogibacterium_sp_BX12|t__SGB14854	0	0	0	0	0	0	0.00287	0	0	0	0	0.00223	0.01273	0.00927	0	0	0	0	0	0	0	0	0	0	0	0	0	0	0	0	0.0098	0	0	0	0	0	0	0	0	0	0	0	0	0	0	0	0	0	0
k__Bacteria|p__Firmicutes|c__Clostridia|o__Eubacteriales|f__Oscillospiraceae|g__GGB74403|s__GGB74403_SGB53807|t__SGB53807	0	0	0	0	0	0	0.00282	0	0	0	0	0.07475	0.12579	0.21345	0	0	0	0	0	0	0	0	0	0	0	0	0	0	0	0	0	0	0	0	0	0	0	0	0	0	0	0	0	0	0	0	0	0	0
k__Bacteria|p__Firmicutes|c__Clostridia|o__Clostridia_unclassified|f__Clostridia_unclassified|g__Candidatus_Metalachnospira|s__Candidatus_Metalachnospira_SGB63370|t__SGB63370	0	0	0	0	0	0	0.00266	0	0	0	0	0	0	0	0	0	0	0	0	0	0	0	0	0	0	0	0	0	0	0	0	0	0	0	0	0	0	0	0	0	0	0	0	0	0	0	0	0	0
k__Bacteria|p__Firmicutes|c__Clostridia|o__Clostridia_unclassified|f__Clostridia_unclassified|g__Candidatus_Pararuminococcus|s__Candidatus_Pararuminococcus_gallinarum|t__SGB63327	0	0	0	0	0	0	0.00244	0	0	0.04279	0	0.00436	0.00531	0	0	0	0	0	0	0	0	0	0	0	0	0	0	0	0	0	0.00832	0	0	0	0	0.00121	0	0	0	0	0	0	0	0	0	0	0	0	0
k__Bacteria|p__Actinobacteria|c__Coriobacteriia|o__Coriobacteriales|f__Coriobacteriaceae|g__GGB51959|s__GGB51959_SGB72479|t__SGB72479	0	0	0	0	0	0	0.00239	0	0	0	0	0	0	0	0	0	0	0	0	0	0	0	0	0	0	0	0	0	0	0	0	0	0	0	0.0006	0.00172	0	0	0	0	0	0	0	0	0	0	0	0	0
k__Bacteria|p__Firmicutes|c__CFGB9718|o__OFGB9718|f__FGB9718|g__GGB51441|s__GGB51441_SGB71759|t__SGB71759	0	0	0	0	0	0	0.00221	0	0	0	0	0	0	0	0	0	0	0	0	0	0	0	0	0	0	0	0	0	0	0	0.00267	0	0	0.00192	0.02265	0.00112	0	0.08525	0	0	0	0	0	0	0	0	0	0	0
k__Bacteria|p__Firmicutes|c__Clostridia|o__Eubacteriales|f__Lachnospiraceae|g__Mediterraneibacter|s__Mediterraneibacter_butyricigenes|t__SGB25493	0	0	0	0	0	0	0.0022	0	0	0	0	0	0	0	0	0	0	0	0	0	0	0	0	0	0	0	0	0	0	0	0	0	0.00291	0.0018	0.00073	0.00437	0.00123	0	0	0	0	0	0	0	0.00089	0.0008	0	0	2e-05
k__Bacteria|p__Firmicutes|c__Erysipelotrichia|o__Erysipelotrichales|f__Erysipelotrichaceae|g__Dielma|s__Dielma_fastidiosa|t__SGB4031	0	0	0	0	0	0	0.00188	0	0	0	0	0	0	0	0	0	0	0	0	0	0	0	0	0	0	0	0	0	0	0	0.03102	0	0	0.22486	0.00865	0.00349	0.0123	0	0	0	0	0	0	0.06186	0.0083	0.00812	0.01223	0	0.00709
k__Bacteria|p__Firmicutes|c__CFGB1126|o__OFGB1126|f__FGB1126|g__GGB2848|s__GGB2848_SGB3813|t__SGB3813	0	0	0	0	0	0	0.00182	0	0	0	0	0	0	0.01295	0	0	0	0	0	0	0	0	0	0	0	0	0	0	0	0	0	0	0	0.03893	0.00327	0.00037	0.00127	0	0	0	0	0	0	0.02304	0.04235	0.02842	0.01171	0	0
k__Bacteria|p__Firmicutes|c__Bacilli|o__Lactobacillales|f__Streptococcaceae|g__Streptococcus|s__Streptococcus_vestibularis|t__SGB8003	0	0	0	0	0	0	0.0018	0	0	0	0	0	0	0	0	0	0	0	0	0	0	0	0	0	0	0	0	0	0	0	0	0	0	0	0	0	0	0	0	0	0	0	0	0	0	0	0	0	0
k__Bacteria|p__Firmicutes|c__Clostridia|o__Eubacteriales|f__Eubacteriales_Family_XIII_Incertae_Sedis|g__Eubacteriales_Family_XIII_Incertae_Sedis_unclassified|s__Clostridiales_Family_XIII_bacterium_BX16|t__SGB3957	0	0	0	0	0	0	0.00145	0	0	0	0	0	0	0	0	0	0	0	0	0	0	0	0	0	0	0	0	0	0	0	0	0	0	0.0199	0.00472	0	0.0001	0	0	0	0	0	0	0.01367	0.00116	0.00329	0	0	0
k__Bacteria|p__Firmicutes|c__CFGB2918|o__OFGB2918|f__FGB2918|g__GGB79969|s__GGB79969_SGB53576|t__SGB53576	0	0	0	0	0	0	0.00144	0	0	0	0	0	0	0	0	0	0	0	0	0	0	0	0	0	0	0	0	0	0	0	0	0	0	0	0	0	0	0	0	0	0	0	0.00016	0	0	0	0	0	0
k__Bacteria|p__Firmicutes|c__Bacilli|o__Lactobacillales|f__Lactobacillaceae|g__Lactobacillus|s__Lactobacillus_acidophilus|t__SGB7044	0	0	0	0	0	0	0.00136	0	0	0	0	0	0	0	0	0	0	0	0	0	0	0	0	0	0	0	0	0	0	0	0	0	0	0	0	0	0	0	0	0	0	0	0	0	0	0	0	0	0
k__Bacteria|p__Bacteria_unclassified|c__CFGB76763|o__OFGB76763|f__FGB76763|g__GGB79973|s__GGB79973_SGB14342|t__SGB14342	0	0	0	0	0	0	0.00125	0	0	0	0	0	0	0	0	0	0	0	0	0	0	0	0	0	0	0	0	0	0	0	0	0	0	0.01479	0.01717	0.0424	0	0	0	0	0	0	0	0	0	0	0	0	0
k__Bacteria|p__Firmicutes|c__Clostridia|o__Eubacteriales|f__Lachnospiraceae|g__Blautia|s__Blautia_glucerasea|t__SGB4804	0	0	0	0	0	0	0.00105	0	0	0	0	0	0	0	0	0	0	0	0	0	0	0	0	0	0	0	0	0	0	0	0	0	0	0	0	0	0	0	0	0	0	0	0	0	0	0	0	0	0
k__Bacteria|p__Firmicutes|c__Clostridia|o__Eubacteriales|f__Peptostreptococcaceae|g__Peptostreptococcus|s__Peptostreptococcus_stomatis|t__SGB748	0	0	0	0	0	0	0.00091	0	0	0.1177	0	0.05104	0.01592	0.06064	0	0	0	0	0	0	0	0	0	0	0	0	0	0	0	0	0.0064	0	0	0	0	0	0	0	0	0	0	0	0	0	0	0.06404	0.03104	0	0
k__Bacteria|p__Firmicutes|c__Clostridia|o__Eubacteriales|f__Clostridiaceae|g__GGB3510|s__GGB3510_SGB4687|t__SGB4687	0	0	0	0	0	0	0.00074	0	0	0.02332	0	0	0.00219	0.00836	0	0	0	0	0	0	0	0	0	0	0	0	0	0	0	0	0	0	0	0	0.00175	0	0.01222	0	0	0	0	0	0	0	0	0	0	0	0
k__Bacteria|p__Firmicutes|c__Clostridia|o__Eubacteriales|f__Clostridiaceae|g__Massilioclostridium|s__Massilioclostridium_coli|t__SGB29305	0	0	0	0	0	0	0.0005	0	0	0	0	0	0.00028	0.00115	0	0	0	0	0.00758	0	0	0	0	0	0	0	0	0	0	0.00212	0	0	0	0.01058	0	0.00666	0.00116	0	0	0	0	0	0	0	0	0.00227	0	0	0
k__Bacteria|p__Firmicutes|c__Clostridia|o__Clostridia_unclassified|f__Clostridia_unclassified|g__Candidatus_Alloruminococcus|s__Candidatus_Alloruminococcus_vanvlietii|t__SGB63325	0	0	0	0	0	0	0.0005	0	0	0	0	0	0	0	0	0	0	0	0	0	0	0	0	0	0	0	0	0	0	0	0	0	0	0	0	0.00013	0.00057	0	0	0	0	0	0	0	0.00069	0.00145	0.00036	0	0.00196
k__Bacteria|p__Proteobacteria|c__Betaproteobacteria|o__Burkholderiales|f__Sutterellaceae|g__Turicimonas|s__Turicimonas_muris|t__SGB9258	0	0	0	0	0	0	0.00048	0	0	0	0	0	0	0	0	0	0	0	0	0	0	0	0	0	0	0	0	0	0	0	0	0	0	0	0	0	0	0	0	0	0	0	0	0	0	0	0	0	0
k__Bacteria|p__Firmicutes|c__Clostridia|o__Eubacteriales|f__Oscillospiraceae|g__Ruminococcus|s__Ruminococcus_sp_AF13_28|t__SGB4834	0	0	0	0	0	0	0.00039	0	0	0	0	0	0	0	0	0	0	0	0	0	0	0	0	0.98854	0	0.00139	0	0	0	0	0.03037	0	0	0	0	0	0	0.0002	0	0	0	0	0	0	0	0	0	0	0
k__Bacteria|p__Firmicutes|c__Clostridia|o__Eubacteriales|f__Oscillospiraceae|g__Neobittarella|s__Neobittarella_massiliensis|t__SGB7264	0	0	0	0	0	0	0.00036	0	0	0	0	0	0	0	0	0	0	0	0	0	0	0	0	0	0	0	0	0	0	0	0.00044	0	0	0	0	0	0.00119	0	0	0	0	0	0	0	0	0	0	0	0
k__Bacteria|p__Firmicutes|c__CFGB1249|o__OFGB1249|f__FGB1249|g__GGB3033|s__GGB3033_SGB4028|t__SGB4028	0	0	0	0	0	0	0.00035	0	0.02567	0.0284	0	0	0.00339	0.00334	0	0	0	0	0	0	0	0	0	0	0	0	0	0	0	0	0	0	0	0	0	0	0	0	0	0	0	0	0	0	0	0	0	0	0
k__Bacteria|p__Firmicutes|c__Clostridia|o__Eubacteriales|f__Lachnospiraceae|g__GGB3534|s__GGB3534_SGB4722|t__SGB4722	0	0	0	0	0	0	0.00018	0	0	0.17383	0	0.11652	0.00874	0.02021	0	0	0	0	0	0	0	0	0	0	0	0	0	0	0	0	0.01993	0	0	0	0	0	0.03345	0	0	0	0	0	0	0	0	0	0	0	0
k__Bacteria|p__Firmicutes|c__CFGB40183|o__OFGB40183|f__FGB40183|g__GGB42389|s__GGB42389_SGB59559|t__SGB59559	0	0	0	0	0	0	9e-05	0	0	0	0	0	0	0	0	0	0	0	0	0	0	0	0	0	0	0	0	0	0	0	0.00257	0	0	0	0	0	0	0	0	0	0	0	0	0	0	0.00052	0.01077	0	0
k__Bacteria|p__Actinobacteria|c__Coriobacteriia|o__Coriobacteriales|f__Coriobacteriaceae|g__Collinsella|s__Collinsella_SGB47518|t__SGB47518	0	0	0	0	0	0	5e-05	0	0	0	0	0	0	0	0	0	0	0	0	0	0	0	0	0	0	0	0	0	0	0	0	0	0	0	0	0	0.00324	0	0	0	0	0	0	0	0	0	0	0	0
k__Bacteria|p__Actinobacteria|c__Actinomycetia|o__Corynebacteriales|f__Corynebacteriaceae|g__Corynebacterium|s__Corynebacterium_sp_Marseille_P3884	0	0	0	0	0	0	0	12.6581	0	0	0	0	0	0	0	0	0	0	0	0	0	0	0	0	0	0	0	0	0	0	0	0	0	0	0	0	0	0	0	0	0	0	0	0	0	0	0	0	0
k__Bacteria|p__Actinobacteria|c__Actinomycetia|o__Corynebacteriales|f__Corynebacteriaceae|g__Corynebacterium|s__Corynebacterium_sp_Marseille_P3884|t__SGB17052	0	0	0	0	0	0	0	12.6581	0	0	0	0	0	0	0	0	0	0	0	0	0	0	0	0	0	0	0	0	0	0	0	0	0	0	0	0	0	0	0	0	0	0	0	0	0	0	0	0	0
k__Bacteria|p__Firmicutes|c__CFGB29420	0	0	0	0	0	0	0	0	0.05535	0.13164	0	0.01159	0.00288	0	0	0	0	0	0	0	0	0	0	0	0	0	0	0	0	0	0	0	0	0	0	0	0	0	0	0	0	0	0	0	0	0	0	0	0
k__Bacteria|p__Firmicutes|c__CFGB28775	0	0	0	0	0	0	0	0	0.01867	0.22558	0	0.00182	0.03222	0.00292	0	0	0	0	0	0	0	0	0	0	0	0	0	0	0	0	0	0	0	0	0	0	0	0	0	0	0	0	0	0	0	0	0	0	0
k__Bacteria|p__Firmicutes|c__CFGB29420|o__OFGB29420	0	0	0	0	0	0	0	0	0.05535	0.13164	0	0.01159	0.00288	0	0	0	0	0	0	0	0	0	0	0	0	0	0	0	0	0	0	0	0	0	0	0	0	0	0	0	0	0	0	0	0	0	0	0	0
k__Bacteria|p__Firmicutes|c__CFGB28775|o__OFGB28775	0	0	0	0	0	0	0	0	0.01867	0.22558	0	0.00182	0.03222	0.00292	0	0	0	0	0	0	0	0	0	0	0	0	0	0	0	0	0	0	0	0	0	0	0	0	0	0	0	0	0	0	0	0	0	0	0
k__Bacteria|p__Firmicutes|c__CFGB29420|o__OFGB29420|f__FGB29420	0	0	0	0	0	0	0	0	0.05535	0.13164	0	0.01159	0.00288	0	0	0	0	0	0	0	0	0	0	0	0	0	0	0	0	0	0	0	0	0	0	0	0	0	0	0	0	0	0	0	0	0	0	0	0
k__Bacteria|p__Firmicutes|c__CFGB28775|o__OFGB28775|f__FGB28775	0	0	0	0	0	0	0	0	0.01867	0.22558	0	0.00182	0.03222	0.00292	0	0	0	0	0	0	0	0	0	0	0	0	0	0	0	0	0	0	0	0	0	0	0	0	0	0	0	0	0	0	0	0	0	0	0
k__Bacteria|p__Firmicutes|c__Bacilli|o__Lactobacillales|f__Carnobacteriaceae	0	0	0	0	0	0	0	0	0.00186	0	0	0	0	0	0	0.02417	0.01154	0	0	0	0	0	0	0	0	0	0	0.05778	0	0	0	0	0	0	0	0	0.00013	0	0	0	0	0	0	0	0	0	0	0	0
k__Bacteria|p__Firmicutes|c__Negativicutes|o__Veillonellales|f__Veillonellaceae|g__GGB79678	0	0	0	0	0	0	0	0	0.46791	0.02672	0	0.11624	0.03628	0.01496	0	0	2.47964	4.01176	1.50563	0	0	0	0	0.04595	0	0	0	0.25708	1.41965	0	0	0	0	0	0	0	0	0	0	0	0	0	0	0	0	0	0	0	0
k__Bacteria|p__Firmicutes|c__Clostridia|o__Eubacteriales|f__Oscillospiraceae|g__Fournierella	0	0	0	0	0	0	0	0	0.19601	0.00803	0	0.0075	0.00285	0.01252	0	0	0.09744	0.05367	0.01692	0	0	0	0	0	0	0	0	0	0	0.01232	0	0	0	0	0	0	0	0	0	0	0	0	0	0	0	0	0	0	0
k__Bacteria|p__Firmicutes|c__Clostridia|o__Clostridia_unclassified|f__Clostridia_unclassified|g__GGB3451	0	0	0	0	0	0	0	0	0.12316	0.00521	0	0	0	0	0	0	0	0	0	0	0	0	0	0	0	0	0	0	0	0	0	0	0	0	0	0	0	0	0	0	0	0	0	0	0	0	0	0	0
k__Bacteria|p__Firmicutes|c__CFGB29420|o__OFGB29420|f__FGB29420|g__GGB3733	0	0	0	0	0	0	0	0	0.05535	0.13164	0	0.01159	0.00288	0	0	0	0	0	0	0	0	0	0	0	0	0	0	0	0	0	0	0	0	0	0	0	0	0	0	0	0	0	0	0	0	0	0	0	0
k__Bacteria|p__Firmicutes|c__Clostridia|o__Clostridia_unclassified|f__Clostridia_unclassified|g__Candidatus_Paralachnospira	0	0	0	0	0	0	0	0	0.04108	0	0	0	0	0	0	0	0	0	0	0	0	0	0	0	0	0	0	0	0	0	0	0	0	0	0	0	0	0	0	0	0	0	0	0	0	0	0	0	0
k__Bacteria|p__Firmicutes|c__CFGB28775|o__OFGB28775|f__FGB28775|g__GGB3511	0	0	0	0	0	0	0	0	0.01867	0.22558	0	0.00182	0.03222	0.00292	0	0	0	0	0	0	0	0	0	0	0	0	0	0	0	0	0	0	0	0	0	0	0	0	0	0	0	0	0	0	0	0	0	0	0
k__Bacteria|p__Firmicutes|c__Clostridia|o__Clostridia_unclassified|f__Clostridia_unclassified|g__GGB33586	0	0	0	0	0	0	0	0	0.01642	0	0	0.00084	0.00234	0.01081	0	0	0	0	0	0	0	0	0	0	0	0	0	0	0	0	0.06075	0	0	0.04235	0.02267	0.01106	0	0	0	0	0	0	0	0.03552	0.00633	0.0429	0.00035	0	0.01046
k__Bacteria|p__Firmicutes|c__Bacilli|o__Lactobacillales|f__Carnobacteriaceae|g__Granulicatella	0	0	0	0	0	0	0	0	0.00186	0	0	0	0	0	0	0.02417	0.01154	0	0	0	0	0	0	0	0	0	0	0.05778	0	0	0	0	0	0	0	0	0.00013	0	0	0	0	0	0	0	0	0	0	0	0
k__Bacteria|p__Firmicutes|c__Clostridia|o__Eubacteriales|f__Clostridiaceae|g__Clostridium|s__Clostridium_SGB4909	0	0	0	0	0	0	0	0	3.20831	0	0	0	0	0	0	0	0.90024	0.02518	0.12232	0	0	0	0	0	0	0	0	0	0	0	0	0.02858	0	0.0089	0.00876	0.01775	0.70984	0	0	0	0	0	0	0	0	0	0	0	0
k__Bacteria|p__Firmicutes|c__Negativicutes|o__Veillonellales|f__Veillonellaceae|g__GGB79678|s__GGB79678_SGB4833	0	0	0	0	0	0	0	0	0.46791	0.02672	0	0.11624	0.03628	0.01496	0	0	2.47964	4.01176	1.50563	0	0	0	0	0.04595	0	0	0	0.25708	1.41965	0	0	0	0	0	0	0	0	0	0	0	0	0	0	0	0	0	0	0	0
k__Bacteria|p__Firmicutes|c__Clostridia|o__Eubacteriales|f__Clostridiaceae|g__Clostridium|s__Clostridium_cadaveris	0	0	0	0	0	0	0	0	0.30825	0	0	0	0	0	0	0	0	0	0.00209	0	0	0	0	0	0	0	0	0	0	0	2e-05	0	0	0	0	0	0	0	0	0	0	0	0	0	0	0	0	0	0
k__Bacteria|p__Firmicutes|c__Clostridia|o__Eubacteriales|f__Oscillospiraceae|g__Fournierella|s__Fournierella_massiliensis	0	0	0	0	0	0	0	0	0.19601	0.00803	0	0.0075	0.00285	0.01252	0	0	0.09744	0.05367	0.01692	0	0	0	0	0	0	0	0	0	0	0.01232	0	0	0	0	0	0	0	0	0	0	0	0	0	0	0	0	0	0	0
k__Bacteria|p__Firmicutes|c__Clostridia|o__Clostridia_unclassified|f__Clostridia_unclassified|g__GGB3451|s__GGB3451_SGB4605	0	0	0	0	0	0	0	0	0.12316	0.00521	0	0	0	0	0	0	0	0	0	0	0	0	0	0	0	0	0	0	0	0	0	0	0	0	0	0	0	0	0	0	0	0	0	0	0	0	0	0	0
k__Bacteria|p__Firmicutes|c__CFGB29420|o__OFGB29420|f__FGB29420|g__GGB3733|s__GGB3733_SGB5066	0	0	0	0	0	0	0	0	0.05535	0.13164	0	0.01159	0.00288	0	0	0	0	0	0	0	0	0	0	0	0	0	0	0	0	0	0	0	0	0	0	0	0	0	0	0	0	0	0	0	0	0	0	0	0
k__Bacteria|p__Firmicutes|c__Clostridia|o__Eubacteriales|f__Clostridiaceae|g__Clostridium|s__Clostridium_sp_12_A	0	0	0	0	0	0	0	0	0.0507	0	0	0	0	0	0	5.96518	0	0	0	0	0	0	0	0	0	0	0	0	0	0	0	0	0	0	0	0	0	0	0	0	0	0	0	0	0	0	0	0	0
k__Bacteria|p__Actinobacteria|c__Coriobacteriia|o__Coriobacteriales|f__Coriobacteriaceae|g__Collinsella|s__Collinsella_SGB4668	0	0	0	0	0	0	0	0	0.04639	0.64909	0	0.05406	0.0035	0.05996	0	0	0	0	0	0	0	0	0	0	0	0	0	0	0	0	0	0	0	0	0	0	0	0	0	0	0	0	0	0	0	0	0	0	0
k__Bacteria|p__Firmicutes|c__Clostridia|o__Clostridia_unclassified|f__Clostridia_unclassified|g__Candidatus_Paralachnospira|s__Candidatus_Paralachnospira_caecorum	0	0	0	0	0	0	0	0	0.04108	0	0	0	0	0	0	0	0	0	0	0	0	0	0	0	0	0	0	0	0	0	0	0	0	0	0	0	0	0	0	0	0	0	0	0	0	0	0	0	0
k__Bacteria|p__Firmicutes|c__Clostridia|o__Eubacteriales|f__Lachnospiraceae|g__Lachnoclostridium|s__Lachnoclostridium_phocaeense	0	0	0	0	0	0	0	0	0.03989	0.16712	0	0.00508	0.00395	0.00278	0	0	0	0.12962	0.0668	0	0	0	0	0	0	0	0	0	0	0	0	0	0	0	0	0	0	0	0	0	0	0	0.00115	0	0	0	0	0	0
k__Bacteria|p__Firmicutes|c__CFGB28775|o__OFGB28775|f__FGB28775|g__GGB3511|s__GGB3511_SGB4688	0	0	0	0	0	0	0	0	0.01867	0.22558	0	0.00182	0.03222	0.00292	0	0	0	0	0	0	0	0	0	0	0	0	0	0	0	0	0	0	0	0	0	0	0	0	0	0	0	0	0	0	0	0	0	0	0
k__Bacteria|p__Firmicutes|c__Clostridia|o__Clostridia_unclassified|f__Clostridia_unclassified|g__GGB33586|s__GGB33586_SGB53517	0	0	0	0	0	0	0	0	0.01642	0	0	0.00084	0.00234	0.01081	0	0	0	0	0	0	0	0	0	0	0	0	0	0	0	0	0.06075	0	0	0.04235	0.02267	0.01106	0	0	0	0	0	0	0	0.03552	0.00633	0.0429	0.00035	0	0.01046
k__Bacteria|p__Firmicutes|c__Clostridia|o__Eubacteriales|f__Clostridiaceae|g__Clostridium|s__Clostridium_culturomicium	0	0	0	0	0	0	0	0	0.01205	0	0	0	0	0	0	0.41265	0	0.15017	0	0	0	0	0	0	0	0	0	0.01344	0	0	0	0	0	0	0	0	0	0	0	0	0	0	0	0	0	0	0	0	0
k__Bacteria|p__Firmicutes|c__Clostridia|o__Eubacteriales|f__Lachnospiraceae|g__Mediterraneibacter|s__Mediterraneibacter_catenae	0	0	0	0	0	0	0	0	0.01083	0	0	0	0	0	0	0	0	0	0	0	0	0	0	0	0	0	0	0	0	0	0	0	0	0	0	0	0	0	0	0	0	0	0	0	0	0	0	0	0
k__Bacteria|p__Firmicutes|c__Clostridia|o__Eubacteriales|f__Clostridiaceae|g__Clostridium|s__Clostridium_tertium	0	0	0	0	0	0	0	0	0.00981	0	0	0	0	0	0	0.0101	0	0	0	0	0	0	0	0	0	0	0	0.00545	0	0	0	0	0	0	0	0	0	0	0	0	0	0	0	0	0	0	0	0	0
k__Bacteria|p__Firmicutes|c__Bacilli|o__Lactobacillales|f__Carnobacteriaceae|g__Granulicatella|s__Granulicatella_SGB8255	0	0	0	0	0	0	0	0	0.00186	0	0	0	0	0	0	0.02417	0.01154	0	0	0	0	0	0	0	0	0	0	0.05778	0	0	0	0	0	0	0	0	0.00013	0	0	0	0	0	0	0	0	0	0	0	0
k__Bacteria|p__Firmicutes|c__Clostridia|o__Eubacteriales|f__Lachnospiraceae|g__Lachnospiraceae_unclassified|s__Lachnospiraceae_bacterium_UBA1818	0	0	0	0	0	0	0	0	0.00174	0	0	0	0	0	0	0	0	0	0	0	0	0	0	0	0	0	0	0	0	0	0	0	0	0	0	0	0	0	0	0	0	0	0	0	0	0	0	0	0
k__Bacteria|p__Firmicutes|c__Clostridia|o__Eubacteriales|f__Clostridiaceae|g__Clostridium|s__Clostridium_SGB4909|t__SGB4909	0	0	0	0	0	0	0	0	3.20831	0	0	0	0	0	0	0	0.90024	0.02518	0.12232	0	0	0	0	0	0	0	0	0	0	0	0	0.02858	0	0.0089	0.00876	0.01775	0.70984	0	0	0	0	0	0	0	0	0	0	0	0
k__Bacteria|p__Firmicutes|c__Clostridia|o__Eubacteriales|f__Lachnospiraceae|g__Dorea|s__Dorea_longicatena|t__SGB4581	0	0	0	0	0	0	0	0	1.02255	0.04476	0	0	0.03215	0	0	0	0	0	0	0	0	0	0	0	0	0	0	0	0	0	0.03984	0.0682	0	0.03678	0.10129	0.04916	0	0.04453	0	0	0	0	0	0.22932	0.12725	0.07882	0.10995	0	0.00531
k__Bacteria|p__Firmicutes|c__Negativicutes|o__Veillonellales|f__Veillonellaceae|g__GGB79678|s__GGB79678_SGB4833|t__SGB4833	0	0	0	0	0	0	0	0	0.46791	0.02672	0	0.11624	0.03628	0.01496	0	0	2.47964	4.01176	1.50563	0	0	0	0	0.04595	0	0	0	0.25708	1.41965	0	0	0	0	0	0	0	0	0	0	0	0	0	0	0	0	0	0	0	0
k__Bacteria|p__Firmicutes|c__Clostridia|o__Eubacteriales|f__Clostridiaceae|g__Clostridium|s__Clostridium_cadaveris|t__SGB6155	0	0	0	0	0	0	0	0	0.30825	0	0	0	0	0	0	0	0	0	0.00209	0	0	0	0	0	0	0	0	0	0	0	2e-05	0	0	0	0	0	0	0	0	0	0	0	0	0	0	0	0	0	0
k__Bacteria|p__Firmicutes|c__Clostridia|o__Eubacteriales|f__Oscillospiraceae|g__Fournierella|s__Fournierella_massiliensis|t__SGB15280	0	0	0	0	0	0	0	0	0.19601	0.00803	0	0.0075	0.00285	0.01252	0	0	0.09744	0.05367	0.01692	0	0	0	0	0	0	0	0	0	0	0.01232	0	0	0	0	0	0	0	0	0	0	0	0	0	0	0	0	0	0	0
k__Bacteria|p__Firmicutes|c__Clostridia|o__Clostridia_unclassified|f__Clostridia_unclassified|g__GGB3451|s__GGB3451_SGB4605|t__SGB4605	0	0	0	0	0	0	0	0	0.12316	0.00521	0	0	0	0	0	0	0	0	0	0	0	0	0	0	0	0	0	0	0	0	0	0	0	0	0	0	0	0	0	0	0	0	0	0	0	0	0	0	0
k__Bacteria|p__Firmicutes|c__CFGB29420|o__OFGB29420|f__FGB29420|g__GGB3733|s__GGB3733_SGB5066|t__SGB5066	0	0	0	0	0	0	0	0	0.05535	0.13164	0	0.01159	0.00288	0	0	0	0	0	0	0	0	0	0	0	0	0	0	0	0	0	0	0	0	0	0	0	0	0	0	0	0	0	0	0	0	0	0	0	0
k__Bacteria|p__Firmicutes|c__Clostridia|o__Eubacteriales|f__Clostridiaceae|g__Clostridium|s__Clostridium_sp_12_A|t__SGB4730	0	0	0	0	0	0	0	0	0.0507	0	0	0	0	0	0	5.96518	0	0	0	0	0	0	0	0	0	0	0	0	0	0	0	0	0	0	0	0	0	0	0	0	0	0	0	0	0	0	0	0	0
k__Bacteria|p__Actinobacteria|c__Coriobacteriia|o__Coriobacteriales|f__Coriobacteriaceae|g__Collinsella|s__Collinsella_SGB4668|t__SGB4668	0	0	0	0	0	0	0	0	0.04639	0.64909	0	0.05406	0.0035	0.05996	0	0	0	0	0	0	0	0	0	0	0	0	0	0	0	0	0	0	0	0	0	0	0	0	0	0	0	0	0	0	0	0	0	0	0
k__Bacteria|p__Firmicutes|c__Clostridia|o__Clostridia_unclassified|f__Clostridia_unclassified|g__Candidatus_Paralachnospira|s__Candidatus_Paralachnospira_caecorum|t__SGB59817	0	0	0	0	0	0	0	0	0.04108	0	0	0	0	0	0	0	0	0	0	0	0	0	0	0	0	0	0	0	0	0	0	0	0	0	0	0	0	0	0	0	0	0	0	0	0	0	0	0	0
k__Bacteria|p__Firmicutes|c__Clostridia|o__Eubacteriales|f__Lachnospiraceae|g__Lachnoclostridium|s__Lachnoclostridium_phocaeense|t__SGB4622	0	0	0	0	0	0	0	0	0.03989	0.16712	0	0.00508	0.00395	0.00278	0	0	0	0.12962	0.0668	0	0	0	0	0	0	0	0	0	0	0	0	0	0	0	0	0	0	0	0	0	0	0	0.00115	0	0	0	0	0	0
k__Bacteria|p__Firmicutes|c__CFGB28775|o__OFGB28775|f__FGB28775|g__GGB3511|s__GGB3511_SGB4688|t__SGB4688	0	0	0	0	0	0	0	0	0.01867	0.22558	0	0.00182	0.03222	0.00292	0	0	0	0	0	0	0	0	0	0	0	0	0	0	0	0	0	0	0	0	0	0	0	0	0	0	0	0	0	0	0	0	0	0	0
k__Bacteria|p__Firmicutes|c__Clostridia|o__Clostridia_unclassified|f__Clostridia_unclassified|g__GGB33586|s__GGB33586_SGB53517|t__SGB53517	0	0	0	0	0	0	0	0	0.01642	0	0	0.00084	0.00234	0.01081	0	0	0	0	0	0	0	0	0	0	0	0	0	0	0	0	0.06075	0	0	0.04235	0.02267	0.01106	0	0	0	0	0	0	0	0.03552	0.00633	0.0429	0.00035	0	0.01046
k__Bacteria|p__Firmicutes|c__Clostridia|o__Eubacteriales|f__Clostridiaceae|g__Clostridium|s__Clostridium_culturomicium|t__SGB6231	0	0	0	0	0	0	0	0	0.01205	0	0	0	0	0	0	0.41265	0	0.15017	0	0	0	0	0	0	0	0	0	0.01344	0	0	0	0	0	0	0	0	0	0	0	0	0	0	0	0	0	0	0	0	0
k__Bacteria|p__Firmicutes|c__Clostridia|o__Eubacteriales|f__Lachnospiraceae|g__Mediterraneibacter|s__Mediterraneibacter_catenae|t__SGB4599	0	0	0	0	0	0	0	0	0.01083	0	0	0	0	0	0	0	0	0	0	0	0	0	0	0	0	0	0	0	0	0	0	0	0	0	0	0	0	0	0	0	0	0	0	0	0	0	0	0	0
k__Bacteria|p__Firmicutes|c__Clostridia|o__Eubacteriales|f__Clostridiaceae|g__Clostridium|s__Clostridium_tertium|t__SGB6183	0	0	0	0	0	0	0	0	0.00981	0	0	0	0	0	0	0.0101	0	0	0	0	0	0	0	0	0	0	0	0.00545	0	0	0	0	0	0	0	0	0	0	0	0	0	0	0	0	0	0	0	0	0
k__Bacteria|p__Firmicutes|c__Bacilli|o__Lactobacillales|f__Carnobacteriaceae|g__Granulicatella|s__Granulicatella_SGB8255|t__SGB8255_group	0	0	0	0	0	0	0	0	0.00186	0	0	0	0	0	0	0.02417	0.01154	0	0	0	0	0	0	0	0	0	0	0.05778	0	0	0	0	0	0	0	0	0.00013	0	0	0	0	0	0	0	0	0	0	0	0
k__Bacteria|p__Firmicutes|c__Clostridia|o__Eubacteriales|f__Lachnospiraceae|g__Lachnospiraceae_unclassified|s__Lachnospiraceae_bacterium_UBA1818|t__SGB4604	0	0	0	0	0	0	0	0	0.00174	0	0	0	0	0	0	0	0	0	0	0	0	0	0	0	0	0	0	0	0	0	0	0	0	0	0	0	0	0	0	0	0	0	0	0	0	0	0	0	0
k__Bacteria|p__Firmicutes|c__CFGB45507	0	0	0	0	0	0	0	0	0	0.28462	0	0.2595	0.1958	0.01153	0	0	0	0	0	0	0	0	0	0	0	0	0	0	0	0	0	0	0	0.01303	0.00824	0.03381	0.0178	0	0	0	0	0	0	0	0	0	0	0	0
k__Bacteria|p__Firmicutes|c__Tissierellia	0	0	0	0	0	0	0	0	0	0.09613	0	0.04515	0.00784	0.26265	0	0	0	0.00989	0	0.40273	0.24932	0	0	0	0	0	0	0.00907	0	0	0.01096	0	0	0	0	0	0.13527	0	0	0	0	0	0	0	0.09924	0.06189	0.13323	0	0
k__Bacteria|p__Firmicutes|c__CFGB45507|o__OFGB45507	0	0	0	0	0	0	0	0	0	0.28462	0	0.2595	0.1958	0.01153	0	0	0	0	0	0	0	0	0	0	0	0	0	0	0	0	0	0	0	0.01303	0.00824	0.03381	0.0178	0	0	0	0	0	0	0	0	0	0	0	0
k__Bacteria|p__Firmicutes|c__Tissierellia|o__Tissierellales	0	0	0	0	0	0	0	0	0	0.09613	0	0.04515	0.00784	0.14645	0	0	0	0.00989	0	0.40273	0.24932	0	0	0	0	0	0	0.00907	0	0	0.01096	0	0	0	0	0	0.13527	0	0	0	0	0	0	0	0.09924	0.06189	0.13073	0	0
k__Bacteria|p__Firmicutes|c__CFGB45507|o__OFGB45507|f__FGB45507	0	0	0	0	0	0	0	0	0	0.28462	0	0.2595	0.1958	0.01153	0	0	0	0	0	0	0	0	0	0	0	0	0	0	0	0	0	0	0	0.01303	0.00824	0.03381	0.0178	0	0	0	0	0	0	0	0	0	0	0	0
k__Bacteria|p__Firmicutes|c__Tissierellia|o__Tissierellales|f__Peptoniphilaceae	0	0	0	0	0	0	0	0	0	0.09613	0	0.04515	0.00784	0.14645	0	0	0	0.00989	0	0.40273	0.24932	0	0	0	0	0	0	0.00907	0	0	0.01096	0	0	0	0	0	0.13527	0	0	0	0	0	0	0	0.09924	0.06189	0.13073	0	0
k__Bacteria|p__Firmicutes|c__Negativicutes|o__Acidaminococcales|f__Acidaminococcaceae|g__Phascolarctobacterium	0	0	0	0	0	0	0	0	0	0.44841	2.42576	0.0917	0.07215	0.11134	0	0.94161	0.01168	0.05408	0.00888	0	0	0	0	0	0	0	0	0	0	0	0	0.81361	0	1.78238	1.31661	1.40677	0.00164	0	0	0	0	0	0	0	0.84368	0.71438	0.45305	0	0.18647
k__Bacteria|p__Firmicutes|c__CFGB45507|o__OFGB45507|f__FGB45507|g__GGB52106	0	0	0	0	0	0	0	0	0	0.28462	0	0.2595	0.1958	0.01153	0	0	0	0	0	0	0	0	0	0	0	0	0	0	0	0	0	0	0	0.01303	0.00824	0.03381	0.0178	0	0	0	0	0	0	0	0	0	0	0	0
k__Bacteria|p__Firmicutes|c__Clostridia|o__Eubacteriales|f__Eubacteriales_unclassified|g__Massilistercora	0	0	0	0	0	0	0	0	0	0.21606	0	0.02713	0.02453	0.00354	0	0	0	0	0	0	0	0	0	0	0	0	0	0	0	0	0	0	0	0	0	0	0	0	0	0	0	0	0	0	0	0	0	0	0
k__Bacteria|p__Firmicutes|c__Bacilli|o__Lactobacillales|f__Lactobacillaceae|g__Weissella	0	0	0	0	0	0	0	0	0	0.14443	0	0	0	0	0	0	0	0	0	0	0	0	0	0	0	0	0	0	0	0	0	0	0	0	0	0	0	0	0	0	0	0	0	0	0	0	0	0	0
k__Bacteria|p__Actinobacteria|c__Coriobacteriia|o__Eggerthellales|f__Eggerthellaceae|g__Slackia	0	0	0	0	0	0	0	0	0	0.13463	0	0	0	0	0	0	0	0	0	0	0	0	0	0	0	0	0	0	0	0	0	0	0	0	0	0	0	0	0	0	0	0	0	0	0	0	0	0	0
k__Bacteria|p__Firmicutes|c__Tissierellia|o__Tissierellales|f__Peptoniphilaceae|g__Peptoniphilus	0	0	0	0	0	0	0	0	0	0.09613	0	0.025	0.00327	0.07732	0	0	0	0.00989	0	0.40273	0.24932	0	0	0	0	0	0	0.00147	0	0	0	0	0	0	0	0	0	0	0	0	0	0	0	0	0	0	0	0	0
k__Bacteria|p__Firmicutes|c__Clostridia|o__Eubacteriales|f__Lachnospiraceae|g__GGB3678	0	0	0	0	0	0	0	0	0	0.02011	0	0.00017	0	0	0	0	0	0	0	0	0	0	0	0	0	0	0	0	0	0	0	0	0	0	0	0	0	0	0	0	0	0	0	0	0	0	0	0	0.01407
k__Bacteria|p__Actinobacteria|c__Coriobacteriia|o__Eggerthellales|f__Eggerthellaceae|g__Gordonibacter	0	0	0	0	0	0	0	0	0	0.01855	0	0.01982	0.08922	0.07283	0	0	0	0	0	0	0	0	0	0	0	0	0	0	0	0	0.06682	0	0	0.01082	0.00158	0.01427	6e-05	0.0032	0	0	0	0	0	0.00333	0.00282	0.00053	7e-05	0	0.00416
k__Bacteria|p__Firmicutes|c__Clostridia|o__Eubacteriales|f__Eubacteriales_unclassified|g__GGB42674	0	0	0	0	0	0	0	0	0	0.00949	0	0	0	0	0	0	0	0	0	0	0	0	0	0	0	0	0	0	0	0	0	0	0	0	0	0	0	0	0	0	0	0	0	0	0	0	0	0	0
k__Bacteria|p__Firmicutes|c__Erysipelotrichia|o__Erysipelotrichales|f__Erysipelotrichaceae|g__Amedibacterium	0	0	0	0	0	0	0	0	0	0.00807	0	0.00071	0	0	0	0.00212	0	0	0	0	0	0	0	0	0	0	0	0	0	0	0	0	0	0	0	0	0	0	0	0	0	0	0	0	0	0	0	0	0
k__Bacteria|p__Firmicutes|c__Clostridia|o__Eubacteriales|f__Clostridiaceae|g__GGB45461	0	0	0	0	0	0	0	0	0	0.00368	0	0	0	0	0	0	0	0	0	0	0	0	0	0	0	0	0	0	0	0	0	0	0	0	0	0	0	0	0	0	0	0	0	0	0	0	0	0	0
k__Bacteria|p__Firmicutes|c__Bacilli|o__Lactobacillales|f__Streptococcaceae|g__GGB9501	0	0	0	0	0	0	0	0	0	0.00167	0	0.00254	0.00219	0	0	0	0	0	0	0	0	0	0	0	0	0	0	0	0	0	0	0	0	0	0	0	0	0	0	0	0	0	0	0	0	0	0	0	0
k__Bacteria|p__Firmicutes|c__Negativicutes|o__Acidaminococcales|f__Acidaminococcaceae|g__Phascolarctobacterium|s__Phascolarctobacterium_SGB4573	0	0	0	0	0	0	0	0	0	0.44841	0	0.0917	0.07215	0.11134	0	0.94161	0.01168	0.05408	0.00888	0	0	0	0	0	0	0	0	0	0	0	0	0.00414	0	0.46622	0.16397	0.1133	0	0	0	0	0	0	0	0	0	0	0	0	0
k__Bacteria|p__Firmicutes|c__CFGB45507|o__OFGB45507|f__FGB45507|g__GGB52106|s__GGB52106_SGB72838	0	0	0	0	0	0	0	0	0	0.28462	0	0.2595	0.1958	0.01153	0	0	0	0	0	0	0	0	0	0	0	0	0	0	0	0	0	0	0	0.01303	0.00824	0.03381	0.0178	0	0	0	0	0	0	0	0	0	0	0	0
k__Bacteria|p__Firmicutes|c__Negativicutes|o__Veillonellales|f__Veillonellaceae|g__Dialister|s__Dialister_pneumosintes	0	0	0	0	0	0	0	0	0	0.26964	0	0.01405	0.0034	0.09347	0	0	0	0	0	0	0	0	0	0	0	0	0	0	0	0	0	0	0	0	0	0	0	0	0	0	0	0	0	0	0	0	0	0	0
k__Bacteria|p__Firmicutes|c__Clostridia|o__Eubacteriales|f__Eubacteriales_unclassified|g__Massilistercora|s__Massilistercora_timonensis	0	0	0	0	0	0	0	0	0	0.21606	0	0.02713	0.02453	0.00354	0	0	0	0	0	0	0	0	0	0	0	0	0	0	0	0	0	0	0	0	0	0	0	0	0	0	0	0	0	0	0	0	0	0	0
k__Bacteria|p__Firmicutes|c__Bacilli|o__Lactobacillales|f__Lactobacillaceae|g__Leuconostoc|s__Leuconostoc_lactis	0	0	0	0	0	0	0	0	0	0.19028	0	0	0	0	0	0	0	0	0	0	0	0	0	0	0	0	0	0	0	0	0	0	0	0	0	0	0	0	0	0	0	0.02205	0	0	0	0	0	0	0
k__Bacteria|p__Firmicutes|c__Bacilli|o__Lactobacillales|f__Lactobacillaceae|g__Weissella|s__Weissella_confusa	0	0	0	0	0	0	0	0	0	0.14443	0	0	0	0	0	0	0	0	0	0	0	0	0	0	0	0	0	0	0	0	0	0	0	0	0	0	0	0	0	0	0	0	0	0	0	0	0	0	0
k__Bacteria|p__Actinobacteria|c__Coriobacteriia|o__Eggerthellales|f__Eggerthellaceae|g__Slackia|s__Slackia_exigua	0	0	0	0	0	0	0	0	0	0.13463	0	0	0	0	0	0	0	0	0	0	0	0	0	0	0	0	0	0	0	0	0	0	0	0	0	0	0	0	0	0	0	0	0	0	0	0	0	0	0
k__Bacteria|p__Firmicutes|c__Tissierellia|o__Tissierellales|f__Peptoniphilaceae|g__Peptoniphilus|s__Peptoniphilus_harei	0	0	0	0	0	0	0	0	0	0.08579	0	0.00172	0	0	0	0	0	0	0	0.40273	0.17413	0	0	0	0	0	0	0.00147	0	0	0	0	0	0	0	0	0	0	0	0	0	0	0	0	0	0	0	0	0
k__Bacteria|p__Firmicutes|c__Clostridia|o__Eubacteriales|f__Lachnospiraceae|g__Lachnoclostridium|s__Lachnoclostridium_sp_An181	0	0	0	0	0	0	0	0	0	0.07902	0	0.33946	0.21726	0.2038	0	0	0	0	0	0	0	0	0	0	0	0	0	0	0	0	0	0	0	0	0	0	0	0	0	0	0	0	0	0	0	0	0	0	0
k__Bacteria|p__Firmicutes|c__Clostridia|o__Eubacteriales|f__Lachnospiraceae|g__Blautia|s__Blautia_caecimuris	0	0	0	0	0	0	0	0	0	0.06466	0	0	0	0	0	0	0.02281	1.99801	1.42264	0	0	0	0	0	0	0	0	0	0	0.69426	0	0	0	0	0	0	0	0	0	0	0	0	0.02237	0	0	0	0	0	0
k__Bacteria|p__Firmicutes|c__Clostridia|o__Eubacteriales|f__Oscillospiraceae|g__Pseudoflavonifractor|s__Pseudoflavonifractor_gallinarum	0	0	0	0	0	0	0	0	0	0.05949	0	0.03918	0.01594	0.00299	0	0	0	0	0.1746	0	0	0	0	0	0	0	0	0	0	0	0.01265	0	0	0	0	0	0	0	0	0	0	0	0	0	0	0	0	0	0
k__Bacteria|p__Firmicutes|c__Clostridia|o__Eubacteriales|f__Lachnospiraceae|g__Anaerostipes|s__Anaerostipes_butyraticus	0	0	0	0	0	0	0	0	0	0.0491	0	0.0637	0.09246	0.01761	0	0	0	0	0	0	0	0	0	0	0	0	0	0	0	0	0.00519	0	0	0	0	0	0	0	0	0	0	0	0	0	0	0	0	0	0
k__Bacteria|p__Firmicutes|c__Clostridia|o__Eubacteriales|f__Lachnospiraceae|g__Enterocloster|s__Enterocloster_aldenensis	0	0	0	0	0	0	0	0	0	0.04833	0	0.00759	0.01573	0.02619	0	9.69523	0.15615	1.16897	0.74895	0	0	0	0	0	0	0.02423	0	0	0	0.41895	0.00606	0	0.03951	0.01247	0.00208	0	0	0	0	0	0	0.07945	0	0.05341	0.03199	0.00384	0	0	0.03184
k__Bacteria|p__Firmicutes|c__Clostridia|o__Eubacteriales|f__Lachnospiraceae|g__GGB3678|s__GGB3678_SGB4991	0	0	0	0	0	0	0	0	0	0.02011	0	0.00017	0	0	0	0	0	0	0	0	0	0	0	0	0	0	0	0	0	0	0	0	0	0	0	0	0	0	0	0	0	0	0	0	0	0	0	0	0.01407
k__Bacteria|p__Actinobacteria|c__Coriobacteriia|o__Eggerthellales|f__Eggerthellaceae|g__Gordonibacter|s__Gordonibacter_urolithinfaciens	0	0	0	0	0	0	0	0	0	0.01855	0	0.01582	0.05098	0.02209	0	0	0	0	0	0	0	0	0	0	0	0	0	0	0	0	0.03536	0	0	0	0	0	6e-05	0.0032	0	0	0	0	0	0.00333	0.00282	0.00053	7e-05	0	0.00172
k__Bacteria|p__Firmicutes|c__Tissierellia|o__Tissierellales|f__Peptoniphilaceae|g__Peptoniphilus|s__Peptoniphilus_coxii	0	0	0	0	0	0	0	0	0	0.01034	0	0.01745	0.00327	0.03583	0	0	0	0.00989	0	0	0	0	0	0	0	0	0	0	0	0	0	0	0	0	0	0	0	0	0	0	0	0	0	0	0	0	0	0	0
k__Bacteria|p__Firmicutes|c__Clostridia|o__Eubacteriales|f__Eubacteriales_unclassified|g__GGB42674|s__GGB42674_SGB66070	0	0	0	0	0	0	0	0	0	0.00949	0	0	0	0	0	0	0	0	0	0	0	0	0	0	0	0	0	0	0	0	0	0	0	0	0	0	0	0	0	0	0	0	0	0	0	0	0	0	0
k__Bacteria|p__Firmicutes|c__Erysipelotrichia|o__Erysipelotrichales|f__Erysipelotrichaceae|g__Amedibacterium|s__Amedibacterium_intestinale	0	0	0	0	0	0	0	0	0	0.00807	0	0.00071	0	0	0	0.00212	0	0	0	0	0	0	0	0	0	0	0	0	0	0	0	0	0	0	0	0	0	0	0	0	0	0	0	0	0	0	0	0	0
k__Bacteria|p__Firmicutes|c__Clostridia|o__Eubacteriales|f__Clostridiaceae|g__GGB45461|s__GGB45461_SGB63131	0	0	0	0	0	0	0	0	0	0.00368	0	0	0	0	0	0	0	0	0	0	0	0	0	0	0	0	0	0	0	0	0	0	0	0	0	0	0	0	0	0	0	0	0	0	0	0	0	0	0
k__Bacteria|p__Firmicutes|c__Bacilli|o__Lactobacillales|f__Streptococcaceae|g__GGB9501|s__GGB9501_SGB14898	0	0	0	0	0	0	0	0	0	0.00167	0	0.00254	0.00219	0	0	0	0	0	0	0	0	0	0	0	0	0	0	0	0	0	0	0	0	0	0	0	0	0	0	0	0	0	0	0	0	0	0	0	0
k__Bacteria|p__Firmicutes|c__Negativicutes|o__Acidaminococcales|f__Acidaminococcaceae|g__Phascolarctobacterium|s__Phascolarctobacterium_SGB4573|t__SGB4573	0	0	0	0	0	0	0	0	0	0.44841	0	0.0917	0.07215	0.11134	0	0.94161	0.01168	0.05408	0.00888	0	0	0	0	0	0	0	0	0	0	0	0	0.00414	0	0.46622	0.16397	0.1133	0	0	0	0	0	0	0	0	0	0	0	0	0
k__Bacteria|p__Firmicutes|c__Clostridia|o__Eubacteriales|f__Lachnospiraceae|g__Blautia|s__Blautia_producta|t__SGB4791	0	0	0	0	0	0	0	0	0	0.36131	0	0.51022	0.14222	0	0	0	0	0	0	0	0	0	0	0	0.00151	0.01354	0	0	0	0	0	0	0	0	0	0	0.00069	0	0	0	0	0	0.05539	0	0	0	0	0	0
k__Bacteria|p__Firmicutes|c__CFGB45507|o__OFGB45507|f__FGB45507|g__GGB52106|s__GGB52106_SGB72838|t__SGB72838	0	0	0	0	0	0	0	0	0	0.28462	0	0.2595	0.1958	0.01153	0	0	0	0	0	0	0	0	0	0	0	0	0	0	0	0	0	0	0	0.01303	0.00824	0.03381	0.0178	0	0	0	0	0	0	0	0	0	0	0	0
k__Bacteria|p__Firmicutes|c__Negativicutes|o__Veillonellales|f__Veillonellaceae|g__Dialister|s__Dialister_pneumosintes|t__SGB5842	0	0	0	0	0	0	0	0	0	0.26964	0	0.01405	0.0034	0.09347	0	0	0	0	0	0	0	0	0	0	0	0	0	0	0	0	0	0	0	0	0	0	0	0	0	0	0	0	0	0	0	0	0	0	0
k__Bacteria|p__Firmicutes|c__Clostridia|o__Eubacteriales|f__Eubacteriales_unclassified|g__Massilistercora|s__Massilistercora_timonensis|t__SGB4628	0	0	0	0	0	0	0	0	0	0.21606	0	0.02713	0.02453	0.00354	0	0	0	0	0	0	0	0	0	0	0	0	0	0	0	0	0	0	0	0	0	0	0	0	0	0	0	0	0	0	0	0	0	0	0
k__Bacteria|p__Firmicutes|c__Bacilli|o__Lactobacillales|f__Lactobacillaceae|g__Leuconostoc|s__Leuconostoc_lactis|t__SGB7121_group	0	0	0	0	0	0	0	0	0	0.19028	0	0	0	0	0	0	0	0	0	0	0	0	0	0	0	0	0	0	0	0	0	0	0	0	0	0	0	0	0	0	0	0.02205	0	0	0	0	0	0	0
k__Bacteria|p__Firmicutes|c__Bacilli|o__Lactobacillales|f__Lactobacillaceae|g__Weissella|s__Weissella_confusa|t__SGB7115	0	0	0	0	0	0	0	0	0	0.14443	0	0	0	0	0	0	0	0	0	0	0	0	0	0	0	0	0	0	0	0	0	0	0	0	0	0	0	0	0	0	0	0	0	0	0	0	0	0	0
k__Bacteria|p__Actinobacteria|c__Coriobacteriia|o__Eggerthellales|f__Eggerthellaceae|g__Slackia|s__Slackia_exigua|t__SGB14784	0	0	0	0	0	0	0	0	0	0.13463	0	0	0	0	0	0	0	0	0	0	0	0	0	0	0	0	0	0	0	0	0	0	0	0	0	0	0	0	0	0	0	0	0	0	0	0	0	0	0
k__Bacteria|p__Firmicutes|c__Tissierellia|o__Tissierellales|f__Peptoniphilaceae|g__Peptoniphilus|s__Peptoniphilus_harei|t__SGB6697	0	0	0	0	0	0	0	0	0	0.08579	0	0.00172	0	0	0	0	0	0	0	0.40273	0.17413	0	0	0	0	0	0	0.00147	0	0	0	0	0	0	0	0	0	0	0	0	0	0	0	0	0	0	0	0	0
k__Bacteria|p__Firmicutes|c__Clostridia|o__Eubacteriales|f__Lachnospiraceae|g__Lachnoclostridium|s__Lachnoclostridium_sp_An181|t__SGB4620	0	0	0	0	0	0	0	0	0	0.07902	0	0.33946	0.21726	0.2038	0	0	0	0	0	0	0	0	0	0	0	0	0	0	0	0	0	0	0	0	0	0	0	0	0	0	0	0	0	0	0	0	0	0	0
k__Bacteria|p__Firmicutes|c__Bacilli|o__Lactobacillales|f__Enterococcaceae|g__Enterococcus|s__Enterococcus_faecium|t__SGB7968	0	0	0	0	0	0	0	0	0	0.07774	0	0	0	0	0	0.05214	0	0.00033	0	0	0	0	0	0	0.09596	0.014	0	0	0	0	0	0	0	0	0	0	0	0	0	0	0	0	0	0	0	0	0	0	0
k__Bacteria|p__Firmicutes|c__Clostridia|o__Eubacteriales|f__Lachnospiraceae|g__Blautia|s__Blautia_caecimuris|t__SGB4862	0	0	0	0	0	0	0	0	0	0.06466	0	0	0	0	0	0	0.02281	1.99801	1.42264	0	0	0	0	0	0	0	0	0	0	0.69426	0	0	0	0	0	0	0	0	0	0	0	0	0.02237	0	0	0	0	0	0
k__Bacteria|p__Firmicutes|c__Clostridia|o__Eubacteriales|f__Oscillospiraceae|g__Pseudoflavonifractor|s__Pseudoflavonifractor_gallinarum|t__SGB29328	0	0	0	0	0	0	0	0	0	0.05949	0	0.03918	0.01594	0.00299	0	0	0	0	0.1746	0	0	0	0	0	0	0	0	0	0	0	0.01265	0	0	0	0	0	0	0	0	0	0	0	0	0	0	0	0	0	0
k__Bacteria|p__Firmicutes|c__Clostridia|o__Eubacteriales|f__Lachnospiraceae|g__Anaerostipes|s__Anaerostipes_butyraticus|t__SGB59711	0	0	0	0	0	0	0	0	0	0.0491	0	0.0637	0.09246	0.01761	0	0	0	0	0	0	0	0	0	0	0	0	0	0	0	0	0.00519	0	0	0	0	0	0	0	0	0	0	0	0	0	0	0	0	0	0
k__Bacteria|p__Firmicutes|c__Clostridia|o__Eubacteriales|f__Lachnospiraceae|g__Enterocloster|s__Enterocloster_aldenensis|t__SGB4762	0	0	0	0	0	0	0	0	0	0.04833	0	0.00759	0.01573	0.02619	0	9.69523	0.15615	1.16897	0.74895	0	0	0	0	0	0	0.02423	0	0	0	0.41895	0.00606	0	0.03951	0.01247	0.00208	0	0	0	0	0	0	0.07945	0	0.05341	0.03199	0.00384	0	0	0.03184
k__Bacteria|p__Firmicutes|c__Clostridia|o__Eubacteriales|f__Lachnospiraceae|g__GGB3678|s__GGB3678_SGB4991|t__SGB4991	0	0	0	0	0	0	0	0	0	0.02011	0	0.00017	0	0	0	0	0	0	0	0	0	0	0	0	0	0	0	0	0	0	0	0	0	0	0	0	0	0	0	0	0	0	0	0	0	0	0	0	0.01407
k__Bacteria|p__Actinobacteria|c__Coriobacteriia|o__Eggerthellales|f__Eggerthellaceae|g__Gordonibacter|s__Gordonibacter_urolithinfaciens|t__SGB14808	0	0	0	0	0	0	0	0	0	0.01855	0	0.01582	0.05098	0.02209	0	0	0	0	0	0	0	0	0	0	0	0	0	0	0	0	0.03536	0	0	0	0	0	6e-05	0.0032	0	0	0	0	0	0.00333	0.00282	0.00053	7e-05	0	0.00172
k__Bacteria|p__Firmicutes|c__Tissierellia|o__Tissierellales|f__Peptoniphilaceae|g__Peptoniphilus|s__Peptoniphilus_coxii|t__SGB6734	0	0	0	0	0	0	0	0	0	0.01034	0	0.01745	0.00327	0.03583	0	0	0	0.00989	0	0	0	0	0	0	0	0	0	0	0	0	0	0	0	0	0	0	0	0	0	0	0	0	0	0	0	0	0	0	0
k__Bacteria|p__Firmicutes|c__Clostridia|o__Eubacteriales|f__Eubacteriales_unclassified|g__GGB42674|s__GGB42674_SGB66070|t__SGB66070	0	0	0	0	0	0	0	0	0	0.00949	0	0	0	0	0	0	0	0	0	0	0	0	0	0	0	0	0	0	0	0	0	0	0	0	0	0	0	0	0	0	0	0	0	0	0	0	0	0	0
k__Bacteria|p__Firmicutes|c__Erysipelotrichia|o__Erysipelotrichales|f__Erysipelotrichaceae|g__Amedibacterium|s__Amedibacterium_intestinale|t__SGB4042	0	0	0	0	0	0	0	0	0	0.00807	0	0.00071	0	0	0	0.00212	0	0	0	0	0	0	0	0	0	0	0	0	0	0	0	0	0	0	0	0	0	0	0	0	0	0	0	0	0	0	0	0	0
k__Bacteria|p__Firmicutes|c__Clostridia|o__Eubacteriales|f__Clostridiaceae|g__GGB45461|s__GGB45461_SGB63131|t__SGB63131	0	0	0	0	0	0	0	0	0	0.00368	0	0	0	0	0	0	0	0	0	0	0	0	0	0	0	0	0	0	0	0	0	0	0	0	0	0	0	0	0	0	0	0	0	0	0	0	0	0	0
k__Bacteria|p__Firmicutes|c__Bacilli|o__Lactobacillales|f__Streptococcaceae|g__GGB9501|s__GGB9501_SGB14898|t__SGB14898	0	0	0	0	0	0	0	0	0	0.00167	0	0.00254	0.00219	0	0	0	0	0	0	0	0	0	0	0	0	0	0	0	0	0	0	0	0	0	0	0	0	0	0	0	0	0	0	0	0	0	0	0	0
k__Bacteria|p__Firmicutes|c__Erysipelotrichia|o__Erysipelotrichales|f__Erysipelotrichaceae|g__Holdemanella	0	0	0	0	0	0	0	0	0	0	0.3076	0	0	0	0	0	0	0	0	0	0	0	0	0	0	0	0	0	0	0	0	0	0	0	0	0	0.1638	0.0034	0	0	0	0	0	0	0	0	0	0	0
k__Bacteria|p__Firmicutes|c__Erysipelotrichia|o__Erysipelotrichales|f__Erysipelotrichaceae|g__Faecalicoccus	0	0	0	0	0	0	0	0	0	0	0.01682	0	0	0	0	0	0	0	0	0	0	0	0	0	0	0	0	0	0	0	0	0	0	0	0	0	0	0	0	0	0	0	0	0	0	0	0	0	0
k__Bacteria|p__Firmicutes|c__Bacilli|o__Lactobacillales|f__Lactobacillaceae|g__Lactiplantibacillus	0	0	0	0	0	0	0	0	0	0	0.01597	0	0	0	0	0	0	0	0	0	0	0	0	0	0	0	0	0	0	0	0	0	0	0	0	0	0	0	0	0.06257	0	0	0	0	0	0	0	0	0
k__Bacteria|p__Firmicutes|c__Bacilli|o__Lactobacillales|f__Lactobacillaceae|g__Ligilactobacillus	0	0	0	0	0	0	0	0	0	0	0.00449	0	0	0	0	0	0	0	0	0	0	0	0	0	0	0	0	0	0	0	0	0	0	0	0	0	0	0	0	0	0	0	0	0	0	0	0	0	0
k__Bacteria|p__Actinobacteria|c__Coriobacteriia|o__Coriobacteriales|f__Atopobiaceae|g__Lancefieldella	0	0	0	0	0	0	0	0	0	0	0.00277	0	0	0.00091	0	0	0	0	0	0	0	0	0	0	0	0	0	0	0	0	0	0	0	0	0	0	0	0	0	0	0	0.00428	0	0	0	0	0	0	0
k__Bacteria|p__Bacteroidetes|c__Bacteroidia|o__Bacteroidales|f__Prevotellaceae|g__Prevotella|s__Prevotella_copri_clade_A	0	0	0	0	0	0	0	0	0	0	68.399	0	0	0	0	0	0	0	0	0	0	0	0	0	0	0	0	0	0	0	0	0	0	0	0	0	35.9701	0	0	0.10211	0	0	0	0	0	0	11.5873	0	0
k__Bacteria|p__Bacteroidetes|c__Bacteroidia|o__Bacteroidales|f__Bacteroidaceae|g__Phocaeicola|s__Phocaeicola_vulgatus	0	0	0	0	0	0	0	0	0	0	19.0698	0	0	0	0	0	0	0	0	0	0	0	0	0	0	0	0	0	0	0	0	10.1142	0	5.79249	1.91953	3.22487	4.05249	0	0	0	0	0	0	0	0	0	0	0	0.87685
k__Bacteria|p__Firmicutes|c__Negativicutes|o__Acidaminococcales|f__Acidaminococcaceae|g__Acidaminococcus|s__Acidaminococcus_fermentans	0	0	0	0	0	0	0	0	0	0	2.55776	0	0	0	0	0	0	0	0	0	0	0	0	0	0	0	0	0	0	0	0	0	0	0	0	0	0	0	0	0	0	0	0	0	0	0	0	0	0
k__Bacteria|p__Firmicutes|c__Negativicutes|o__Acidaminococcales|f__Acidaminococcaceae|g__Phascolarctobacterium|s__Phascolarctobacterium_faecium	0	0	0	0	0	0	0	0	0	0	2.42576	0	0	0	0	0	0	0	0	0	0	0	0	0	0	0	0	0	0	0	0	0.80947	0	1.31616	1.15264	1.29346	0.00164	0	0	0	0	0	0	0	0.84368	0.71438	0.45305	0	0.18647
k__Bacteria|p__Actinobacteria|c__Actinomycetia|o__Bifidobacteriales|f__Bifidobacteriaceae|g__Bifidobacterium|s__Bifidobacterium_pseudocatenulatum	0	0	0	0	0	0	0	0	0	0	2.19842	0	0	0	0	0	0	0	0	0	0	0	0	0	0	0	0	0	0	0	0	0	0	0	0	0	0.00297	0	0	0	0	0	0	0	0	0	0	0	0
k__Bacteria|p__Firmicutes|c__Erysipelotrichia|o__Erysipelotrichales|f__Erysipelotrichaceae|g__Holdemanella|s__Holdemanella_porci	0	0	0	0	0	0	0	0	0	0	0.3076	0	0	0	0	0	0	0	0	0	0	0	0	0	0	0	0	0	0	0	0	0	0	0	0	0	0.1638	0	0	0	0	0	0	0	0	0	0	0	0
k__Bacteria|p__Firmicutes|c__Erysipelotrichia|o__Erysipelotrichales|f__Erysipelotrichaceae|g__Faecalicoccus|s__Faecalicoccus_pleomorphus	0	0	0	0	0	0	0	0	0	0	0.01682	0	0	0	0	0	0	0	0	0	0	0	0	0	0	0	0	0	0	0	0	0	0	0	0	0	0	0	0	0	0	0	0	0	0	0	0	0	0
k__Bacteria|p__Firmicutes|c__Bacilli|o__Lactobacillales|f__Lactobacillaceae|g__Lactiplantibacillus|s__Lactiplantibacillus_plantarum	0	0	0	0	0	0	0	0	0	0	0.01597	0	0	0	0	0	0	0	0	0	0	0	0	0	0	0	0	0	0	0	0	0	0	0	0	0	0	0	0	0.00417	0	0	0	0	0	0	0	0	0
k__Bacteria|p__Firmicutes|c__Bacilli|o__Lactobacillales|f__Lactobacillaceae|g__Ligilactobacillus|s__Ligilactobacillus_salivarius	0	0	0	0	0	0	0	0	0	0	0.00449	0	0	0	0	0	0	0	0	0	0	0	0	0	0	0	0	0	0	0	0	0	0	0	0	0	0	0	0	0	0	0	0	0	0	0	0	0	0
k__Bacteria|p__Actinobacteria|c__Coriobacteriia|o__Coriobacteriales|f__Atopobiaceae|g__Lancefieldella|s__Lancefieldella_parvula	0	0	0	0	0	0	0	0	0	0	0.00277	0	0	0.00091	0	0	0	0	0	0	0	0	0	0	0	0	0	0	0	0	0	0	0	0	0	0	0	0	0	0	0	0.00428	0	0	0	0	0	0	0
k__Bacteria|p__Actinobacteria|c__Actinomycetia|o__Actinomycetales|f__Actinomycetaceae|g__Actinomyces|s__Actinomyces_sp_ICM47	0	0	0	0	0	0	0	0	0	0	0.00127	0	0	0	0	0	0	0	0	0	0	0	0	0	0	0	0	0	0	0	0	0	0	0	0	0	0	0	0	0	0	0.00211	0	0	0	0	0	0	0
k__Bacteria|p__Candidatus_Saccharibacteria|c__Candidatus_Saccharibacteria_unclassified|o__Candidatus_Saccharibacteria_unclassified|f__Candidatus_Saccharibacteria_unclassified|g__Candidatus_Saccharibacteria_unclassified|s__TM7_phylum_sp_oral_taxon_348	0	0	0	0	0	0	0	0	0	0	7e-05	0	0	0	0	0	0	0	0	0	0	0	0	0	0	0	0	0	0	0	0	0	0	0	0	0	0	0	0	0	0	0	0	0	0	0	0	0	0
k__Bacteria|p__Bacteroidetes|c__Bacteroidia|o__Bacteroidales|f__Prevotellaceae|g__Prevotella|s__Prevotella_copri_clade_A|t__SGB1626	0	0	0	0	0	0	0	0	0	0	68.399	0	0	0	0	0	0	0	0	0	0	0	0	0	0	0	0	0	0	0	0	0	0	0	0	0	35.9701	0	0	0.10211	0	0	0	0	0	0	11.5873	0	0
k__Bacteria|p__Bacteroidetes|c__Bacteroidia|o__Bacteroidales|f__Bacteroidaceae|g__Phocaeicola|s__Phocaeicola_vulgatus|t__SGB1814	0	0	0	0	0	0	0	0	0	0	19.0698	0	0	0	0	0	0	0	0	0	0	0	0	0	0	0	0	0	0	0	0	10.1142	0	5.79249	1.91953	3.22487	4.05249	0	0	0	0	0	0	0	0	0	0	0	0.87685
k__Bacteria|p__Firmicutes|c__Negativicutes|o__Acidaminococcales|f__Acidaminococcaceae|g__Acidaminococcus|s__Acidaminococcus_fermentans|t__SGB5743	0	0	0	0	0	0	0	0	0	0	2.55776	0	0	0	0	0	0	0	0	0	0	0	0	0	0	0	0	0	0	0	0	0	0	0	0	0	0	0	0	0	0	0	0	0	0	0	0	0	0
k__Bacteria|p__Firmicutes|c__Negativicutes|o__Acidaminococcales|f__Acidaminococcaceae|g__Phascolarctobacterium|s__Phascolarctobacterium_faecium|t__SGB5792	0	0	0	0	0	0	0	0	0	0	2.42576	0	0	0	0	0	0	0	0	0	0	0	0	0	0	0	0	0	0	0	0	0.80947	0	1.31616	1.15264	1.29346	0.00164	0	0	0	0	0	0	0	0.84368	0.71438	0.45305	0	0.18647
k__Bacteria|p__Actinobacteria|c__Actinomycetia|o__Bifidobacteriales|f__Bifidobacteriaceae|g__Bifidobacterium|s__Bifidobacterium_pseudocatenulatum|t__SGB17237	0	0	0	0	0	0	0	0	0	0	2.19842	0	0	0	0	0	0	0	0	0	0	0	0	0	0	0	0	0	0	0	0	0	0	0	0	0	0.00297	0	0	0	0	0	0	0	0	0	0	0	0
k__Bacteria|p__Firmicutes|c__Erysipelotrichia|o__Erysipelotrichales|f__Erysipelotrichaceae|g__Holdemanella|s__Holdemanella_porci|t__SGB6796	0	0	0	0	0	0	0	0	0	0	0.3076	0	0	0	0	0	0	0	0	0	0	0	0	0	0	0	0	0	0	0	0	0	0	0	0	0	0.1638	0	0	0	0	0	0	0	0	0	0	0	0
k__Bacteria|p__Firmicutes|c__Erysipelotrichia|o__Erysipelotrichales|f__Erysipelotrichaceae|g__Faecalicoccus|s__Faecalicoccus_pleomorphus|t__SGB6792	0	0	0	0	0	0	0	0	0	0	0.01682	0	0	0	0	0	0	0	0	0	0	0	0	0	0	0	0	0	0	0	0	0	0	0	0	0	0	0	0	0	0	0	0	0	0	0	0	0	0
k__Bacteria|p__Firmicutes|c__Bacilli|o__Lactobacillales|f__Lactobacillaceae|g__Lactiplantibacillus|s__Lactiplantibacillus_plantarum|t__SGB7202	0	0	0	0	0	0	0	0	0	0	0.01597	0	0	0	0	0	0	0	0	0	0	0	0	0	0	0	0	0	0	0	0	0	0	0	0	0	0	0	0	0.00417	0	0	0	0	0	0	0	0	0
k__Bacteria|p__Firmicutes|c__Bacilli|o__Lactobacillales|f__Lactobacillaceae|g__Ligilactobacillus|s__Ligilactobacillus_salivarius|t__SGB7082	0	0	0	0	0	0	0	0	0	0	0.00449	0	0	0	0	0	0	0	0	0	0	0	0	0	0	0	0	0	0	0	0	0	0	0	0	0	0	0	0	0	0	0	0	0	0	0	0	0	0
k__Bacteria|p__Actinobacteria|c__Coriobacteriia|o__Coriobacteriales|f__Atopobiaceae|g__Lancefieldella|s__Lancefieldella_parvula|t__SGB966	0	0	0	0	0	0	0	0	0	0	0.00277	0	0	0.00091	0	0	0	0	0	0	0	0	0	0	0	0	0	0	0	0	0	0	0	0	0	0	0	0	0	0	0	0.00428	0	0	0	0	0	0	0
k__Bacteria|p__Actinobacteria|c__Actinomycetia|o__Actinomycetales|f__Actinomycetaceae|g__Actinomyces|s__Actinomyces_sp_ICM47|t__SGB17167_group	0	0	0	0	0	0	0	0	0	0	0.00127	0	0	0	0	0	0	0	0	0	0	0	0	0	0	0	0	0	0	0	0	0	0	0	0	0	0	0	0	0	0	0.00211	0	0	0	0	0	0	0
k__Bacteria|p__Candidatus_Saccharibacteria|c__Candidatus_Saccharibacteria_unclassified|o__Candidatus_Saccharibacteria_unclassified|f__Candidatus_Saccharibacteria_unclassified|g__Candidatus_Saccharibacteria_unclassified|s__TM7_phylum_sp_oral_taxon_348|t__SGB19880	0	0	0	0	0	0	0	0	0	0	7e-05	0	0	0	0	0	0	0	0	0	0	0	0	0	0	0	0	0	0	0	0	0	0	0	0	0	0	0	0	0	0	0	0	0	0	0	0	0	0
k__Bacteria|p__Firmicutes|c__CFGB3070	0	0	0	0	0	0	0	0	0	0	0	0.11609	0.10995	0.03196	0	0	0	0	0	0	0	0	0	0	0	0	0	0	0	0	0.22153	0	0.03452	0	0	0.03533	0	0	0	0	0	0	0	3.68872	0.5582	0.03161	0.38383	0	0.04863
k__Bacteria|p__Firmicutes|c__CFGB2915	0	0	0	0	0	0	0	0	0	0	0	0.07998	0.00098	0.01386	0	0	0	0	0.01579	0	0	0	0	0	0	0	0	0	0	0	0	0	0	0.00436	0.00581	0.02552	0	0	0	0	0	0	0	0.29547	0.03138	0.17579	0.05268	0	0.00646
k__Bacteria|p__Proteobacteria|c__Alphaproteobacteria	0	0	0	0	0	0	0	0	0	0	0	0.07349	0.09738	0.04761	0	0	0	0	0	0	0	0	0	0	0	0	0	0	0	0	0.03214	0	0.18661	0.00155	0.02859	0.06014	2.78627	0	0	0	0	0	0	0.00115	0.10267	0.17225	0.06139	0	0.26424
k__Bacteria|p__Firmicutes|c__CFGB3022	0	0	0	0	0	0	0	0	0	0	0	0.02529	0.13376	0.0317	0	0	0	0	0	0	0	0	0	0	0	0	0	0	0	0	0	0	0	0	0.00389	0	0	0	0	0	0	0	0	0	0	0	0	0	0
k__Bacteria|p__Firmicutes|c__CFGB75922	0	0	0	0	0	0	0	0	0	0	0	0.01226	0.01053	0.03305	0	0	0	0	0	0	0	0	0	0	0	0	0	0	0	0	0.00273	0	0	0	0	0	0.00019	0	0	0	0	0	0	0	0	0	0	0	0.00065
k__Bacteria|p__Firmicutes|c__CFGB1227	0	0	0	0	0	0	0	0	0	0	0	0.00318	0.00643	0.01838	0	0	0	0	0	0	0	0	0	0	0	0	0	0	0	0	0	0.07452	0	0.6352	0.64174	0.01162	0	0	0	0	0	0	0	0	0	0	0	0	0.00051
k__Bacteria|p__Firmicutes|c__CFGB3070|o__OFGB3070	0	0	0	0	0	0	0	0	0	0	0	0.11609	0.10995	0.03196	0	0	0	0	0	0	0	0	0	0	0	0	0	0	0	0	0.22153	0	0.03452	0	0	0.03533	0	0	0	0	0	0	0	3.68872	0.5582	0.03161	0.38383	0	0.04863
k__Bacteria|p__Firmicutes|c__CFGB2915|o__OFGB2915	0	0	0	0	0	0	0	0	0	0	0	0.07998	0.00098	0.01386	0	0	0	0	0.01579	0	0	0	0	0	0	0	0	0	0	0	0	0	0	0.00436	0.00581	0.02552	0	0	0	0	0	0	0	0.29547	0.03138	0.17579	0.05268	0	0.00646
k__Bacteria|p__Proteobacteria|c__Alphaproteobacteria|o__Hyphomicrobiales	0	0	0	0	0	0	0	0	0	0	0	0.07349	0.09738	0.04761	0	0	0	0	0	0	0	0	0	0	0	0	0	0	0	0	0.03214	0	0	0.00155	0.02859	0.06014	2.78627	0	0	0	0	0	0	0	0	0.05665	0.06004	0	0.23556
k__Bacteria|p__Firmicutes|c__CFGB3022|o__OFGB3022	0	0	0	0	0	0	0	0	0	0	0	0.02529	0.13376	0.0317	0	0	0	0	0	0	0	0	0	0	0	0	0	0	0	0	0	0	0	0	0.00389	0	0	0	0	0	0	0	0	0	0	0	0	0	0
k__Bacteria|p__Firmicutes|c__CFGB75922|o__OFGB75922	0	0	0	0	0	0	0	0	0	0	0	0.01226	0.01053	0.03305	0	0	0	0	0	0	0	0	0	0	0	0	0	0	0	0	0.00273	0	0	0	0	0	0.00019	0	0	0	0	0	0	0	0	0	0	0	0.00065
k__Bacteria|p__Firmicutes|c__CFGB1227|o__OFGB1227	0	0	0	0	0	0	0	0	0	0	0	0.00318	0.00643	0.01838	0	0	0	0	0	0	0	0	0	0	0	0	0	0	0	0	0	0.07452	0	0.6352	0.64174	0.01162	0	0	0	0	0	0	0	0	0	0	0	0	0.00051
k__Bacteria|p__Firmicutes|c__CFGB3070|o__OFGB3070|f__FGB3070	0	0	0	0	0	0	0	0	0	0	0	0.11609	0.10995	0.03196	0	0	0	0	0	0	0	0	0	0	0	0	0	0	0	0	0.22153	0	0.03452	0	0	0.03533	0	0	0	0	0	0	0	3.68872	0.5582	0.03161	0.38383	0	0.04863
k__Bacteria|p__Firmicutes|c__CFGB2915|o__OFGB2915|f__FGB2915	0	0	0	0	0	0	0	0	0	0	0	0.07998	0.00098	0.01386	0	0	0	0	0.01579	0	0	0	0	0	0	0	0	0	0	0	0	0	0	0.00436	0.00581	0.02552	0	0	0	0	0	0	0	0.29547	0.03138	0.17579	0.05268	0	0.00646
k__Bacteria|p__Proteobacteria|c__Alphaproteobacteria|o__Hyphomicrobiales|f__Methylobacteriaceae	0	0	0	0	0	0	0	0	0	0	0	0.07349	0.09738	0.04761	0	0	0	0	0	0	0	0	0	0	0	0	0	0	0	0	0.03214	0	0	0.00155	0.02859	0.06014	0.05273	0	0	0	0	0	0	0	0	0.05665	0.06004	0	0.23556
k__Bacteria|p__Firmicutes|c__CFGB3022|o__OFGB3022|f__FGB3022	0	0	0	0	0	0	0	0	0	0	0	0.02529	0.13376	0.0317	0	0	0	0	0	0	0	0	0	0	0	0	0	0	0	0	0	0	0	0	0.00389	0	0	0	0	0	0	0	0	0	0	0	0	0	0
k__Bacteria|p__Firmicutes|c__CFGB75922|o__OFGB75922|f__FGB75922	0	0	0	0	0	0	0	0	0	0	0	0.01226	0.01053	0.03305	0	0	0	0	0	0	0	0	0	0	0	0	0	0	0	0	0.00273	0	0	0	0	0	0.00019	0	0	0	0	0	0	0	0	0	0	0	0.00065
k__Bacteria|p__Firmicutes|c__CFGB1227|o__OFGB1227|f__FGB1227	0	0	0	0	0	0	0	0	0	0	0	0.00318	0.00643	0.01838	0	0	0	0	0	0	0	0	0	0	0	0	0	0	0	0	0	0.07452	0	0.6352	0.64174	0.01162	0	0	0	0	0	0	0	0	0	0	0	0	0.00051
k__Bacteria|p__Firmicutes|c__Clostridia|o__Eubacteriales|f__Christensenellaceae	0	0	0	0	0	0	0	0	0	0	0	0.00311	0.00219	0.00218	0	0	0	0	0	0	0	0	0	0	0	0	0	0	0	0	0.00106	0	0	0.01958	0.00307	0.0063	0.00037	0	0	0	0	0	0	0	0	0	0	0	0
k__Bacteria|p__Bacteroidetes|c__Bacteroidia|o__Bacteroidales|f__Muribaculaceae|g__GGB1460	0	0	0	0	0	0	0	0	0	0	0	0.43324	0.20863	0.41034	0	0	0	0	0	0	0	0	0	0	0	0	0	0	0	0	0	0	0	0	0	0	0	0	0	0	0	0	0	0	0	0	0	0	0
k__Bacteria|p__Firmicutes|c__Clostridia|o__Clostridia_unclassified|f__Clostridia_unclassified|g__Candidatus_Gallimonas	0	0	0	0	0	0	0	0	0	0	0	0.25657	0.15452	0.28903	0	0	0	0	0	0	0	0	0	0	0	0	0	0	0	0	0	0.00955	0	0.15458	0.01244	0.07461	0	0	0	0	0	0	0	0	0	0	0	0	0.02228
k__Bacteria|p__Firmicutes|c__CFGB76783|o__OFGB76783|f__FGB76783|g__GGB9695	0	0	0	0	0	0	0	0	0	0	0	0.18621	0.34618	0.0917	0	0	0	0	0	0	0	0	0	0	0	0	0	0	0	0	0.00065	0	0	0	0	0	0	0	0	0	0	0	0	0	0	0	0	0	0
k__Bacteria|p__Firmicutes|c__CFGB3070|o__OFGB3070|f__FGB3070|g__GGB9775	0	0	0	0	0	0	0	0	0	0	0	0.11609	0.10995	0.03196	0	0	0	0	0	0	0	0	0	0	0	0	0	0	0	0	0.22153	0	0	0	0	0.03533	0	0	0	0	0	0	0	0	0	0	0	0	0.01308
k__Bacteria|p__Firmicutes|c__CFGB38642|o__OFGB38642|f__FGB38642|g__GGB9765	0	0	0	0	0	0	0	0	0	0	0	0.08812	0.13671	0	0	0	0	0	0	0	0	0	0	0	0	0	0	0	0	0	0.04831	0	0	0	0	0	0.00139	0	0	0	0	0	0	0	0	0	0	0	0
k__Bacteria|p__Firmicutes|c__CFGB2915|o__OFGB2915|f__FGB2915|g__GGB36267	0	0	0	0	0	0	0	0	0	0	0	0.07998	0.00098	0.01386	0	0	0	0	0.01579	0	0	0	0	0	0	0	0	0	0	0	0	0	0	0.00436	0.00581	0.02552	0	0	0	0	0	0	0	0.29547	0.03138	0.17579	0.05268	0	0.00646
k__Bacteria|p__Proteobacteria|c__Alphaproteobacteria|o__Hyphomicrobiales|f__Methylobacteriaceae|g__Methylobacterium	0	0	0	0	0	0	0	0	0	0	0	0.07349	0.09738	0.04761	0	0	0	0	0	0	0	0	0	0	0	0	0	0	0	0	0.03214	0	0	0.00155	0.02859	0.06014	0.05273	0	0	0	0	0	0	0	0	0.05665	0.06004	0	0.23556
k__Bacteria|p__Firmicutes|c__Bacilli|o__Lactobacillales|f__Enterococcaceae|g__GGB33512	0	0	0	0	0	0	0	0	0	0	0	0.06505	0.18818	0.58634	0	0	0	0	0	0	0	0	0	0	0	0	0	0	0	0	0	0	0	0.01152	0.03079	0.24688	0.00545	0	0	0	0	0	0	0	0	0	0	0	0
k__Bacteria|p__Firmicutes|c__Clostridia|o__Clostridia_unclassified|f__Clostridia_unclassified|g__Candidatus_Allobutyricicoccus	0	0	0	0	0	0	0	0	0	0	0	0.05603	0.02817	0.43841	0	0	0	0	0	0	0	0	0	0	0	0	0	0	0	0	0	0	0	0	0	0	0	0	0	0	0	0	0	0	0	0	0	0	0
k__Bacteria|p__Firmicutes|c__CFGB1507|o__OFGB1507|f__FGB1507|g__GGB3817	0	0	0	0	0	0	0	0	0	0	0	0.05406	0.16245	0.09816	0	0	0	0	0	0	0	0	0	0	0	0	0	0	0	0	0	0	0	0	0	0	0	0	0	0	0	0	0	0	0	0	0	0	0.00328
k__Bacteria|p__Firmicutes|c__Clostridia|o__Eubacteriales|f__Eubacteriaceae|g__Eubacteriaceae_unclassified	0	0	0	0	0	0	0	0	0	0	0	0.03814	0.03779	0.00407	0	0	0	0	0	0	0	0	0	0	0	0	0	0	0	0	0.00296	0	0.00431	0.01576	0.07593	0.00773	0.04862	0.04225	0	0	0	0	0	0	0.06239	0.01559	0	0	0
k__Bacteria|p__Firmicutes|c__CFGB3022|o__OFGB3022|f__FGB3022|g__GGB9499	0	0	0	0	0	0	0	0	0	0	0	0.02529	0.13376	0.0317	0	0	0	0	0	0	0	0	0	0	0	0	0	0	0	0	0	0	0	0	0.00389	0	0	0	0	0	0	0	0	0	0	0	0	0	0
k__Bacteria|p__Firmicutes|c__Clostridia|o__Eubacteriales|f__Clostridiaceae|g__GGB42639	0	0	0	0	0	0	0	0	0	0	0	0.02056	0.04373	0.07476	0	0	0	0	0	0	0	0	0	0	0	0	0	0	0	0	0.05049	0	0	0	0	0	0	0	0	0	0	0	0	0	0	0	0	0	0
k__Bacteria|p__Firmicutes|c__Clostridia|o__Eubacteriales|f__Eubacteriales_Family_XIII_Incertae_Sedis|g__GGB2987	0	0	0	0	0	0	0	0	0	0	0	0.01861	0.04344	0.0137	0	0	0	0	0	0	0	0	0	0	0	0	0	0	0	0	0.02081	0	0	0	0	0	0	0	0	0	0	0	0	0	0	0	0	0	0.01106
k__Bacteria|p__Firmicutes|c__Clostridia|o__Eubacteriales|f__Lachnospiraceae|g__GGB3602	0	0	0	0	0	0	0	0	0	0	0	0.01559	0.00128	0.0018	0	0	0	0	0	0	0	0	0	0	0	0	0	0.03668	0.71996	0.15087	0	0	0	0	0	0	0.00192	0	0	0	0	0	0	0	0	0	0	0	0
k__Bacteria|p__Firmicutes|c__CFGB75922|o__OFGB75922|f__FGB75922|g__GGB34900	0	0	0	0	0	0	0	0	0	0	0	0.01226	0.01053	0.03305	0	0	0	0	0	0	0	0	0	0	0	0	0	0	0	0	0.00273	0	0	0	0	0	0.00019	0	0	0	0	0	0	0	0	0	0	0	0.00065
k__Bacteria|p__Firmicutes|c__Clostridia|o__Eubacteriales|f__Peptostreptococcaceae|g__GGB4456	0	0	0	0	0	0	0	0	0	0	0	0.01136	0.00069	8e-05	0	0	0	0	0.00364	0	0	0	0	0	0	0	0	0.01237	0	0	0.00377	0	0	0	0	0.00739	0.00479	0	0	0.02975	0	0.10286	0	0.01379	0.00209	0.01055	0.00976	0	0.00045
k__Bacteria|p__Firmicutes|c__Tissierellia|o__Tissierellales|f__Peptoniphilaceae|g__Parvimonas	0	0	0	0	0	0	0	0	0	0	0	0.01119	0	0.01276	0	0	0	0	0	0	0	0	0	0	0	0	0	0	0	0	0	0	0	0	0	0	0.00623	0	0	0	0	0	0	0	0	0	0.00105	0	0
k__Bacteria|p__Firmicutes|c__Tissierellia|o__Tissierellales|f__Peptoniphilaceae|g__Anaerococcus	0	0	0	0	0	0	0	0	0	0	0	0.00767	0.00457	0.05636	0	0	0	0	0	0	0	0	0	0	0	0	0	0	0	0	0.0109	0	0	0	0	0	0.12904	0	0	0	0	0	0	0	0.09924	0.06189	0.12968	0	0
k__Bacteria|p__Firmicutes|c__Clostridia|o__Clostridia_unclassified|f__Clostridia_unclassified|g__Candidatus_Aristotella	0	0	0	0	0	0	0	0	0	0	0	0.00742	0.01465	0.02888	0	0	0	0	0	0	0	0	0	0	0	0	0	0	0	0	0.01063	0	0	0	0	0	0	0	0	0	0	0	0	0	0	0	0	0	0
k__Bacteria|p__Firmicutes|c__Clostridia|o__Eubacteriales|f__Oscillospiraceae|g__Angelakisella	0	0	0	0	0	0	0	0	0	0	0	0.00656	0.00702	0.0114	0	0	0	0	0	0	0	0	0	0	0	0	0	0	0	0	0	0	0	0.04583	0.0153	0.00196	0.00322	0	0	0	0	0	0	0	0	0	0	0	0.08668
k__Bacteria|p__Actinobacteria|c__Actinomycetia|o__Actinomycetales|f__Actinomycetaceae|g__Schaalia	0	0	0	0	0	0	0	0	0	0	0	0.00645	0	0.02277	0	0	0	0	0	0	0	0	0	0	0	0.00094	0	0	0	0	0	0	0	0	0	0	0	0	0	0	0	0	0	0.0073	0	0.0004	0	0	0
k__Bacteria|p__Actinobacteria|c__Coriobacteriia|o__Coriobacteriales|f__Atopobiaceae|g__Atopobium	0	0	0	0	0	0	0	0	0	0	0	0.00563	0.00158	0.00416	0	0	0	0	0	0	0	0	0	0	0.70996	0.70687	0	0	0	0	0	0	0	0	0	0	0	0	0	0	0	0	0	0	0	0	0	0	0
k__Bacteria|p__Firmicutes|c__Bacilli|o__Lactobacillales|f__Streptococcaceae|g__GGB45491	0	0	0	0	0	0	0	0	0	0	0	0.00365	0.01349	0.00393	0	0	0	0	0	0	0	0	0	0	0	0	0	0	0	0	0	0	0	0	0	0	0	0	0	0	0	0	0	0	0	0	0	0	0
k__Bacteria|p__Firmicutes|c__CFGB1227|o__OFGB1227|f__FGB1227|g__GGB3002	0	0	0	0	0	0	0	0	0	0	0	0.00318	0.00643	0.01838	0	0	0	0	0	0	0	0	0	0	0	0	0	0	0	0	0	0	0	0	0	0	0	0	0	0	0	0	0	0	0	0	0	0	0
k__Bacteria|p__Firmicutes|c__Clostridia|o__Eubacteriales|f__Christensenellaceae|g__Christensenellaceae_unclassified	0	0	0	0	0	0	0	0	0	0	0	0.00311	0.00219	0.00218	0	0	0	0	0	0	0	0	0	0	0	0	0	0	0	0	0	0	0	0	0	0	0.00037	0	0	0	0	0	0	0	0	0	0	0	0
k__Bacteria|p__Firmicutes|c__Clostridia|o__Clostridia_unclassified|f__Clostridia_unclassified|g__Candidatus_Parachristensenella	0	0	0	0	0	0	0	0	0	0	0	0.00249	0.00655	0.00366	0	0	0	0	0	0	0	0	0	0	0	0	0	0	0	0	0.00196	0	0	0	0	0	0	0	0	0	0	0	0	0	0	0	0	0	0
k__Bacteria|p__Firmicutes|c__Tissierellia|o__Tissierellales|f__Peptoniphilaceae|g__Urinicoccus	0	0	0	0	0	0	0	0	0	0	0	0.00129	0	0	0	0	0	0	0	0	0	0	0	0	0	0	0	0	0	0	0	0	0	0	0	0	0	0	0	0	0	0	0	0	0	0	0	0	0
k__Bacteria|p__Firmicutes|c__Clostridia|o__Eubacteriales|f__Eubacteriales_unclassified|g__Fenollaria	0	0	0	0	0	0	0	0	0	0	0	0.00117	0.06965	2.29426	0	0	0	0	0	0	0	0	0	0	0	0	0	0	0	0	0	0	0	0	0	0	0	0	0	0	0	0	0	0	0	0	0	0	0
k__Bacteria|p__Firmicutes|c__Clostridia|o__Eubacteriales|f__Clostridiaceae|g__GGB9580	0	0	0	0	0	0	0	0	0	0	0	0.00099	0.00266	0.00194	0	0	0	0	0	0	0	0	0	0	0	0	0	0	0	0	0.00397	0	0	0	0	0	0	0	0	0	0	0	0	0	0	0	0	0	0
k__Bacteria|p__Firmicutes|c__Clostridia|o__Eubacteriales|f__Eubacteriaceae|g__Anaerofustis	0	0	0	0	0	0	0	0	0	0	0	0.00076	0.00181	0.00364	0	0	0	0	0	0	0	0	0	0	0	0	0	0	0	0	0.00123	0	0	0	0	0	0	0	0	0	0	0	0	0	0	0	0	0	0
k__Bacteria|p__Firmicutes|c__Clostridia|o__Eubacteriales|f__Peptostreptococcaceae|g__GGB3444	0	0	0	0	0	0	0	0	0	0	0	7e-05	0.00093	0.00105	0	0	0	0	0	0	0	0	0	0	0	0	0	0	0	0	0	0	0	0	0	0	0	0	0	0	0	0	0	0	0	0	0	0	0
k__Bacteria|p__Bacteroidetes|c__Bacteroidia|o__Bacteroidales|f__Muribaculaceae|g__GGB1460|s__GGB1460_SGB2023	0	0	0	0	0	0	0	0	0	0	0	0.43324	0.20863	0.41034	0	0	0	0	0	0	0	0	0	0	0	0	0	0	0	0	0	0	0	0	0	0	0	0	0	0	0	0	0	0	0	0	0	0	0
k__Bacteria|p__Firmicutes|c__Clostridia|o__Clostridia_unclassified|f__Clostridia_unclassified|g__Candidatus_Gallimonas|s__Candidatus_Gallimonas_intestinalis	0	0	0	0	0	0	0	0	0	0	0	0.25657	0.15452	0.28903	0	0	0	0	0	0	0	0	0	0	0	0	0	0	0	0	0	0.00955	0	0.15458	0.01244	0.07461	0	0	0	0	0	0	0	0	0	0	0	0	0.02228
k__Bacteria|p__Firmicutes|c__CFGB76783|o__OFGB76783|f__FGB76783|g__GGB9695|s__GGB9695_SGB15209	0	0	0	0	0	0	0	0	0	0	0	0.18621	0.34618	0.0917	0	0	0	0	0	0	0	0	0	0	0	0	0	0	0	0	0.00065	0	0	0	0	0	0	0	0	0	0	0	0	0	0	0	0	0	0
k__Bacteria|p__Bacteroidetes|c__Bacteroidia|o__Bacteroidales|f__Prevotellaceae|g__Prevotella|s__Prevotella_buccalis	0	0	0	0	0	0	0	0	0	0	0	0.16469	0.00353	0.07664	0	0	0	0	0	0	0	0	0	0	0	0	0	0.02977	0	0	0	0	0	0	0.0026	0	0	0	0	0	0	0	0	0	0	0	0	0	0
k__Bacteria|p__Firmicutes|c__CFGB3070|o__OFGB3070|f__FGB3070|g__GGB9775|s__GGB9775_SGB15395	0	0	0	0	0	0	0	0	0	0	0	0.11609	0.10995	0.03196	0	0	0	0	0	0	0	0	0	0	0	0	0	0	0	0	0.22153	0	0	0	0	0.03533	0	0	0	0	0	0	0	0	0	0	0	0	0.01308
k__Bacteria|p__Firmicutes|c__Erysipelotrichia|o__Erysipelotrichales|f__Erysipelotrichaceae|g__Massilimicrobiota|s__Massilimicrobiota_timonensis	0	0	0	0	0	0	0	0	0	0	0	0.09918	0.16518	0.02127	0	0	0	0	0	0	0	0	0	0	0	0	0	0	0	0	0.01435	0	0	0	0	0	0	0	0	0	0	0	0	0	0	0	0	0	0
k__Bacteria|p__Firmicutes|c__CFGB38642|o__OFGB38642|f__FGB38642|g__GGB9765|s__GGB9765_SGB15382	0	0	0	0	0	0	0	0	0	0	0	0.08812	0.13671	0	0	0	0	0	0	0	0	0	0	0	0	0	0	0	0	0	0.04831	0	0	0	0	0	0.00139	0	0	0	0	0	0	0	0	0	0	0	0
k__Bacteria|p__Firmicutes|c__Clostridia|o__Eubacteriales|f__Lachnospiraceae|g__Mediterraneibacter|s__Mediterraneibacter_SGB4598	0	0	0	0	0	0	0	0	0	0	0	0.08117	0.31216	0.30206	0	0	0	0	0	0	0	0	0	0	0	0	0	0	0	0	0	0	0	0	0	0	0	0	0	0	0	0	0	0	0	0	0	0	0
k__Bacteria|p__Firmicutes|c__CFGB2915|o__OFGB2915|f__FGB2915|g__GGB36267|s__GGB36267_SGB14177	0	0	0	0	0	0	0	0	0	0	0	0.07998	0.00098	0.01386	0	0	0	0	0.01579	0	0	0	0	0	0	0	0	0	0	0	0	0	0	0.00436	0.00581	0.02552	0	0	0	0	0	0	0	0.29547	0.03138	0.17579	0.05268	0	0.00646
k__Bacteria|p__Firmicutes|c__Clostridia|o__Eubacteriales|f__Oscillospiraceae|g__Ruminococcus|s__Ruminococcus_bromii	0	0	0	0	0	0	0	0	0	0	0	0.07973	0.05844	0	0	0	0	0	0	0	0	0	0	0	0	0	0	0	0	0	0	0	0	0	0	0	0	0	0	0	0	0	0	0.12032	0	0.70138	0	0	0
k__Bacteria|p__Proteobacteria|c__Alphaproteobacteria|o__Hyphomicrobiales|f__Methylobacteriaceae|g__Methylobacterium|s__Methylobacterium_SGB15164	0	0	0	0	0	0	0	0	0	0	0	0.07349	0.09738	0.04761	0	0	0	0	0	0	0	0	0	0	0	0	0	0	0	0	0.03214	0	0	0.00155	0.02859	0.06014	0.05273	0	0	0	0	0	0	0	0	0.05665	0.06004	0	0.23556
k__Bacteria|p__Firmicutes|c__Bacilli|o__Lactobacillales|f__Enterococcaceae|g__GGB33512|s__GGB33512_SGB15201	0	0	0	0	0	0	0	0	0	0	0	0.06505	0.18818	0.58634	0	0	0	0	0	0	0	0	0	0	0	0	0	0	0	0	0	0	0	0	0	0	0	0	0	0	0	0	0	0	0	0	0	0	0
k__Bacteria|p__Firmicutes|c__Clostridia|o__Clostridia_unclassified|f__Clostridia_unclassified|g__Candidatus_Allobutyricicoccus|s__Candidatus_Allobutyricicoccus_pentlandensis	0	0	0	0	0	0	0	0	0	0	0	0.05603	0.02817	0.43841	0	0	0	0	0	0	0	0	0	0	0	0	0	0	0	0	0	0	0	0	0	0	0	0	0	0	0	0	0	0	0	0	0	0	0
k__Bacteria|p__Firmicutes|c__CFGB1507|o__OFGB1507|f__FGB1507|g__GGB3817|s__GGB3817_SGB5182	0	0	0	0	0	0	0	0	0	0	0	0.05406	0.16245	0.09816	0	0	0	0	0	0	0	0	0	0	0	0	0	0	0	0	0	0	0	0	0	0	0	0	0	0	0	0	0	0	0	0	0	0	0.00328
k__Bacteria|p__Firmicutes|c__Clostridia|o__Eubacteriales|f__Eubacteriaceae|g__Eubacteriaceae_unclassified|s__Eubacteriaceae_bacterium_CHKCI004	0	0	0	0	0	0	0	0	0	0	0	0.03814	0.03779	0.00407	0	0	0	0	0	0	0	0	0	0	0	0	0	0	0	0	0	0	0	0	0	0	0	0	0	0	0	0	0	0	0	0	0	0	0
k__Bacteria|p__Firmicutes|c__CFGB76112|o__OFGB76112|f__FGB76112|g__GGB79630|s__GGB79630_SGB13983	0	0	0	0	0	0	0	0	0	0	0	0.02948	0.11712	0.04684	0	0	0	0	0	0	0	0	0	0	0	0	0	0	0	0	0	0	0	0	0	0	0	0	0	0	0	0	0	0	0	0	0	0	0
k__Bacteria|p__Firmicutes|c__Clostridia|o__Eubacteriales|f__Oscillospiraceae|g__Dysosmobacter|s__Dysosmobacter_sp_Marseille_Q4140	0	0	0	0	0	0	0	0	0	0	0	0.02784	0.00553	0.18679	0	0	0	0	0	0	0	0	0	0	0	0	0	0	0	0	0	0	0	0	0	0	0	0	0	0	0	0	0	0	0	0	0	0	0
k__Bacteria|p__Firmicutes|c__CFGB3022|o__OFGB3022|f__FGB3022|g__GGB9499|s__GGB9499_SGB72735	0	0	0	0	0	0	0	0	0	0	0	0.02529	0.13376	0.0317	0	0	0	0	0	0	0	0	0	0	0	0	0	0	0	0	0	0	0	0	0.00389	0	0	0	0	0	0	0	0	0	0	0	0	0	0
k__Bacteria|p__Firmicutes|c__Clostridia|o__Eubacteriales|f__Oscillospiraceae|g__Anaerotruncus|s__Anaerotruncus_rubiinfantis	0	0	0	0	0	0	0	0	0	0	0	0.0241	0.01158	0.01273	0	0	0	0	0	0	0	0	0	0	0	0	0	0	0	0	0	0	0	0	0	0.00472	0.00071	0	0	0	0	0	0	0	0	0	0	0	0.00571
k__Bacteria|p__Firmicutes|c__Clostridia|o__Eubacteriales|f__Clostridiaceae|g__GGB42639|s__GGB42639_SGB59836	0	0	0	0	0	0	0	0	0	0	0	0.02056	0.04373	0.07476	0	0	0	0	0	0	0	0	0	0	0	0	0	0	0	0	0.05049	0	0	0	0	0	0	0	0	0	0	0	0	0	0	0	0	0	0
k__Bacteria|p__Firmicutes|c__Clostridia|o__Eubacteriales|f__Eubacteriales_Family_XIII_Incertae_Sedis|g__GGB2987|s__GGB2987_SGB3969	0	0	0	0	0	0	0	0	0	0	0	0.01861	0.04344	0.0137	0	0	0	0	0	0	0	0	0	0	0	0	0	0	0	0	0.02081	0	0	0	0	0	0	0	0	0	0	0	0	0	0	0	0	0	0.01106
k__Bacteria|p__Firmicutes|c__Clostridia|o__Eubacteriales|f__Lachnospiraceae|g__GGB3602|s__GGB3602_SGB66069	0	0	0	0	0	0	0	0	0	0	0	0.01559	0.00128	0.0018	0	0	0	0	0	0	0	0	0	0	0	0	0	0.03668	0.71996	0.15087	0	0	0	0	0	0	0	0	0	0	0	0	0	0	0	0	0	0	0
k__Bacteria|p__Firmicutes|c__Clostridia|o__Eubacteriales|f__Oscillospiraceae|g__Flavonifractor|s__Flavonifractor_sp_An100	0	0	0	0	0	0	0	0	0	0	0	0.0142	0.08319	0	0	0	0	0	0	0	0	0	0	0	0	0	0	0	0	0	0	0	0	0.01336	0.0116	0.01026	0	0	0	0	0	0	0	0	0	0	0	0	0
k__Bacteria|p__Firmicutes|c__CFGB75922|o__OFGB75922|f__FGB75922|g__GGB34900|s__GGB34900_SGB14891	0	0	0	0	0	0	0	0	0	0	0	0.01226	0.01053	0.03305	0	0	0	0	0	0	0	0	0	0	0	0	0	0	0	0	0.00273	0	0	0	0	0	0.00019	0	0	0	0	0	0	0	0	0	0	0	0.00065
k__Bacteria|p__Firmicutes|c__Clostridia|o__Eubacteriales|f__Peptostreptococcaceae|g__GGB4456|s__GGB4456_SGB6141	0	0	0	0	0	0	0	0	0	0	0	0.01136	0.00069	8e-05	0	0	0	0	0.00364	0	0	0	0	0	0	0	0	0.01237	0	0	0.00377	0	0	0	0	0.00739	0.00479	0	0	0.02975	0	0.10286	0	0.01379	0.00209	0.01055	0.00976	0	0.00045
k__Bacteria|p__Firmicutes|c__Tissierellia|o__Tissierellales|f__Peptoniphilaceae|g__Parvimonas|s__Parvimonas_micra	0	0	0	0	0	0	0	0	0	0	0	0.01119	0	0.01276	0	0	0	0	0	0	0	0	0	0	0	0	0	0	0	0	0	0	0	0	0	0	0.00623	0	0	0	0	0	0	0	0	0	0.00105	0	0
k__Bacteria|p__Bacteroidetes|c__Bacteroidia|o__Bacteroidales|f__Bacteroidaceae|g__Bacteroides|s__Bacteroides_SGB15210	0	0	0	0	0	0	0	0	0	0	0	0.0109	0.01958	0.0706	0	0	0	0	0	0	0	0	0	0	0	0	0	0	0	0	0	0	0	0.01154	0	0.00767	0	0	0	0	0	0	0	0	0	0	0	0	0
k__Bacteria|p__Firmicutes|c__CFGB1249|o__OFGB1249|f__FGB1249|g__GGB3033|s__GGB3033_SGB4029	0	0	0	0	0	0	0	0	0	0	0	0.01054	0.05492	0.04082	0	0	0	0	0	0	0	0	0	0	0	0	0	0	0	0	0.01741	0	0	0	0	0	0.02102	0	0	0	0	0	0	0	0	0	0	0	0.03954
k__Bacteria|p__Firmicutes|c__Clostridia|o__Eubacteriales|f__Eubacteriales_unclassified|g__Gemmiger|s__Gemmiger_sp_An194	0	0	0	0	0	0	0	0	0	0	0	0.00813	0	0	0	0	0	0	0	0	0	0	0	0	0	0	0	0	0	0	0	0	0	0	0	0	0	0	0	0	0	0	0	0	0	0	0	0	0
k__Bacteria|p__Firmicutes|c__Clostridia|o__Clostridia_unclassified|f__Clostridia_unclassified|g__Candidatus_Aristotella|s__Candidatus_Aristotella_avistercoris	0	0	0	0	0	0	0	0	0	0	0	0.00742	0.01465	0.02888	0	0	0	0	0	0	0	0	0	0	0	0	0	0	0	0	0.01063	0	0	0	0	0	0	0	0	0	0	0	0	0	0	0	0	0	0
k__Bacteria|p__Bacteroidetes|c__Bacteroidia|o__Bacteroidales|f__Porphyromonadaceae|g__Porphyromonas|s__Porphyromonas_SGB1980	0	0	0	0	0	0	0	0	0	0	0	0.00701	0.1426	3.906	0	0	0	0	0	0	0	0	0	0	0	0	0	0	0	0	0	0	0	0	0	0	0.00388	0	0	0	0	0	0	0	0	0.26477	0	0	0
k__Bacteria|p__Bacteroidetes|c__Bacteroidia|o__Bacteroidales|f__Prevotellaceae|g__Prevotella|s__Prevotella_corporis	0	0	0	0	0	0	0	0	0	0	0	0.00674	0.02486	0.01598	0	0	0	0	0	0	0	0	0	0	0	0	0	0.05821	0	0	0	0	0	0	0	0	0	0	0	0	0	0	0	0	0	0.00146	0	0	0
k__Bacteria|p__Firmicutes|c__Clostridia|o__Eubacteriales|f__Oscillospiraceae|g__Angelakisella|s__Angelakisella_massiliensis	0	0	0	0	0	0	0	0	0	0	0	0.00656	0.00702	0.0114	0	0	0	0	0	0	0	0	0	0	0	0	0	0	0	0	0	0	0	0.04583	0.0153	0.00196	0.00322	0	0	0	0	0	0	0	0	0	0	0	0.08668
k__Bacteria|p__Actinobacteria|c__Actinomycetia|o__Actinomycetales|f__Actinomycetaceae|g__Schaalia|s__Schaalia_turicensis	0	0	0	0	0	0	0	0	0	0	0	0.00645	0	0.02277	0	0	0	0	0	0	0	0	0	0	0	0.00094	0	0	0	0	0	0	0	0	0	0	0	0	0	0	0	0	0	0	0	0.0004	0	0	0
k__Bacteria|p__Firmicutes|c__Tissierellia|o__Tissierellales|f__Peptoniphilaceae|g__Peptoniphilus|s__Peptoniphilus_duerdenii	0	0	0	0	0	0	0	0	0	0	0	0.00583	0	0.03442	0	0	0	0	0	0	0	0	0	0	0	0	0	0	0	0	0	0	0	0	0	0	0	0	0	0	0	0	0	0	0	0	0	0	0
k__Bacteria|p__Actinobacteria|c__Coriobacteriia|o__Coriobacteriales|f__Atopobiaceae|g__Atopobium|s__Atopobium_deltae	0	0	0	0	0	0	0	0	0	0	0	0.00563	0.00158	0.00416	0	0	0	0	0	0	0	0	0	0	0	0	0	0	0	0	0	0	0	0	0	0	0	0	0	0	0	0	0	0	0	0	0	0	0
k__Bacteria|p__Firmicutes|c__Tissierellia|o__Tissierellales|f__Peptoniphilaceae|g__Anaerococcus|s__Anaerococcus_lactolyticus	0	0	0	0	0	0	0	0	0	0	0	0.00498	0.00438	0.00074	0	0	0	0	0	0	0	0	0	0	0	0	0	0	0	0	0	0	0	0	0	0	0	0	0	0	0	0	0	0	0	0	0	0	0
k__Bacteria|p__Firmicutes|c__Clostridia|o__Eubacteriales|f__Oscillospiraceae|g__Flavonifractor|s__Flavonifractor_sp_An135	0	0	0	0	0	0	0	0	0	0	0	0.00455	0.00207	0.00306	0	0	0	0	0	0	0	0	0	0	0	0	0	0	0	0	0	0	0	0	0	0	0	0	0	0	0	0	0	0	0	0	0	0	0
k__Bacteria|p__Actinobacteria|c__Coriobacteriia|o__Eggerthellales|f__Eggerthellaceae|g__Gordonibacter|s__Gordonibacter_sp_An232A	0	0	0	0	0	0	0	0	0	0	0	0.004	0.03824	0.05052	0	0	0	0	0	0	0	0	0	0	0	0	0	0	0	0	0.03146	0	0	0	0	0	0	0	0	0	0	0	0	0	0	0	0	0	0
k__Bacteria|p__Firmicutes|c__Clostridia|o__Eubacteriales|f__Lachnospiraceae|g__Blautia|s__Blautia_sp_An81	0	0	0	0	0	0	0	0	0	0	0	0.00381	0.01604	0.00152	0	0	0	0	0	0	0	0	0	0	0	0	0	0	0	0	0.00287	0	0	0	0	0	0	0	0	0	0	0	0	0	0	0	0	0	0
k__Bacteria|p__Firmicutes|c__Bacilli|o__Lactobacillales|f__Streptococcaceae|g__GGB45491|s__GGB45491_SGB63163	0	0	0	0	0	0	0	0	0	0	0	0.00365	0.01349	0.00393	0	0	0	0	0	0	0	0	0	0	0	0	0	0	0	0	0	0	0	0	0	0	0	0	0	0	0	0	0	0	0	0	0	0	0
k__Bacteria|p__Firmicutes|c__CFGB1227|o__OFGB1227|f__FGB1227|g__GGB3002|s__GGB3002_SGB3993	0	0	0	0	0	0	0	0	0	0	0	0.00318	0.00643	0.01838	0	0	0	0	0	0	0	0	0	0	0	0	0	0	0	0	0	0	0	0	0	0	0	0	0	0	0	0	0	0	0	0	0	0	0
k__Bacteria|p__Firmicutes|c__Clostridia|o__Eubacteriales|f__Christensenellaceae|g__Christensenellaceae_unclassified|s__Christensenellaceae_bacterium_NSJ_53	0	0	0	0	0	0	0	0	0	0	0	0.00311	0.00219	0.00218	0	0	0	0	0	0	0	0	0	0	0	0	0	0	0	0	0	0	0	0	0	0	0	0	0	0	0	0	0	0	0	0	0	0	0
k__Bacteria|p__Firmicutes|c__Clostridia|o__Eubacteriales|f__Lachnospiraceae|g__Lachnoclostridium|s__Lachnoclostridium_sp_An138	0	0	0	0	0	0	0	0	0	0	0	0.00301	0.07135	0.08235	0	0	0	0	0	0	0	0	0	0	0	0	0	0	0	0	0	0	0	0.05025	0.01421	0.03265	0.01167	0	0	0	0	0	0	0	0	0	0	0	0.25363
k__Bacteria|p__Firmicutes|c__Clostridia|o__Eubacteriales|f__Lachnospiraceae|g__Lachnoclostridium|s__Lachnoclostridium_sp_An118	0	0	0	0	0	0	0	0	0	0	0	0.00285	0.02778	0.00316	0	0	0	0	0	0	0	0	0	0	0	0	0	0	0	0	0.00045	0	0	0	0	0	0	0	0	0	0	0	0	0	0	0	0	0	0
k__Bacteria|p__Firmicutes|c__Clostridia|o__Clostridia_unclassified|f__Clostridia_unclassified|g__Candidatus_Parachristensenella|s__Candidatus_Parachristensenella_avicola	0	0	0	0	0	0	0	0	0	0	0	0.00249	0.00655	0.00366	0	0	0	0	0	0	0	0	0	0	0	0	0	0	0	0	0.00196	0	0	0	0	0	0	0	0	0	0	0	0	0	0	0	0	0	0
k__Bacteria|p__Firmicutes|c__Clostridia|o__Eubacteriales|f__Clostridiaceae|g__Clostridium|s__Clostridium_perfringens	0	0	0	0	0	0	0	0	0	0	0	0.00196	0.01141	0	0	0.00145	0	0	0	0	0.34747	0	0	0.04522	0.00609	0	0	0	0	0	0	0	0	0	0	0	0	0	0	0.04385	0	0.01545	0	0	0	0	0	0	0
k__Bacteria|p__Firmicutes|c__Tissierellia|o__Tissierellales|f__Peptoniphilaceae|g__Anaerococcus|s__Anaerococcus_SGB6671	0	0	0	0	0	0	0	0	0	0	0	0.00138	0	0.00614	0	0	0	0	0	0	0	0	0	0	0	0	0	0	0	0	0	0	0	0	0	0	0	0	0	0	0	0	0	0	0	0.00289	0	0	0
k__Bacteria|p__Firmicutes|c__Tissierellia|o__Tissierellales|f__Peptoniphilaceae|g__Anaerococcus|s__Anaerococcus_vaginalis	0	0	0	0	0	0	0	0	0	0	0	0.00131	0.0002	0	0	0	0	0	0	0	0	0	0	0	0	0	0	0	0	0	0	0	0	0	0	0	0	0	0	0	0	0	0	0	0	0	0	0	0
k__Bacteria|p__Firmicutes|c__Tissierellia|o__Tissierellales|f__Peptoniphilaceae|g__Urinicoccus|s__Urinicoccus_timonensis	0	0	0	0	0	0	0	0	0	0	0	0.00129	0	0	0	0	0	0	0	0	0	0	0	0	0	0	0	0	0	0	0	0	0	0	0	0	0	0	0	0	0	0	0	0	0	0	0	0	0
k__Bacteria|p__Firmicutes|c__Clostridia|o__Eubacteriales|f__Eubacteriales_unclassified|g__Fenollaria|s__Fenollaria_massiliensis	0	0	0	0	0	0	0	0	0	0	0	0.00117	0.06965	2.29426	0	0	0	0	0	0	0	0	0	0	0	0	0	0	0	0	0	0	0	0	0	0	0	0	0	0	0	0	0	0	0	0	0	0	0
k__Bacteria|p__Firmicutes|c__Erysipelotrichia|o__Erysipelotrichales|f__Turicibacteraceae|g__Turicibacter|s__Turicibacter_sanguinis	0	0	0	0	0	0	0	0	0	0	0	0.00105	0.0029	0	0	0.05377	0.0755	0.03636	0.00043	0	0	0	0	0.03168	0	0	0	0	0	0	0	0	0	0	0	0	0	0	0	0	0	0.06744	0	0	0	0	0	0	0
k__Bacteria|p__Firmicutes|c__Clostridia|o__Eubacteriales|f__Clostridiaceae|g__GGB9580|s__GGB9580_SGB14996	0	0	0	0	0	0	0	0	0	0	0	0.00099	0.00266	0.00194	0	0	0	0	0	0	0	0	0	0	0	0	0	0	0	0	0	0	0	0	0	0	0	0	0	0	0	0	0	0	0	0	0	0	0
k__Bacteria|p__Firmicutes|c__Clostridia|o__Eubacteriales|f__Eubacteriaceae|g__Anaerofustis|s__Anaerofustis_stercorihominis	0	0	0	0	0	0	0	0	0	0	0	0.00076	0.00181	0.00364	0	0	0	0	0	0	0	0	0	0	0	0	0	0	0	0	0.00123	0	0	0	0	0	0	0	0	0	0	0	0	0	0	0	0	0	0
k__Bacteria|p__Firmicutes|c__Clostridia|o__Eubacteriales|f__Clostridiaceae|g__Clostridium|s__Clostridium_celatum	0	0	0	0	0	0	0	0	0	0	0	0.00067	0	0.00521	0	0	0	0	0	0	0	0	0	0	0	0	0	0	0	0	0	0	0	0	0	0	0	0	0	0	0	0	0	0	0	0	0	0	0
k__Bacteria|p__Firmicutes|c__Clostridia|o__Eubacteriales|f__Clostridiaceae|g__Clostridium|s__Clostridium_sp_Marseille_P3244	0	0	0	0	0	0	0	0	0	0	0	0.00056	0.00036	0.00175	0	0	0	0	0	0	0	0	0	0	0	0	0	0	0	0	0.0005	0	0	0	0	0	0	0	0	0	0	0	0	0	0	0	0	0	0
k__Bacteria|p__Firmicutes|c__Erysipelotrichia|o__Erysipelotrichales|f__Erysipelotrichaceae|g__Solobacterium|s__Solobacterium_moorei	0	0	0	0	0	0	0	0	0	0	0	0.00039	0	0.11794	0	0	0	0	0	0	0	0	0	0	0	0	0	0	0	0	0	0	0	0	0	0	0	0	0	0	0	0	0	0	0	0	0	0	0
k__Bacteria|p__Firmicutes|c__Bacilli|o__Lactobacillales|f__Streptococcaceae|g__Streptococcus|s__Streptococcus_anginosus	0	0	0	0	0	0	0	0	0	0	0	0.0002	0	0.00486	0	0	0	0	0	0	0	0	0	0	0	0	0	0.00138	0	0	0	0	0	0	0	0	0	0	0	0	0	0	0	0	0	0	0	0	0
k__Bacteria|p__Firmicutes|c__Clostridia|o__Eubacteriales|f__Peptostreptococcaceae|g__GGB3444|s__GGB3444_SGB4594	0	0	0	0	0	0	0	0	0	0	0	7e-05	0.00093	0.00105	0	0	0	0	0	0	0	0	0	0	0	0	0	0	0	0	0	0	0	0	0	0	0	0	0	0	0	0	0	0	0	0	0	0	0
k__Bacteria|p__Bacteroidetes|c__Bacteroidia|o__Bacteroidales|f__Muribaculaceae|g__GGB1460|s__GGB1460_SGB2023|t__SGB2023	0	0	0	0	0	0	0	0	0	0	0	0.43324	0.20863	0.41034	0	0	0	0	0	0	0	0	0	0	0	0	0	0	0	0	0	0	0	0	0	0	0	0	0	0	0	0	0	0	0	0	0	0	0
k__Bacteria|p__Firmicutes|c__Clostridia|o__Clostridia_unclassified|f__Clostridia_unclassified|g__Candidatus_Gallimonas|s__Candidatus_Gallimonas_intestinalis|t__SGB54318	0	0	0	0	0	0	0	0	0	0	0	0.25657	0.15452	0.28903	0	0	0	0	0	0	0	0	0	0	0	0	0	0	0	0	0	0.00955	0	0.15458	0.01244	0.07461	0	0	0	0	0	0	0	0	0	0	0	0	0.02228
k__Bacteria|p__Firmicutes|c__CFGB76783|o__OFGB76783|f__FGB76783|g__GGB9695|s__GGB9695_SGB15209|t__SGB15209	0	0	0	0	0	0	0	0	0	0	0	0.18621	0.34618	0.0917	0	0	0	0	0	0	0	0	0	0	0	0	0	0	0	0	0.00065	0	0	0	0	0	0	0	0	0	0	0	0	0	0	0	0	0	0
k__Bacteria|p__Bacteroidetes|c__Bacteroidia|o__Bacteroidales|f__Prevotellaceae|g__Prevotella|s__Prevotella_buccalis|t__SGB1517	0	0	0	0	0	0	0	0	0	0	0	0.16469	0.00353	0.07664	0	0	0	0	0	0	0	0	0	0	0	0	0	0.02977	0	0	0	0	0	0	0.0026	0	0	0	0	0	0	0	0	0	0	0	0	0	0
k__Bacteria|p__Firmicutes|c__CFGB3070|o__OFGB3070|f__FGB3070|g__GGB9775|s__GGB9775_SGB15395|t__SGB15395	0	0	0	0	0	0	0	0	0	0	0	0.11609	0.10995	0.03196	0	0	0	0	0	0	0	0	0	0	0	0	0	0	0	0	0.22153	0	0	0	0	0.03533	0	0	0	0	0	0	0	0	0	0	0	0	0.01308
k__Bacteria|p__Firmicutes|c__Erysipelotrichia|o__Erysipelotrichales|f__Erysipelotrichaceae|g__Massilimicrobiota|s__Massilimicrobiota_timonensis|t__SGB6767	0	0	0	0	0	0	0	0	0	0	0	0.09918	0.16518	0.02127	0	0	0	0	0	0	0	0	0	0	0	0	0	0	0	0	0.01435	0	0	0	0	0	0	0	0	0	0	0	0	0	0	0	0	0	0
k__Bacteria|p__Firmicutes|c__CFGB38642|o__OFGB38642|f__FGB38642|g__GGB9765|s__GGB9765_SGB15382|t__SGB15382	0	0	0	0	0	0	0	0	0	0	0	0.08812	0.13671	0	0	0	0	0	0	0	0	0	0	0	0	0	0	0	0	0	0.04831	0	0	0	0	0	0.00139	0	0	0	0	0	0	0	0	0	0	0	0
k__Bacteria|p__Firmicutes|c__Clostridia|o__Eubacteriales|f__Lachnospiraceae|g__Mediterraneibacter|s__Mediterraneibacter_SGB4598|t__SGB4598	0	0	0	0	0	0	0	0	0	0	0	0.08117	0.31216	0.30206	0	0	0	0	0	0	0	0	0	0	0	0	0	0	0	0	0	0	0	0	0	0	0	0	0	0	0	0	0	0	0	0	0	0	0
k__Bacteria|p__Firmicutes|c__CFGB2915|o__OFGB2915|f__FGB2915|g__GGB36267|s__GGB36267_SGB14177|t__SGB14177	0	0	0	0	0	0	0	0	0	0	0	0.07998	0.00098	0.01386	0	0	0	0	0.01579	0	0	0	0	0	0	0	0	0	0	0	0	0	0	0.00436	0.00581	0.02552	0	0	0	0	0	0	0	0.29547	0.03138	0.17579	0.05268	0	0.00646
k__Bacteria|p__Firmicutes|c__Clostridia|o__Eubacteriales|f__Oscillospiraceae|g__Ruminococcus|s__Ruminococcus_bromii|t__SGB4285	0	0	0	0	0	0	0	0	0	0	0	0.07973	0.05844	0	0	0	0	0	0	0	0	0	0	0	0	0	0	0	0	0	0	0	0	0	0	0	0	0	0	0	0	0	0	0.12032	0	0.70138	0	0	0
k__Bacteria|p__Proteobacteria|c__Alphaproteobacteria|o__Hyphomicrobiales|f__Methylobacteriaceae|g__Methylobacterium|s__Methylobacterium_SGB15164|t__SGB15164	0	0	0	0	0	0	0	0	0	0	0	0.07349	0.09738	0.04761	0	0	0	0	0	0	0	0	0	0	0	0	0	0	0	0	0.03214	0	0	0.00155	0.02859	0.06014	0.05273	0	0	0	0	0	0	0	0	0.05665	0.06004	0	0.23556
k__Bacteria|p__Firmicutes|c__Bacilli|o__Lactobacillales|f__Enterococcaceae|g__GGB33512|s__GGB33512_SGB15201|t__SGB15201	0	0	0	0	0	0	0	0	0	0	0	0.06505	0.18818	0.58634	0	0	0	0	0	0	0	0	0	0	0	0	0	0	0	0	0	0	0	0	0	0	0	0	0	0	0	0	0	0	0	0	0	0	0
k__Bacteria|p__Firmicutes|c__Clostridia|o__Clostridia_unclassified|f__Clostridia_unclassified|g__Candidatus_Allobutyricicoccus|s__Candidatus_Allobutyricicoccus_pentlandensis|t__SGB14180	0	0	0	0	0	0	0	0	0	0	0	0.05603	0.02817	0.43841	0	0	0	0	0	0	0	0	0	0	0	0	0	0	0	0	0	0	0	0	0	0	0	0	0	0	0	0	0	0	0	0	0	0	0
k__Bacteria|p__Firmicutes|c__CFGB1507|o__OFGB1507|f__FGB1507|g__GGB3817|s__GGB3817_SGB5182|t__SGB5182	0	0	0	0	0	0	0	0	0	0	0	0.05406	0.16245	0.09816	0	0	0	0	0	0	0	0	0	0	0	0	0	0	0	0	0	0	0	0	0	0	0	0	0	0	0	0	0	0	0	0	0	0	0.00328
k__Bacteria|p__Firmicutes|c__Clostridia|o__Eubacteriales|f__Eubacteriaceae|g__Eubacteriaceae_unclassified|s__Eubacteriaceae_bacterium_CHKCI004|t__SGB4682	0	0	0	0	0	0	0	0	0	0	0	0.03814	0.03779	0.00407	0	0	0	0	0	0	0	0	0	0	0	0	0	0	0	0	0	0	0	0	0	0	0	0	0	0	0	0	0	0	0	0	0	0	0
k__Bacteria|p__Firmicutes|c__CFGB76112|o__OFGB76112|f__FGB76112|g__GGB79630|s__GGB79630_SGB13983|t__SGB13983	0	0	0	0	0	0	0	0	0	0	0	0.02948	0.11712	0.04684	0	0	0	0	0	0	0	0	0	0	0	0	0	0	0	0	0	0	0	0	0	0	0	0	0	0	0	0	0	0	0	0	0	0	0
k__Bacteria|p__Firmicutes|c__Clostridia|o__Eubacteriales|f__Oscillospiraceae|g__Dysosmobacter|s__Dysosmobacter_sp_Marseille_Q4140|t__SGB53706	0	0	0	0	0	0	0	0	0	0	0	0.02784	0.00553	0.18679	0	0	0	0	0	0	0	0	0	0	0	0	0	0	0	0	0	0	0	0	0	0	0	0	0	0	0	0	0	0	0	0	0	0	0
k__Bacteria|p__Firmicutes|c__CFGB3022|o__OFGB3022|f__FGB3022|g__GGB9499|s__GGB9499_SGB72735|t__SGB72735	0	0	0	0	0	0	0	0	0	0	0	0.02529	0.13376	0.0317	0	0	0	0	0	0	0	0	0	0	0	0	0	0	0	0	0	0	0	0	0.00389	0	0	0	0	0	0	0	0	0	0	0	0	0	0
k__Bacteria|p__Firmicutes|c__Clostridia|o__Eubacteriales|f__Oscillospiraceae|g__Anaerotruncus|s__Anaerotruncus_rubiinfantis|t__SGB25416	0	0	0	0	0	0	0	0	0	0	0	0.0241	0.01158	0.01273	0	0	0	0	0	0	0	0	0	0	0	0	0	0	0	0	0	0	0	0	0	0.00472	0.00071	0	0	0	0	0	0	0	0	0	0	0	0.00571
k__Bacteria|p__Firmicutes|c__Clostridia|o__Eubacteriales|f__Clostridiaceae|g__GGB42639|s__GGB42639_SGB59836|t__SGB59836	0	0	0	0	0	0	0	0	0	0	0	0.02056	0.04373	0.07476	0	0	0	0	0	0	0	0	0	0	0	0	0	0	0	0	0.05049	0	0	0	0	0	0	0	0	0	0	0	0	0	0	0	0	0	0
k__Bacteria|p__Firmicutes|c__Clostridia|o__Eubacteriales|f__Eubacteriales_Family_XIII_Incertae_Sedis|g__GGB2987|s__GGB2987_SGB3969|t__SGB3969	0	0	0	0	0	0	0	0	0	0	0	0.01861	0.04344	0.0137	0	0	0	0	0	0	0	0	0	0	0	0	0	0	0	0	0.02081	0	0	0	0	0	0	0	0	0	0	0	0	0	0	0	0	0	0.01106
k__Bacteria|p__Firmicutes|c__Clostridia|o__Eubacteriales|f__Lachnospiraceae|g__GGB3602|s__GGB3602_SGB66069|t__SGB66069	0	0	0	0	0	0	0	0	0	0	0	0.01559	0.00128	0.0018	0	0	0	0	0	0	0	0	0	0	0	0	0	0.03668	0.71996	0.15087	0	0	0	0	0	0	0	0	0	0	0	0	0	0	0	0	0	0	0
k__Bacteria|p__Firmicutes|c__Clostridia|o__Eubacteriales|f__Oscillospiraceae|g__Flavonifractor|s__Flavonifractor_sp_An100|t__SGB15160	0	0	0	0	0	0	0	0	0	0	0	0.0142	0.08319	0	0	0	0	0	0	0	0	0	0	0	0	0	0	0	0	0	0	0	0	0.01336	0.0116	0.01026	0	0	0	0	0	0	0	0	0	0	0	0	0
k__Bacteria|p__Firmicutes|c__CFGB75922|o__OFGB75922|f__FGB75922|g__GGB34900|s__GGB34900_SGB14891|t__SGB14891	0	0	0	0	0	0	0	0	0	0	0	0.01226	0.01053	0.03305	0	0	0	0	0	0	0	0	0	0	0	0	0	0	0	0	0.00273	0	0	0	0	0	0.00019	0	0	0	0	0	0	0	0	0	0	0	0.00065
k__Bacteria|p__Firmicutes|c__Clostridia|o__Eubacteriales|f__Peptostreptococcaceae|g__GGB4456|s__GGB4456_SGB6141|t__SGB6141	0	0	0	0	0	0	0	0	0	0	0	0.01136	0.00069	8e-05	0	0	0	0	0.00364	0	0	0	0	0	0	0	0	0.01237	0	0	0.00377	0	0	0	0	0.00739	0.00479	0	0	0.02975	0	0.10286	0	0.01379	0.00209	0.01055	0.00976	0	0.00045
k__Bacteria|p__Firmicutes|c__Tissierellia|o__Tissierellales|f__Peptoniphilaceae|g__Parvimonas|s__Parvimonas_micra|t__SGB6653	0	0	0	0	0	0	0	0	0	0	0	0.01119	0	0.01276	0	0	0	0	0	0	0	0	0	0	0	0	0	0	0	0	0	0	0	0	0	0	0.00623	0	0	0	0	0	0	0	0	0	0.00105	0	0
k__Bacteria|p__Bacteroidetes|c__Bacteroidia|o__Bacteroidales|f__Bacteroidaceae|g__Bacteroides|s__Bacteroides_SGB15210|t__SGB15210	0	0	0	0	0	0	0	0	0	0	0	0.0109	0.01958	0.0706	0	0	0	0	0	0	0	0	0	0	0	0	0	0	0	0	0	0	0	0.01154	0	0.00767	0	0	0	0	0	0	0	0	0	0	0	0	0
k__Bacteria|p__Firmicutes|c__CFGB1249|o__OFGB1249|f__FGB1249|g__GGB3033|s__GGB3033_SGB4029|t__SGB4029	0	0	0	0	0	0	0	0	0	0	0	0.01054	0.05492	0.04082	0	0	0	0	0	0	0	0	0	0	0	0	0	0	0	0	0.01741	0	0	0	0	0	0.02102	0	0	0	0	0	0	0	0	0	0	0	0.03954
k__Bacteria|p__Firmicutes|c__Clostridia|o__Eubacteriales|f__Eubacteriales_unclassified|g__Gemmiger|s__Gemmiger_sp_An194|t__SGB15283	0	0	0	0	0	0	0	0	0	0	0	0.00813	0	0	0	0	0	0	0	0	0	0	0	0	0	0	0	0	0	0	0	0	0	0	0	0	0	0	0	0	0	0	0	0	0	0	0	0	0
k__Bacteria|p__Firmicutes|c__Clostridia|o__Clostridia_unclassified|f__Clostridia_unclassified|g__Candidatus_Aristotella|s__Candidatus_Aristotella_avistercoris|t__SGB63343	0	0	0	0	0	0	0	0	0	0	0	0.00742	0.01465	0.02888	0	0	0	0	0	0	0	0	0	0	0	0	0	0	0	0	0.01063	0	0	0	0	0	0	0	0	0	0	0	0	0	0	0	0	0	0
k__Bacteria|p__Bacteroidetes|c__Bacteroidia|o__Bacteroidales|f__Porphyromonadaceae|g__Porphyromonas|s__Porphyromonas_SGB1980|t__SGB1980	0	0	0	0	0	0	0	0	0	0	0	0.00701	0.1426	3.906	0	0	0	0	0	0	0	0	0	0	0	0	0	0	0	0	0	0	0	0	0	0	0.00388	0	0	0	0	0	0	0	0	0.26477	0	0	0
k__Bacteria|p__Bacteroidetes|c__Bacteroidia|o__Bacteroidales|f__Prevotellaceae|g__Prevotella|s__Prevotella_corporis|t__SGB1504	0	0	0	0	0	0	0	0	0	0	0	0.00674	0.02486	0.01598	0	0	0	0	0	0	0	0	0	0	0	0	0	0.05821	0	0	0	0	0	0	0	0	0	0	0	0	0	0	0	0	0	0.00146	0	0	0
k__Bacteria|p__Firmicutes|c__Clostridia|o__Eubacteriales|f__Oscillospiraceae|g__Angelakisella|s__Angelakisella_massiliensis|t__SGB29321	0	0	0	0	0	0	0	0	0	0	0	0.00656	0.00702	0.0114	0	0	0	0	0	0	0	0	0	0	0	0	0	0	0	0	0	0	0	0.04583	0.0153	0.00196	0.00322	0	0	0	0	0	0	0	0	0	0	0	0.08668
k__Bacteria|p__Actinobacteria|c__Actinomycetia|o__Actinomycetales|f__Actinomycetaceae|g__Schaalia|s__Schaalia_turicensis|t__SGB17195	0	0	0	0	0	0	0	0	0	0	0	0.00645	0	0.02277	0	0	0	0	0	0	0	0	0	0	0	0.00094	0	0	0	0	0	0	0	0	0	0	0	0	0	0	0	0	0	0	0	0.0004	0	0	0
k__Bacteria|p__Firmicutes|c__Tissierellia|o__Tissierellales|f__Peptoniphilaceae|g__Peptoniphilus|s__Peptoniphilus_duerdenii|t__SGB6715	0	0	0	0	0	0	0	0	0	0	0	0.00583	0	0.03442	0	0	0	0	0	0	0	0	0	0	0	0	0	0	0	0	0	0	0	0	0	0	0	0	0	0	0	0	0	0	0	0	0	0	0
k__Bacteria|p__Actinobacteria|c__Coriobacteriia|o__Coriobacteriales|f__Atopobiaceae|g__Atopobium|s__Atopobium_deltae|t__SGB988	0	0	0	0	0	0	0	0	0	0	0	0.00563	0.00158	0.00416	0	0	0	0	0	0	0	0	0	0	0	0	0	0	0	0	0	0	0	0	0	0	0	0	0	0	0	0	0	0	0	0	0	0	0
k__Bacteria|p__Fusobacteria|c__Fusobacteriia|o__Fusobacteriales|f__Fusobacteriaceae|g__Fusobacterium|s__Fusobacterium_nucleatum|t__SGB6014	0	0	0	0	0	0	0	0	0	0	0	0.00526	0	0	0	0	0	0	0	0	0	0	0	0	0	0	0	0	0	0.0023	0	0	0	0	0	0	0	0	0	0	0	0	0	0	0	0.00181	0	0	0
k__Bacteria|p__Firmicutes|c__Tissierellia|o__Tissierellales|f__Peptoniphilaceae|g__Anaerococcus|s__Anaerococcus_lactolyticus|t__SGB6669	0	0	0	0	0	0	0	0	0	0	0	0.00498	0.00438	0.00074	0	0	0	0	0	0	0	0	0	0	0	0	0	0	0	0	0	0	0	0	0	0	0	0	0	0	0	0	0	0	0	0	0	0	0
k__Bacteria|p__Firmicutes|c__Clostridia|o__Eubacteriales|f__Oscillospiraceae|g__Flavonifractor|s__Flavonifractor_sp_An135|t__SGB15139	0	0	0	0	0	0	0	0	0	0	0	0.00455	0.00207	0.00306	0	0	0	0	0	0	0	0	0	0	0	0	0	0	0	0	0	0	0	0	0	0	0	0	0	0	0	0	0	0	0	0	0	0	0
k__Bacteria|p__Actinobacteria|c__Coriobacteriia|o__Eggerthellales|f__Eggerthellaceae|g__Gordonibacter|s__Gordonibacter_sp_An232A|t__SGB14805	0	0	0	0	0	0	0	0	0	0	0	0.004	0.03824	0.05052	0	0	0	0	0	0	0	0	0	0	0	0	0	0	0	0	0.03146	0	0	0	0	0	0	0	0	0	0	0	0	0	0	0	0	0	0
k__Bacteria|p__Firmicutes|c__Clostridia|o__Eubacteriales|f__Lachnospiraceae|g__Blautia|s__Blautia_sp_An81|t__SGB4800	0	0	0	0	0	0	0	0	0	0	0	0.00381	0.01604	0.00152	0	0	0	0	0	0	0	0	0	0	0	0	0	0	0	0	0.00287	0	0	0	0	0	0	0	0	0	0	0	0	0	0	0	0	0	0
k__Bacteria|p__Firmicutes|c__Bacilli|o__Lactobacillales|f__Streptococcaceae|g__GGB45491|s__GGB45491_SGB63163|t__SGB63163	0	0	0	0	0	0	0	0	0	0	0	0.00365	0.01349	0.00393	0	0	0	0	0	0	0	0	0	0	0	0	0	0	0	0	0	0	0	0	0	0	0	0	0	0	0	0	0	0	0	0	0	0	0
k__Bacteria|p__Firmicutes|c__CFGB1227|o__OFGB1227|f__FGB1227|g__GGB3002|s__GGB3002_SGB3993|t__SGB3993	0	0	0	0	0	0	0	0	0	0	0	0.00318	0.00643	0.01838	0	0	0	0	0	0	0	0	0	0	0	0	0	0	0	0	0	0	0	0	0	0	0	0	0	0	0	0	0	0	0	0	0	0	0
k__Bacteria|p__Fusobacteria|c__Fusobacteriia|o__Fusobacteriales|f__Fusobacteriaceae|g__Fusobacterium|s__Fusobacterium_nucleatum|t__SGB6011	0	0	0	0	0	0	0	0	0	0	0	0.00316	0	0	0	0	0	0	0	0	0	0	0	0	0	0	0	0	0	0.00152	0	0	0	0	0	0	0	0	0	0	0	0	0	0	0	0.00145	0	0	0
k__Bacteria|p__Firmicutes|c__Clostridia|o__Eubacteriales|f__Christensenellaceae|g__Christensenellaceae_unclassified|s__Christensenellaceae_bacterium_NSJ_53|t__SGB82545	0	0	0	0	0	0	0	0	0	0	0	0.00311	0.00219	0.00218	0	0	0	0	0	0	0	0	0	0	0	0	0	0	0	0	0	0	0	0	0	0	0	0	0	0	0	0	0	0	0	0	0	0	0
k__Bacteria|p__Firmicutes|c__Clostridia|o__Eubacteriales|f__Lachnospiraceae|g__Lachnoclostridium|s__Lachnoclostridium_sp_An138|t__SGB4774	0	0	0	0	0	0	0	0	0	0	0	0.00301	0.07135	0.08235	0	0	0	0	0	0	0	0	0	0	0	0	0	0	0	0	0	0	0	0.05025	0.01421	0.03265	0.01167	0	0	0	0	0	0	0	0	0	0	0	0.25363
k__Bacteria|p__Firmicutes|c__Clostridia|o__Eubacteriales|f__Lachnospiraceae|g__Lachnoclostridium|s__Lachnoclostridium_sp_An118|t__SGB4623	0	0	0	0	0	0	0	0	0	0	0	0.00285	0.02778	0.00316	0	0	0	0	0	0	0	0	0	0	0	0	0	0	0	0	0.00045	0	0	0	0	0	0	0	0	0	0	0	0	0	0	0	0	0	0
k__Bacteria|p__Firmicutes|c__Clostridia|o__Clostridia_unclassified|f__Clostridia_unclassified|g__Candidatus_Parachristensenella|s__Candidatus_Parachristensenella_avicola|t__SGB58519	0	0	0	0	0	0	0	0	0	0	0	0.00249	0.00655	0.00366	0	0	0	0	0	0	0	0	0	0	0	0	0	0	0	0	0.00196	0	0	0	0	0	0	0	0	0	0	0	0	0	0	0	0	0	0
k__Bacteria|p__Firmicutes|c__Clostridia|o__Eubacteriales|f__Clostridiaceae|g__Clostridium|s__Clostridium_perfringens|t__SGB6191	0	0	0	0	0	0	0	0	0	0	0	0.00196	0.01141	0	0	0.00145	0	0	0	0	0.34747	0	0	0.04522	0.00609	0	0	0	0	0	0	0	0	0	0	0	0	0	0	0.04385	0	0.01545	0	0	0	0	0	0	0
k__Bacteria|p__Firmicutes|c__Tissierellia|o__Tissierellales|f__Peptoniphilaceae|g__Anaerococcus|s__Anaerococcus_SGB6671|t__SGB6671	0	0	0	0	0	0	0	0	0	0	0	0.00138	0	0.00614	0	0	0	0	0	0	0	0	0	0	0	0	0	0	0	0	0	0	0	0	0	0	0	0	0	0	0	0	0	0	0	0.00289	0	0	0
k__Bacteria|p__Firmicutes|c__Tissierellia|o__Tissierellales|f__Peptoniphilaceae|g__Anaerococcus|s__Anaerococcus_vaginalis|t__SGB29499	0	0	0	0	0	0	0	0	0	0	0	0.00131	0.0002	0	0	0	0	0	0	0	0	0	0	0	0	0	0	0	0	0	0	0	0	0	0	0	0	0	0	0	0	0	0	0	0	0	0	0	0
k__Bacteria|p__Firmicutes|c__Tissierellia|o__Tissierellales|f__Peptoniphilaceae|g__Urinicoccus|s__Urinicoccus_timonensis|t__SGB6711	0	0	0	0	0	0	0	0	0	0	0	0.00129	0	0	0	0	0	0	0	0	0	0	0	0	0	0	0	0	0	0	0	0	0	0	0	0	0	0	0	0	0	0	0	0	0	0	0	0	0
k__Bacteria|p__Firmicutes|c__Clostridia|o__Eubacteriales|f__Eubacteriales_unclassified|g__Fenollaria|s__Fenollaria_massiliensis|t__SGB6716	0	0	0	0	0	0	0	0	0	0	0	0.00117	0.06965	2.29426	0	0	0	0	0	0	0	0	0	0	0	0	0	0	0	0	0	0	0	0	0	0	0	0	0	0	0	0	0	0	0	0	0	0	0
k__Bacteria|p__Firmicutes|c__Erysipelotrichia|o__Erysipelotrichales|f__Turicibacteraceae|g__Turicibacter|s__Turicibacter_sanguinis|t__SGB6846	0	0	0	0	0	0	0	0	0	0	0	0.00105	0.0029	0	0	0.05377	0.0755	0.03636	0.00043	0	0	0	0	0.03168	0	0	0	0	0	0	0	0	0	0	0	0	0	0	0	0	0	0.06744	0	0	0	0	0	0	0
k__Bacteria|p__Firmicutes|c__Clostridia|o__Eubacteriales|f__Clostridiaceae|g__GGB9580|s__GGB9580_SGB14996|t__SGB14996	0	0	0	0	0	0	0	0	0	0	0	0.00099	0.00266	0.00194	0	0	0	0	0	0	0	0	0	0	0	0	0	0	0	0	0	0	0	0	0	0	0	0	0	0	0	0	0	0	0	0	0	0	0
k__Bacteria|p__Firmicutes|c__Clostridia|o__Eubacteriales|f__Eubacteriaceae|g__Anaerofustis|s__Anaerofustis_stercorihominis|t__SGB49059	0	0	0	0	0	0	0	0	0	0	0	0.00076	0.00181	0.00364	0	0	0	0	0	0	0	0	0	0	0	0	0	0	0	0	0.00123	0	0	0	0	0	0	0	0	0	0	0	0	0	0	0	0	0	0
k__Bacteria|p__Firmicutes|c__Clostridia|o__Eubacteriales|f__Clostridiaceae|g__Clostridium|s__Clostridium_celatum|t__SGB6180	0	0	0	0	0	0	0	0	0	0	0	0.00067	0	0.00521	0	0	0	0	0	0	0	0	0	0	0	0	0	0	0	0	0	0	0	0	0	0	0	0	0	0	0	0	0	0	0	0	0	0	0
k__Bacteria|p__Firmicutes|c__Clostridia|o__Eubacteriales|f__Clostridiaceae|g__Clostridium|s__Clostridium_sp_Marseille_P3244|t__SGB29302	0	0	0	0	0	0	0	0	0	0	0	0.00056	0.00036	0.00175	0	0	0	0	0	0	0	0	0	0	0	0	0	0	0	0	0.0005	0	0	0	0	0	0	0	0	0	0	0	0	0	0	0	0	0	0
k__Bacteria|p__Firmicutes|c__Erysipelotrichia|o__Erysipelotrichales|f__Erysipelotrichaceae|g__Solobacterium|s__Solobacterium_moorei|t__SGB6826	0	0	0	0	0	0	0	0	0	0	0	0.00039	0	0.11794	0	0	0	0	0	0	0	0	0	0	0	0	0	0	0	0	0	0	0	0	0	0	0	0	0	0	0	0	0	0	0	0	0	0	0
k__Bacteria|p__Firmicutes|c__Bacilli|o__Lactobacillales|f__Streptococcaceae|g__Streptococcus|s__Streptococcus_anginosus|t__SGB8028_group	0	0	0	0	0	0	0	0	0	0	0	0.0002	0	0.00486	0	0	0	0	0	0	0	0	0	0	0	0	0	0.00138	0	0	0	0	0	0	0	0	0	0	0	0	0	0	0	0	0	0	0	0	0
k__Bacteria|p__Firmicutes|c__Clostridia|o__Eubacteriales|f__Peptostreptococcaceae|g__GGB3444|s__GGB3444_SGB4594|t__SGB4594	0	0	0	0	0	0	0	0	0	0	0	7e-05	0.00093	0.00105	0	0	0	0	0	0	0	0	0	0	0	0	0	0	0	0	0	0	0	0	0	0	0	0	0	0	0	0	0	0	0	0	0	0	0
k__Bacteria|p__Proteobacteria|c__CFGB3069	0	0	0	0	0	0	0	0	0	0	0	0	0.00029	0	0	0	0	0	0	0	0	0	0	0	0	0	0	0	0	0	0.09647	0	0	0.02698	0.00571	0.10525	0	0	0	0	0	0	0	0	0	0	0	0	0
k__Bacteria|p__Proteobacteria|c__Gammaproteobacteria|o__Aeromonadales	0	0	0	0	0	0	0	0	0	0	0	0	0.00335	0.10403	0	0	0	0	0	0	0	0	0	0	0	0	0	0	0	0	0	0	0	0.00962	0	0.00025	0	0	0	0	0	0	0	0	0	0	0	0	0
k__Bacteria|p__Proteobacteria|c__CFGB3069|o__OFGB3069	0	0	0	0	0	0	0	0	0	0	0	0	0.00029	0	0	0	0	0	0	0	0	0	0	0	0	0	0	0	0	0	0.09647	0	0	0.02698	0.00571	0.10525	0	0	0	0	0	0	0	0	0	0	0	0	0
k__Bacteria|p__Proteobacteria|c__Gammaproteobacteria|o__Aeromonadales|f__Aeromonadaceae	0	0	0	0	0	0	0	0	0	0	0	0	0.00335	0.10403	0	0	0	0	0	0	0	0	0	0	0	0	0	0	0	0	0	0	0	0.00962	0	0.00025	0	0	0	0	0	0	0	0	0	0	0	0	0
k__Bacteria|p__Proteobacteria|c__CFGB3069|o__OFGB3069|f__FGB3069	0	0	0	0	0	0	0	0	0	0	0	0	0.00029	0	0	0	0	0	0	0	0	0	0	0	0	0	0	0	0	0	0.09647	0	0	0.02698	0.00571	0.10525	0	0	0	0	0	0	0	0	0	0	0	0	0
k__Bacteria|p__Firmicutes|c__CFGB76462|o__OFGB76462|f__FGB76462|g__GGB74802	0	0	0	0	0	0	0	0	0	0	0	0	0.01225	0.04218	0	0	0	0	0	0	0	0	0	0	0	0	0	0	0	0	0	0	0	0	0	0	0	0	0	0	0	0	0	0	0	0	0	0	0
k__Bacteria|p__Firmicutes|c__Clostridia|o__Clostridia_unclassified|f__Clostridia_unclassified|g__Candidatus_Pseudolachnospira	0	0	0	0	0	0	0	0	0	0	0	0	0.01134	0	0	0	0	0	0	0	0	0	0	0	0	0	0	0	0	0	0.00064	0	0	0	0	0	0	0	0	0	0	0	0	0	0	0	0	0	0
k__Bacteria|p__Firmicutes|c__Clostridia|o__Eubacteriales|f__Eubacteriales_Family_XIII_Incertae_Sedis|g__GGB2980	0	0	0	0	0	0	0	0	0	0	0	0	0.00537	0.002	0	0	0	0	0	0	0	0	0	0	0	0	0	0	0	0	0.0016	0	0	0	0	0	0	0	0	0	0	0	0	0	0	0	0	0	0
k__Bacteria|p__Actinobacteria|c__Coriobacteriia|o__Eggerthellales|f__Eggerthellaceae|g__GGB45432	0	0	0	0	0	0	0	0	0	0	0	0	0.00517	0.00981	0	0	0	0	0	0	0	0	0	0	0	0	0	0	0	0	0	0	0	0	0	0	0.0002	0	0	0	0	0	0	0	0	0	0	0	0
k__Bacteria|p__Proteobacteria|c__Gammaproteobacteria|o__Aeromonadales|f__Aeromonadaceae|g__GGB9787	0	0	0	0	0	0	0	0	0	0	0	0	0.00335	0	0	0	0	0	0	0	0	0	0	0	0	0	0	0	0	0	0	0	0	0.00962	0	0.00025	0	0	0	0	0	0	0	0	0	0	0	0	0
k__Bacteria|p__Firmicutes|c__Clostridia|o__Eubacteriales|f__Lachnospiraceae|g__Merdimonas	0	0	0	0	0	0	0	0	0	0	0	0	0.00226	0.0002	0	0	0	0	0	0	0	0	0	0	0	0	0	0	0	0.06196	0.00729	0	0	0	0	0	0	0	0	0	0	0	0	0	0	0	0	0	0
k__Bacteria|p__Firmicutes|c__CFGB9718|o__OFGB9718|f__FGB9718|g__GGB3569	0	0	0	0	0	0	0	0	0	0	0	0	0.00141	0.00984	0	0	0	0	0	0	0	0	0	0	0	0	0	0	0	0	0	0	0	0	0	0	0	0	0	0	0	0	0	0	0	0	0	0	0
k__Bacteria|p__Firmicutes|c__Clostridia|o__Eubacteriales|f__Lachnospiraceae|g__Catenibacillus	0	0	0	0	0	0	0	0	0	0	0	0	0.00131	0.00011	0	0	0	0	0	0	0	0	0	0	0	0	0	0	0	0	0	0	0	0	0	0	0	0	0	0	0	0	0	0	0	0	0	0	0
k__Bacteria|p__Firmicutes|c__Clostridia|o__Eubacteriales|f__Lachnospiraceae|g__Anaerotignum	0	0	0	0	0	0	0	0	0	0	0	0	0.00121	0	0	0	0	0	0	0	0	0	0	0	0	0	0	0	0	0	0	0	0.02191	0	0	0	0.01959	0	0	0	0	0	0	0	0.34784	0.03283	0.06054	0	0.00183
k__Bacteria|p__Firmicutes|c__Clostridia|o__Eubacteriales|f__Lachnospiraceae|g__GGB3537	0	0	0	0	0	0	0	0	0	0	0	0	0.00115	0	0	0	0	0	0	0	0	0	0	0	0	0	0	0	0	0	0	0	0	0	0	0	0.00476	0	0	0	0	0	0	0	0	0	0	0	0
k__Bacteria|p__Bacteroidetes|c__Bacteroidia|o__Bacteroidales|f__Muribaculaceae|g__GGB3583	0	0	0	0	0	0	0	0	0	0	0	0	0.00091	0.06198	0	0	0	0	0	0	0	0	0	0	0	0	0	0	0	0	0	0	0	0	0	0	0	0	0	0	0	0	0	0	0	0	0	0	0
k__Bacteria|p__Proteobacteria|c__CFGB3069|o__OFGB3069|f__FGB3069|g__GGB9770	0	0	0	0	0	0	0	0	0	0	0	0	0.00029	0	0	0	0	0	0	0	0	0	0	0	0	0	0	0	0	0	0.09647	0	0	0.02698	0.00571	0.10525	0	0	0	0	0	0	0	0	0	0	0	0	0
k__Bacteria|p__Firmicutes|c__Clostridia|o__Eubacteriales|f__Lachnospiraceae|g__GGB79634|s__GGB79634_SGB5832	0	0	0	0	0	0	0	0	0	0	0	0	0.09204	0.20731	0	0	0	0.00012	0	0.49346	2.96863	0	0	0.00259	2.01609	3.71604	0	0.00078	0	0	0	0	0	0	0	0	0	0	0	0	0	0	0	0	0	0	0	0	0
k__Bacteria|p__Firmicutes|c__Clostridia|o__Eubacteriales|f__Eubacteriales_Family_XIII_Incertae_Sedis|g__Eubacteriales_Family_XIII_Incertae_Sedis_unclassified|s__Clostridiales_bacterium_S5_A14a	0	0	0	0	0	0	0	0	0	0	0	0	0.01915	0.86818	0	0	0	0	0	0	0	0	0	0	0	0	0	0	0	0	0	0	0	0	0	0	0	0	0	0	0	0	0	0	0	0.00165	0.00248	0	0
k__Bacteria|p__Firmicutes|c__Clostridia|o__Eubacteriales|f__Clostridiaceae|g__Clostridium|s__Clostridium_sp_1001270J_160509_D11	0	0	0	0	0	0	0	0	0	0	0	0	0.01458	0.00331	0	0	0	0	0	0	0	0	0	0	0	0	0	0	0	0	0.02218	0	0.01563	0	0	0.00263	0	0	0	0	0	0	0	0.0809	0.02049	0.02345	0.03953	0	0.00516
k__Bacteria|p__Firmicutes|c__CFGB76462|o__OFGB76462|f__FGB76462|g__GGB74802|s__GGB74802_SGB47402	0	0	0	0	0	0	0	0	0	0	0	0	0.01225	0.04218	0	0	0	0	0	0	0	0	0	0	0	0	0	0	0	0	0	0	0	0	0	0	0	0	0	0	0	0	0	0	0	0	0	0	0
k__Bacteria|p__Firmicutes|c__Clostridia|o__Clostridia_unclassified|f__Clostridia_unclassified|g__Candidatus_Pseudolachnospira|s__Candidatus_Pseudolachnospira_avium	0	0	0	0	0	0	0	0	0	0	0	0	0.01134	0	0	0	0	0	0	0	0	0	0	0	0	0	0	0	0	0	0.00064	0	0	0	0	0	0	0	0	0	0	0	0	0	0	0	0	0	0
k__Bacteria|p__Firmicutes|c__Clostridia|o__Eubacteriales|f__Eubacteriales_Family_XIII_Incertae_Sedis|g__GGB2980|s__GGB2980_SGB3962	0	0	0	0	0	0	0	0	0	0	0	0	0.00537	0.002	0	0	0	0	0	0	0	0	0	0	0	0	0	0	0	0	0.0016	0	0	0	0	0	0	0	0	0	0	0	0	0	0	0	0	0	0
k__Bacteria|p__Actinobacteria|c__Coriobacteriia|o__Eggerthellales|f__Eggerthellaceae|g__GGB45432|s__GGB45432_SGB63101	0	0	0	0	0	0	0	0	0	0	0	0	0.00517	0.00981	0	0	0	0	0	0	0	0	0	0	0	0	0	0	0	0	0	0	0	0	0	0	0.0002	0	0	0	0	0	0	0	0	0	0	0	0
k__Bacteria|p__Proteobacteria|c__Gammaproteobacteria|o__Aeromonadales|f__Aeromonadaceae|g__GGB9787|s__GGB9787_SGB15410	0	0	0	0	0	0	0	0	0	0	0	0	0.00335	0	0	0	0	0	0	0	0	0	0	0	0	0	0	0	0	0	0	0	0	0.00962	0	0.00025	0	0	0	0	0	0	0	0	0	0	0	0	0
k__Bacteria|p__Proteobacteria|c__Deltaproteobacteria|o__Desulfovibrionales|f__Desulfovibrionaceae|g__Desulfovibrio|s__Desulfovibrio_SGB5077	0	0	0	0	0	0	0	0	0	0	0	0	0.00238	0.02539	0	0	0	0	0	0	0	0	0	0	0	0	0	0	0	0	0.05403	0	0	0	0	0	0	0	0	0	0	0	0	0	0	0	0	0	0
k__Bacteria|p__Firmicutes|c__Clostridia|o__Eubacteriales|f__Lachnospiraceae|g__Merdimonas|s__Merdimonas_faecis	0	0	0	0	0	0	0	0	0	0	0	0	0.00226	0.0002	0	0	0	0	0	0	0	0	0	0	0	0	0	0	0	0.06196	0.00729	0	0	0	0	0	0	0	0	0	0	0	0	0	0	0	0	0	0
k__Bacteria|p__Bacteroidetes|c__Bacteroidia|o__Bacteroidales|f__Prevotellaceae|g__Prevotella|s__Prevotella_colorans	0	0	0	0	0	0	0	0	0	0	0	0	0.00142	0.00852	0	0	0	0	0	0	0	0	0	0	0	0	0	0	0	0	0	0	0	0	0	0	0	0	0	0	0	0	0	0	0	0	0	0	0
k__Bacteria|p__Firmicutes|c__CFGB9718|o__OFGB9718|f__FGB9718|g__GGB3569|s__GGB3569_SGB4776	0	0	0	0	0	0	0	0	0	0	0	0	0.00141	0.00984	0	0	0	0	0	0	0	0	0	0	0	0	0	0	0	0	0	0	0	0	0	0	0	0	0	0	0	0	0	0	0	0	0	0	0
k__Bacteria|p__Firmicutes|c__Clostridia|o__Eubacteriales|f__Lachnospiraceae|g__Catenibacillus|s__Catenibacillus_scindens	0	0	0	0	0	0	0	0	0	0	0	0	0.00131	0.00011	0	0	0	0	0	0	0	0	0	0	0	0	0	0	0	0	0	0	0	0	0	0	0	0	0	0	0	0	0	0	0	0	0	0	0
k__Bacteria|p__Firmicutes|c__Clostridia|o__Eubacteriales|f__Lachnospiraceae|g__Anaerotignum|s__Anaerotignum_lactatifermentans	0	0	0	0	0	0	0	0	0	0	0	0	0.00121	0	0	0	0	0	0	0	0	0	0	0	0	0	0	0	0	0	0	0	0	0	0	0	0	0	0	0	0	0	0	0	0	0	0	0	0
k__Bacteria|p__Firmicutes|c__Clostridia|o__Eubacteriales|f__Lachnospiraceae|g__GGB3537|s__GGB3537_SGB4727	0	0	0	0	0	0	0	0	0	0	0	0	0.00115	0	0	0	0	0	0	0	0	0	0	0	0	0	0	0	0	0	0	0	0	0	0	0	0.00476	0	0	0	0	0	0	0	0	0	0	0	0
k__Bacteria|p__Bacteroidetes|c__Bacteroidia|o__Bacteroidales|f__Muribaculaceae|g__GGB3583|s__GGB3583_SGB4799	0	0	0	0	0	0	0	0	0	0	0	0	0.00091	0.06198	0	0	0	0	0	0	0	0	0	0	0	0	0	0	0	0	0	0	0	0	0	0	0	0	0	0	0	0	0	0	0	0	0	0	0
k__Bacteria|p__Firmicutes|c__Clostridia|o__Eubacteriales|f__Eubacteriaceae|g__Eubacterium|s__Eubacterium_callanderi	0	0	0	0	0	0	0	0	0	0	0	0	0.00075	0.01859	0	0	0	0	0	0	0	0	0	0	0	0	0	0	0	0	0	0	0	0.00148	0	0	0	0	0	0	0	0	0	0	0	0	0	0	0
k__Bacteria|p__Bacteroidetes|c__Bacteroidia|o__Bacteroidales|f__Porphyromonadaceae|g__Porphyromonas|s__Porphyromonas_sp_HMSC065F10	0	0	0	0	0	0	0	0	0	0	0	0	0.00057	0.00057	0	0	0	0	0	0	0	0	0	0	0	0	0	0	0	0	0	0	0	0	0	0	0	0	0	0	0	0	0	0	0	0.00773	0	0	0
k__Bacteria|p__Firmicutes|c__CFGB3069|o__OFGB3069|f__FGB3069|g__GGB9770|s__GGB9770_SGB15390	0	0	0	0	0	0	0	0	0	0	0	0	0.00029	0	0	0	0	0	0	0	0	0	0	0	0	0	0	0	0	0	0.09647	0	0	0.02698	0.00571	0.10525	0	0	0	0	0	0	0	0	0	0	0	0	0
k__Bacteria|p__Firmicutes|c__Clostridia|o__Eubacteriales|f__Lachnospiraceae|g__GGB79634|s__GGB79634_SGB5832|t__SGB5832	0	0	0	0	0	0	0	0	0	0	0	0	0.09204	0.20731	0	0	0	0.00012	0	0.49346	2.96863	0	0	0.00259	2.01609	3.71604	0	0.00078	0	0	0	0	0	0	0	0	0	0	0	0	0	0	0	0	0	0	0	0	0
k__Bacteria|p__Firmicutes|c__Clostridia|o__Eubacteriales|f__Lachnospiraceae|g__Blautia|s__Blautia_hansenii|t__SGB4798	0	0	0	0	0	0	0	0	0	0	0	0	0.02937	0.0028	0	0	0	0	0	0	0	0	0	0	0	0	0	0	0	0	0.00594	0	0	0	0	0	0	0	0	0	0	0	0	0	0	0	0	0	0
k__Bacteria|p__Firmicutes|c__Clostridia|o__Eubacteriales|f__Eubacteriales_Family_XIII_Incertae_Sedis|g__Eubacteriales_Family_XIII_Incertae_Sedis_unclassified|s__Clostridiales_bacterium_S5_A14a|t__SGB3977	0	0	0	0	0	0	0	0	0	0	0	0	0.01915	0.86818	0	0	0	0	0	0	0	0	0	0	0	0	0	0	0	0	0	0	0	0	0	0	0	0	0	0	0	0	0	0	0	0.00165	0.00248	0	0
k__Bacteria|p__Firmicutes|c__Clostridia|o__Eubacteriales|f__Clostridiaceae|g__Clostridium|s__Clostridium_sp_1001270J_160509_D11|t__SGB6139	0	0	0	0	0	0	0	0	0	0	0	0	0.01458	0.00331	0	0	0	0	0	0	0	0	0	0	0	0	0	0	0	0	0.02218	0	0.01563	0	0	0.00263	0	0	0	0	0	0	0	0.0809	0.02049	0.02345	0.03953	0	0.00516
k__Bacteria|p__Firmicutes|c__CFGB76462|o__OFGB76462|f__FGB76462|g__GGB74802|s__GGB74802_SGB47402|t__SGB47402	0	0	0	0	0	0	0	0	0	0	0	0	0.01225	0.04218	0	0	0	0	0	0	0	0	0	0	0	0	0	0	0	0	0	0	0	0	0	0	0	0	0	0	0	0	0	0	0	0	0	0	0
k__Bacteria|p__Firmicutes|c__Clostridia|o__Clostridia_unclassified|f__Clostridia_unclassified|g__Candidatus_Pseudolachnospira|s__Candidatus_Pseudolachnospira_avium|t__SGB59819	0	0	0	0	0	0	0	0	0	0	0	0	0.01134	0	0	0	0	0	0	0	0	0	0	0	0	0	0	0	0	0	0.00064	0	0	0	0	0	0	0	0	0	0	0	0	0	0	0	0	0	0
k__Bacteria|p__Firmicutes|c__Clostridia|o__Eubacteriales|f__Eubacteriales_Family_XIII_Incertae_Sedis|g__GGB2980|s__GGB2980_SGB3962|t__SGB3962	0	0	0	0	0	0	0	0	0	0	0	0	0.00537	0.002	0	0	0	0	0	0	0	0	0	0	0	0	0	0	0	0	0.0016	0	0	0	0	0	0	0	0	0	0	0	0	0	0	0	0	0	0
k__Bacteria|p__Actinobacteria|c__Coriobacteriia|o__Eggerthellales|f__Eggerthellaceae|g__GGB45432|s__GGB45432_SGB63101|t__SGB63101	0	0	0	0	0	0	0	0	0	0	0	0	0.00517	0.00981	0	0	0	0	0	0	0	0	0	0	0	0	0	0	0	0	0	0	0	0	0	0	0.0002	0	0	0	0	0	0	0	0	0	0	0	0
k__Bacteria|p__Proteobacteria|c__Gammaproteobacteria|o__Aeromonadales|f__Aeromonadaceae|g__GGB9787|s__GGB9787_SGB15410|t__SGB15410	0	0	0	0	0	0	0	0	0	0	0	0	0.00335	0	0	0	0	0	0	0	0	0	0	0	0	0	0	0	0	0	0	0	0	0.00962	0	0.00025	0	0	0	0	0	0	0	0	0	0	0	0	0
k__Bacteria|p__Proteobacteria|c__Deltaproteobacteria|o__Desulfovibrionales|f__Desulfovibrionaceae|g__Desulfovibrio|s__Desulfovibrio_SGB5077|t__SGB5077	0	0	0	0	0	0	0	0	0	0	0	0	0.00238	0.02539	0	0	0	0	0	0	0	0	0	0	0	0	0	0	0	0	0.05403	0	0	0	0	0	0	0	0	0	0	0	0	0	0	0	0	0	0
k__Bacteria|p__Firmicutes|c__Clostridia|o__Eubacteriales|f__Lachnospiraceae|g__Merdimonas|s__Merdimonas_faecis|t__SGB4626	0	0	0	0	0	0	0	0	0	0	0	0	0.00226	0.0002	0	0	0	0	0	0	0	0	0	0	0	0	0	0	0	0.06196	0.00729	0	0	0	0	0	0	0	0	0	0	0	0	0	0	0	0	0	0
k__Bacteria|p__Bacteroidetes|c__Bacteroidia|o__Bacteroidales|f__Prevotellaceae|g__Prevotella|s__Prevotella_colorans|t__SGB1502	0	0	0	0	0	0	0	0	0	0	0	0	0.00142	0.00852	0	0	0	0	0	0	0	0	0	0	0	0	0	0	0	0	0	0	0	0	0	0	0	0	0	0	0	0	0	0	0	0	0	0	0
k__Bacteria|p__Firmicutes|c__CFGB9718|o__OFGB9718|f__FGB9718|g__GGB3569|s__GGB3569_SGB4776|t__SGB4776	0	0	0	0	0	0	0	0	0	0	0	0	0.00141	0.00984	0	0	0	0	0	0	0	0	0	0	0	0	0	0	0	0	0	0	0	0	0	0	0	0	0	0	0	0	0	0	0	0	0	0	0
k__Bacteria|p__Firmicutes|c__Clostridia|o__Eubacteriales|f__Lachnospiraceae|g__Catenibacillus|s__Catenibacillus_scindens|t__SGB59869	0	0	0	0	0	0	0	0	0	0	0	0	0.00131	0.00011	0	0	0	0	0	0	0	0	0	0	0	0	0	0	0	0	0	0	0	0	0	0	0	0	0	0	0	0	0	0	0	0	0	0	0
k__Bacteria|p__Firmicutes|c__Clostridia|o__Eubacteriales|f__Lachnospiraceae|g__Anaerotignum|s__Anaerotignum_lactatifermentans|t__SGB5193	0	0	0	0	0	0	0	0	0	0	0	0	0.00121	0	0	0	0	0	0	0	0	0	0	0	0	0	0	0	0	0	0	0	0	0	0	0	0	0	0	0	0	0	0	0	0	0	0	0	0
k__Bacteria|p__Firmicutes|c__Clostridia|o__Eubacteriales|f__Lachnospiraceae|g__GGB3537|s__GGB3537_SGB4727|t__SGB4727	0	0	0	0	0	0	0	0	0	0	0	0	0.00115	0	0	0	0	0	0	0	0	0	0	0	0	0	0	0	0	0	0	0	0	0	0	0	0.00476	0	0	0	0	0	0	0	0	0	0	0	0
k__Bacteria|p__Bacteroidetes|c__Bacteroidia|o__Bacteroidales|f__Muribaculaceae|g__GGB3583|s__GGB3583_SGB4799|t__SGB4799	0	0	0	0	0	0	0	0	0	0	0	0	0.00091	0.06198	0	0	0	0	0	0	0	0	0	0	0	0	0	0	0	0	0	0	0	0	0	0	0	0	0	0	0	0	0	0	0	0	0	0	0
k__Bacteria|p__Firmicutes|c__Clostridia|o__Eubacteriales|f__Eubacteriaceae|g__Eubacterium|s__Eubacterium_callanderi|t__SGB4080	0	0	0	0	0	0	0	0	0	0	0	0	0.00075	0.01859	0	0	0	0	0	0	0	0	0	0	0	0	0	0	0	0	0	0	0	0.00148	0	0	0	0	0	0	0	0	0	0	0	0	0	0	0
k__Bacteria|p__Bacteroidetes|c__Bacteroidia|o__Bacteroidales|f__Porphyromonadaceae|g__Porphyromonas|s__Porphyromonas_sp_HMSC065F10|t__SGB1990_group	0	0	0	0	0	0	0	0	0	0	0	0	0.00057	0.00057	0	0	0	0	0	0	0	0	0	0	0	0	0	0	0	0	0	0	0	0	0	0	0	0	0	0	0	0	0	0	0	0.00773	0	0	0
k__Bacteria|p__Firmicutes|c__CFGB3069|o__OFGB3069|f__FGB3069|g__GGB9770|s__GGB9770_SGB15390|t__SGB15390	0	0	0	0	0	0	0	0	0	0	0	0	0.00029	0	0	0	0	0	0	0	0	0	0	0	0	0	0	0	0	0	0.09647	0	0	0.02698	0.00571	0.10525	0	0	0	0	0	0	0	0	0	0	0	0	0
k__Bacteria|p__Bacteroidetes|c__CFGB618	0	0	0	0	0	0	0	0	0	0	0	0	0	0.01395	0	0	0	0	0	0	0	0	0	0	0	0	0	0	0	0	0	0	0	0	0	0	0	0	0	0	0	0	0	0	0	9e-05	0	0	0
k__Bacteria|p__Firmicutes|c__CFGB76779	0	0	0	0	0	0	0	0	0	0	0	0	0	0.0048	0	0	0	0	0	0	0	0	0	0	0	0	0	0	0	0	0	0	0	0	0	0	0	0	0	0	0	0	0	0	0	0	0	0	0
k__Bacteria|p__Firmicutes|c__CFGB75715	0	0	0	0	0	0	0	0	0	0	0	0	0	0.00352	0	0	0	0	0	0	0	0	0	0	0	0	0	0	0	0	0	0	0	0	0	0	0	0	0	0	0	0	0	0	0	0	0	0	0
k__Bacteria|p__Firmicutes|c__CFGB1292	0	0	0	0	0	0	0	0	0	0	0	0	0	0.00163	0	0	0	0	0	0	0	0	0	0	0	0	0	0	0	0	0.01666	0	0	0	0	0	0	1.98013	0	0	0	0	0	0	0	0	0	0	0
k__Bacteria|p__Firmicutes|c__Tissierellia|o__Tissierellia_unclassified	0	0	0	0	0	0	0	0	0	0	0	0	0	0.1162	0	0	0	0	0	0	0	0	0	0	0	0	0	0	0	0	0	0	0	0	0	0	0	0	0	0	0	0	0	0	0	0	0.0025	0	0
k__Bacteria|p__Bacteroidetes|c__CFGB618|o__OFGB618	0	0	0	0	0	0	0	0	0	0	0	0	0	0.01395	0	0	0	0	0	0	0	0	0	0	0	0	0	0	0	0	0	0	0	0	0	0	0	0	0	0	0	0	0	0	0	9e-05	0	0	0
k__Bacteria|p__Firmicutes|c__CFGB76779|o__OFGB76779	0	0	0	0	0	0	0	0	0	0	0	0	0	0.0048	0	0	0	0	0	0	0	0	0	0	0	0	0	0	0	0	0	0	0	0	0	0	0	0	0	0	0	0	0	0	0	0	0	0	0
k__Bacteria|p__Firmicutes|c__CFGB75715|o__OFGB75715	0	0	0	0	0	0	0	0	0	0	0	0	0	0.00352	0	0	0	0	0	0	0	0	0	0	0	0	0	0	0	0	0	0	0	0	0	0	0	0	0	0	0	0	0	0	0	0	0	0	0
k__Bacteria|p__Firmicutes|c__CFGB1292|o__OFGB1292	0	0	0	0	0	0	0	0	0	0	0	0	0	0.00163	0	0	0	0	0	0	0	0	0	0	0	0	0	0	0	0	0.01666	0	0	0	0	0	0	1.98013	0	0	0	0	0	0	0	0	0	0	0
k__Bacteria|p__Proteobacteria|c__Betaproteobacteria|o__Burkholderiales|f__Alcaligenaceae	0	0	0	0	0	0	0	0	0	0	0	0	0	0.56246	0	0	0	0	0	0	0	0	0	0	0	0	0	0	0	0	0	0	0	0.01084	0.00286	0.0019	0	0	0	0	0	0	0	0	0	0	0	0	0.00784
k__Bacteria|p__Firmicutes|c__Tissierellia|o__Tissierellia_unclassified|f__Tissierellia_unclassified	0	0	0	0	0	0	0	0	0	0	0	0	0	0.1162	0	0	0	0	0	0	0	0	0	0	0	0	0	0	0	0	0	0	0	0	0	0	0	0	0	0	0	0	0	0	0	0	0.0025	0	0
k__Bacteria|p__Firmicutes|c__Clostridia|o__Eubacteriales|f__Peptococcaceae	0	0	0	0	0	0	0	0	0	0	0	0	0	0.02675	0	0	0	0	0	0	0	0	0	0	0	0	0	0	0	0	0	0	0	0	0	0	0	0	0	0	0	0	0	0	0	0	0	0	0
k__Bacteria|p__Bacteroidetes|c__CFGB618|o__OFGB618|f__FGB618	0	0	0	0	0	0	0	0	0	0	0	0	0	0.01395	0	0	0	0	0	0	0	0	0	0	0	0	0	0	0	0	0	0	0	0	0	0	0	0	0	0	0	0	0	0	0	9e-05	0	0	0
k__Bacteria|p__Firmicutes|c__CFGB76779|o__OFGB76779|f__FGB76779	0	0	0	0	0	0	0	0	0	0	0	0	0	0.0048	0	0	0	0	0	0	0	0	0	0	0	0	0	0	0	0	0	0	0	0	0	0	0	0	0	0	0	0	0	0	0	0	0	0	0
k__Bacteria|p__Firmicutes|c__CFGB75715|o__OFGB75715|f__FGB75715	0	0	0	0	0	0	0	0	0	0	0	0	0	0.00352	0	0	0	0	0	0	0	0	0	0	0	0	0	0	0	0	0	0	0	0	0	0	0	0	0	0	0	0	0	0	0	0	0	0	0
k__Bacteria|p__Firmicutes|c__CFGB1292|o__OFGB1292|f__FGB1292	0	0	0	0	0	0	0	0	0	0	0	0	0	0.00163	0	0	0	0	0	0	0	0	0	0	0	0	0	0	0	0	0.01666	0	0	0	0	0	0	1.98013	0	0	0	0	0	0	0	0	0	0	0
k__Bacteria|p__Proteobacteria|c__Betaproteobacteria|o__Burkholderiales|f__Alcaligenaceae|g__Alcaligenes	0	0	0	0	0	0	0	0	0	0	0	0	0	0.56246	0	0	0	0	0	0	0	0	0	0	0	0	0	0	0	0	0	0	0	0	0	0	0	0	0	0	0	0	0	0	0	0	0	0	0
k__Bacteria|p__Firmicutes|c__Tissierellia|o__Tissierellia_unclassified|f__Tissierellia_unclassified|g__Ezakiella	0	0	0	0	0	0	0	0	0	0	0	0	0	0.1162	0	0	0	0	0	0	0	0	0	0	0	0	0	0	0	0	0	0	0	0	0	0	0	0	0	0	0	0	0	0	0	0	0.0025	0	0
k__Bacteria|p__Proteobacteria|c__Gammaproteobacteria|o__Aeromonadales|f__Aeromonadaceae|g__GGB9786	0	0	0	0	0	0	0	0	0	0	0	0	0	0.10403	0	0	0	0	0	0	0	0	0	0	0	0	0	0	0	0	0	0	0	0	0	0	0	0	0	0	0	0	0	0	0	0	0	0	0
k__Bacteria|p__Firmicutes|c__Clostridia|o__Eubacteriales|f__Lachnospiraceae|g__GGB9086	0	0	0	0	0	0	0	0	0	0	0	0	0	0.05101	0	0	0	0	0	0	0	0	0	0	0	0	0	0	0	0	0.02921	0	0	0	0	0	0	0	0	0	0	0	0	0	0	0	0	0	0
k__Bacteria|p__Firmicutes|c__Clostridia|o__Eubacteriales|f__Peptococcaceae|g__Peptococcus	0	0	0	0	0	0	0	0	0	0	0	0	0	0.02675	0	0	0	0	0	0	0	0	0	0	0	0	0	0	0	0	0	0	0	0	0	0	0	0	0	0	0	0	0	0	0	0	0	0	0
k__Bacteria|p__Bacteroidetes|c__CFGB618|o__OFGB618|f__FGB618|g__GGB1455	0	0	0	0	0	0	0	0	0	0	0	0	0	0.01395	0	0	0	0	0	0	0	0	0	0	0	0	0	0	0	0	0	0	0	0	0	0	0	0	0	0	0	0	0	0	0	9e-05	0	0	0
k__Bacteria|p__Firmicutes|c__Clostridia|o__Eubacteriales|f__Oscillospiraceae|g__GGB45599	0	0	0	0	0	0	0	0	0	0	0	0	0	0.01393	0	0	0	0	0	0	0	0	0	0	0	0	0	0	0	0	0	0	0	0	0	0.0016	0	0	0	0	0	0	0	0	0	0	0	0	0
k__Bacteria|p__Firmicutes|c__Clostridia|o__Eubacteriales|f__Oscillospiraceae|g__GGB9708	0	0	0	0	0	0	0	0	0	0	0	0	0	0.00939	0	0	0	0	0	0	0	0	0	0	0	0	0	0	0	0	0	0	0	0.09735	0.10885	1.23154	0	0.81171	0	0	0	0	0	0.00781	0.01027	0.7601	0.49759	0	0.0076
k__Bacteria|p__Firmicutes|c__Clostridia|o__Clostridia_unclassified|f__Clostridia_unclassified|g__Candidatus_Heteroscilispira	0	0	0	0	0	0	0	0	0	0	0	0	0	0.00609	0	0	0	0	0	0	0	0	0	0	0	0	0	0	0	0	0	0	0	0	0	0	0	0	0	0	0	0	0	0	0	0	0	0	0
k__Bacteria|p__Firmicutes|c__CFGB76779|o__OFGB76779|f__FGB76779|g__GGB45497	0	0	0	0	0	0	0	0	0	0	0	0	0	0.0048	0	0	0	0	0	0	0	0	0	0	0	0	0	0	0	0	0	0	0	0	0	0	0	0	0	0	0	0	0	0	0	0	0	0	0
k__Bacteria|p__Firmicutes|c__CFGB75715|o__OFGB75715|f__FGB75715|g__GGB80003	0	0	0	0	0	0	0	0	0	0	0	0	0	0.00352	0	0	0	0	0	0	0	0	0	0	0	0	0	0	0	0	0	0	0	0	0	0	0	0	0	0	0	0	0	0	0	0	0	0	0
k__Bacteria|p__Firmicutes|c__Clostridia|o__Eubacteriales|f__Oscillospiraceae|g__GGB38744	0	0	0	0	0	0	0	0	0	0	0	0	0	0.00272	0	0	0	0	0	0	0	0	0	0	0	0	0	0	0	0	0	0	0	0.00031	0.00148	0.00269	0.00932	0	0	0	0	0	0	0	0	0	0	0	0.00038
k__Bacteria|p__Firmicutes|c__CFGB1292|o__OFGB1292|f__FGB1292|g__GGB3109	0	0	0	0	0	0	0	0	0	0	0	0	0	0.00163	0	0	0	0	0	0	0	0	0	0	0	0	0	0	0	0	0.01666	0	0	0	0	0	0	1.98013	0	0	0	0	0	0	0	0	0	0	0
[truncated: 2,799 more rows]
[truncated: 201 more columns]

## Sheet: S3
Supplementary table 3: Results of two-way ANOVA on changes to SGB richness following FMT or placebo.
[truncated: 50 more rows]

[truncated: 10 more sheets: S4, S5, S6, S7, S8, S9, S10, S11, S12, S13]
